# Supplementary material for: An atlas connecting shared genetic architecture of human diseases and molecular phenotypes provides insight into COVID-19 susceptibility
Source: Genome Med. 2021 May 17;13:83. doi: 10.1186/s13073-021-00904-z (PMC8127495; doi:10.1186/s13073-021-00904-z)
Supplement: Supplementary file 3 — Additional file 3: Table S1. iCPAGdb output for cross-phenotype associations from NHGRI-EBI GWAS catalog (downloaded on August 5, 2020). [file 13073_2021_904_MOESM3_ESM.xlsx]

## Sheet: Legend
Table S1: iCPAGdb output for cross-phenotype associations from NHGRI-EBI GWAS catalog (downloaded on August 5, 2020)
Column name
Trait1	GWAS Trait1
Trait2	GWAS Trait2
N1_pcut	SNP # for Trait1 at pvalue < 5e-8
N2_pcut	SNP # for Trait2 at pvalue < 5e-8
Nshare_direct	Direct shared SNPs# between Trait 1 and Trait2
Nshare_LDpairComb	Indirect shares SNPs/cluster # between Trait1 and Trait2
Nshare_all	Combined (both directed and indirect) shared SNPs/clusters #
N_expected	Expected number of shared SNPs/Clusters
P_fisher	p values from fisher's exact test
Padj_FDR	p value corrected by Benjamini Hochberg methodd
Padj_Bonferroni	p values corrected by Bonferroni
Jaccard	Jaccard similarity index
Sorensen	Sorensen similariy index
ChaoSorensen	Chao-Sorensen similarity index
SNPshare_all	SNPs/Clusters shared between Trait1 and Trait2
Trait1_EFO	EFO (Experimental Factor Ontology) link for Trait1
Trait1_ParentTerm	Parent Ontology term for Trait1
Trait1_ParentEFO	EFO link for Parent Ontology term for Trait1
Trait2_EFO	EFO (Experimental Factor Ontology) link for Trait2
Trait2_ParentTerm	Parent Ontology term for Trait2
Trait2_ParentEFO	EFO link for Parent Ontology term for Trait2

## Sheet: Table_S1_cpag_output_NHGRI_pcut
Trait1	Trait2	N1_pcut	N2_pcut	Nshare_direct	Nshare_LDpairComb	Nshare_all	N_expected	P_fisher	Padj_FDR	Padj_Bonferroni	Jaccard	Sorensen	ChaoSorensen	SNPshare_all	Trait1_EFO	Trait1_ParentTerm	Trait1_ParentEFO	Trait2_EFO	Trait2_ParentTerm	Trait2_ParentEFO
myeloid white cell count	neutrophil count, eosinophil count	164	154	112	16	128	0.015448	0	0	0	0.673684	0.805031	0.99	rs192022|rs56378716|rs2814778|rs73036517|rs2476601|rs552557467|rs635634|rs1570884|rs71191701|rs9436747|rs11428934-rs71335811|rs2250635|rs72767881-rs11741826|rs2082382|rs8705|rs385893|chr12:50758821|rs16978075|rs55799208|rs2807743-rs2998286|rs12936529|rs10995477-rs7896518|rs16850073-rs62312418|rs139707092|rs2158799|rs9819371|rs1969949|rs28476539-rs13138355|rs10206089|rs2954031|rs5820258|rs12542907…	http://www.ebi.ac.uk/efo/EFO_0007988	Hematological measurement	http://www.ebi.ac.uk/efo/EFO_0004503	http://www.ebi.ac.uk/efo/EFO_0004833, http://www.ebi.ac.uk/efo/EFO_0004842	Hematological measurement	http://www.ebi.ac.uk/efo/EFO_0004503
Eczema	Eczema, allergic rhinitis	189	153	47	63	110	0.0176873	0	0	0	0.474138	0.643275	0.99	rs7953139-rs7968808|rs1342326-rs144829310|rs35441874-rs12935657|rs7936323-rs7936312|rs1904522-rs17454584|rs981625|rs9816071-rs2293616|rs10818483-rs6478484|rs71368508-rs34210653|rs17293632-rs56375023|rs343478-rs343473|rs4845604|rs10912564-rs7518129|rs34290285|rs10796303-rs2255088|rs9247|rs7606480-rs13405815|rs3853750-rs7728912|rs12968012-rs1942094|rs653178|rs10756796-rs1330303|rs6479828-rs10822037…	http://purl.obolibrary.org/obo/HP_0000964	Other trait	http://www.ebi.ac.uk/efo/EFO_0000001	http://purl.obolibrary.org/obo/HP_0000964, http://www.ebi.ac.uk/efo/EFO_0005854	Immune system disorder,Other trait	http://www.ebi.ac.uk/efo/EFO_0000001,http://www.ebi.ac.uk/efo/EFO_0000540
Alopecia	balding measurement	262	728	38	92	130	0.116665	0	0	0	0.151163	0.262626	0.99	rs727993-rs12235002-rs6982226|rs10928235-rs17479393|rs6802174-rs9853827|rs11243290-rs430329|rs74527054|rs62219289-rs17739590|rs246180-rs1704528|rs2074585|rs73683128-rs801525|rs12509636-rs62331124|rs7349332|rs73072491-rs77594504|rs78321654-rs4567411|rs7534070|rs4573161-rs12702271|rs10919383-rs10919382|rs72809169-rs72809176|rs13021718-rs13027103|rs73667301|rs745977|rs12203592|rs71421546|rs12083887|…	http://www.orpha.net/ORDO/Orphanet_79364	Other disease	http://www.ebi.ac.uk/efo/EFO_0000408	http://www.ebi.ac.uk/efo/EFO_0007825	Other measurement	http://www.ebi.ac.uk/efo/EFO_0001444
eosinophil count	eosinophil percentage of granulocytes	791	184	66	86	152	0.0890232	0	0	0	0.18469	0.311795	0.99	rs11555542|rs12943633-rs9911634|rs776509440|rs4785903-rs12599918|rs773110-rs10876864|rs1695315|rs7936323-rs7936312|rs36084354|rs35810240-rs7201518|rs10995240-rs16917546|rs71368508-rs34210653|rs3786586-rs28510563|rs2147904-rs1004870|rs13223928|rs13063635-rs17764831|rs9979383|rs17484848-rs72836346|rs526631-rs1151523|rs5821446-rs4791212|rs2210366-rs9402682|rs34290285|rs13062095|rs34173062|rs8133974|…	http://www.ebi.ac.uk/efo/EFO_0004842	Hematological measurement	http://www.ebi.ac.uk/efo/EFO_0004503	http://www.ebi.ac.uk/efo/EFO_0007996	Hematological measurement	http://www.ebi.ac.uk/efo/EFO_0004503
eosinophil count	eosinophil percentage of leukocytes	791	198	79	87	166	0.0957967	0	0	0	0.201701	0.335693	0.99	rs11555542|rs12943633-rs9911634|rs776509440|rs4785903-rs12599918|rs773110-rs10876864|rs1695315|rs71368508-rs34210653|rs715351-rs9949291|rs2147904-rs1004870|rs13223928|rs17484848-rs72836346|rs7080536|rs57834782-rs34025520|rs34290285|rs13062095|rs34173062|rs3003334-rs2502994|rs149206763|rs1109151-rs6002333|rs7203459-rs62026377|rs535680968-rs7498831|rs13056815-rs140074|rs6568466|rs4871849-rs12545733…	http://www.ebi.ac.uk/efo/EFO_0004842	Hematological measurement	http://www.ebi.ac.uk/efo/EFO_0004503	http://www.ebi.ac.uk/efo/EFO_0007991	Hematological measurement	http://www.ebi.ac.uk/efo/EFO_0004503
Eczema	allergy	189	145	25	74	99	0.0167625	0	0	0	0.421277	0.592814	0.99	rs519973|rs73205303-rs73203093|rs1342326-rs144829310|rs11204896-rs4845604|rs74847330-rs16858573|rs343478-rs343473|rs5029937-rs5029949|rs1904522-rs4145717|rs6977955-rs10245867|rs2988277-rs1214598|rs34290285|rs6478484-rs10760123|rs76167968|rs13384448-rs940341|rs17664743-rs57453899|rs11736191-rs10033073|rs1260294-rs63406760|rs11539209-rs12551834|rs118013485-rs10414065|rs2074585-rs3540|rs10883723-rs7…	http://purl.obolibrary.org/obo/HP_0000964	Other trait	http://www.ebi.ac.uk/efo/EFO_0000001	http://www.ebi.ac.uk/efo/EFO_0003785	Immune system disorder	http://www.ebi.ac.uk/efo/EFO_0000540
basophil count, eosinophil count	eosinophil percentage of granulocytes	206	184	80	43	123	0.0231843	0	0	0	0.460674	0.630769	0.99	rs11555542|rs10410864-rs385240|rs10980607-rs551517|rs776509440|rs36084354|rs62264129-rs9990215|rs13223928|rs10808565-rs11786130|rs9814893-rs1032726|rs9979383|rs1059513|rs2182885|rs34290285|rs34173062|rs8133974|rs9532434|rs34210653|rs605642|rs149206763|rs11465296|rs653178|rs13056815|rs113473633|rs570794153-rs2296618|rs7135535|rs3181348-rs10982456|rs535680968-rs569868609|rs3006802|rs4727027|rs13256…	http://www.ebi.ac.uk/efo/EFO_0005090, http://www.ebi.ac.uk/efo/EFO_0004842	Inflammatory measurement,Hematological measurement	http://www.ebi.ac.uk/efo/EFO_0004872,http://www.ebi.ac.uk/efo/EFO_0004503	http://www.ebi.ac.uk/efo/EFO_0007996	Hematological measurement	http://www.ebi.ac.uk/efo/EFO_0004503
basophil count, eosinophil count	eosinophil count	206	791	83	103	186	0.0996673	0	0	0	0.229346	0.373119	0.99	rs11555542|rs776509440|rs71368508-rs34210653|rs2147904-rs1004870|rs13223928|rs3810328-rs76793172|rs9979383|rs17484848-rs72836346|rs34290285|rs34173062|rs8133974|rs10265538-rs57834782|rs149206763|rs773110-rs705699|rs62264129-rs9868582|rs9852648-rs7613595|rs2579500-rs72079386|rs62541534-rs10283564|rs13056815-rs140074|rs6568466|chr11:309127|rs4871849-rs12545733|rs778756-rs10542411|rs2706345|rs233545…	http://www.ebi.ac.uk/efo/EFO_0005090, http://www.ebi.ac.uk/efo/EFO_0004842	Inflammatory measurement,Hematological measurement	http://www.ebi.ac.uk/efo/EFO_0004872,http://www.ebi.ac.uk/efo/EFO_0004503	http://www.ebi.ac.uk/efo/EFO_0004842	Hematological measurement	http://www.ebi.ac.uk/efo/EFO_0004503
forced expiratory volume	vital capacity	204	595	78	45	123	0.0742431	0	0	0	0.181953	0.307885	0.99	rs17767210-rs13109426|rs12737805|rs12475813-rs13009582|rs6918725|rs143384|rs72902177|rs28519449-rs17819973|rs4132748|rs879394-rs6806825|rs2441026-rs278064|rs10141786|rs11621587|rs11191841|rs10850377|rs2816992-rs1986405|rs2974389|rs2070600|rs76219171|rs12634907|rs11160037-rs10151945|rs6432622-rs7424771|rs3751837|rs2637254|rs35043843|rs8040868-rs8042849|rs2304340|rs10998018|rs35505-rs35506|rs643162…	http://www.ebi.ac.uk/efo/EFO_0004314	Other measurement	http://www.ebi.ac.uk/efo/EFO_0001444	http://www.ebi.ac.uk/efo/EFO_0004312	Other measurement	http://www.ebi.ac.uk/efo/EFO_0001444
Agents acting on the renin-angiotensin system use measurement	cardiovascular disease	184	285	46	66	112	0.0320754	0	0	0	0.313725	0.477612	0.99	rs2460448-rs164749|rs6445597|rs7246865|rs11653468-rs68085814|rs11072508|rs2901761-rs10882397|rs2655438-rs2744132|rs516246|rs2252867-rs1009358|rs6031431|rs77463690-rs78307470|rs1275988-rs1731243|rs35593046-rs3821843|rs2627308-rs7174222|rs56329057-rs11724647|rs9844972|rs2236295|rs12740374-rs4970834|rs6026739-rs7267618|rs1581717-rs13205180|rs13130741-rs7681002|rs7938342-rs612652|rs7134677-rs10876531…	http://www.ebi.ac.uk/efo/EFO_0009931	Other measurement	http://www.ebi.ac.uk/efo/EFO_0001444	http://www.ebi.ac.uk/efo/EFO_0000319	Other disease	http://www.ebi.ac.uk/efo/EFO_0000408
diastolic blood pressure	systolic blood pressure	545	1027	87	139	226	0.342354	0	0	0	0.167905	0.287532	0.99	rs954767|rs7116797-rs7128382|rs6926537-rs2050663|rs112912733-rs2683696|rs633185-rs604723|rs9814480|rs1250259|rs55641580|rs28667801-rs55924432|rs10882397-rs932764|rs4387287|rs62481856-rs2392929|rs34370185-rs11207423|rs4926923|rs12596053-rs11076856|rs17082391-rs148540016|rs72681698|rs17428471-rs11563582|rs13359291|rs2759308-rs2062316|rs2978098-rs1693567|rs11615755-rs1098708|rs80346118|rs9644861-rs1…	http://www.ebi.ac.uk/efo/EFO_0006336	Other measurement	http://www.ebi.ac.uk/efo/EFO_0001444	http://www.ebi.ac.uk/efo/EFO_0006335	Other measurement	http://www.ebi.ac.uk/efo/EFO_0001444
Crohn's disease	ankylosing spondylitis, psoriasis, ulcerative colitis, Crohn's disease, sclerosing cholangitis	204	225	40	61	101	0.0280751	0	0	0	0.307927	0.470862	0.99	rs11010067-rs34779708|rs3742130-rs9554587|rs3091315-rs9889296|rs6908425-rs2328530|rs6478109-rs7848647|rs2024092|rs2476601|rs1893217-rs12968719|rs71559680|rs10486483-rs28550029|rs72727394-rs16967103|rs7517847|rs11681525-rs11691685|rs9297145|rs174535-rs174537|rs12718244|rs559928|rs2143178-rs2413583|rs11741861-rs11749391|rs10781499-rs10870077|rs71624119-rs10065637|rs17622378|rs3776414-rs2930047|rs56…	http://www.ebi.ac.uk/efo/EFO_0000384	Digestive system disorder	http://www.ebi.ac.uk/efo/EFO_0000405	http://www.ebi.ac.uk/efo/EFO_0003898, http://www.ebi.ac.uk/efo/EFO_0000676, http://www.ebi.ac.uk/efo/EFO_0000729, http://www.ebi.ac.uk/efo/EFO_0000384, http://www.ebi.ac.uk/efo/EFO_0004268	Digestive system disorder,Immune system disorder	http://www.ebi.ac.uk/efo/EFO_0000405,http://www.ebi.ac.uk/efo/EFO_0000540
BMI-adjusted waist circumference	BMI-adjusted waist-hip ratio	1266	1178	211	195	406	0.912195	0	0	0	0.199215	0.332242	0.99	rs62569480-rs10991433|rs9435732|rs147499178|rs732594|rs7211132|rs12144655-rs112636902-rs112225107|rs863750-rs10773049|rs6853254-rs3109841|rs9865713-rs793456|rs116821116|rs762705|rs2276016-rs34114713|rs79906221|rs73216963|rs56406311-rs17451107|rs7536458|rs9362097-rs9362083|rs3758938-rs12794995|rs1552193|rs2659207|rs56279768|rs2678904-rs848286|rs17568628|rs2902065|rs1250258-rs1250259|rs192755027|rs…	http://www.ebi.ac.uk/efo/EFO_0007789	Body measurement	http://www.ebi.ac.uk/efo/EFO_0004324	http://www.ebi.ac.uk/efo/EFO_0007788	Body measurement	http://www.ebi.ac.uk/efo/EFO_0004324
myeloid white cell count	neutrophil count, basophil count	164	153	106	16	122	0.0153477	0	0	0	0.625641	0.769716	0.99	rs192022|rs56378716|rs2814778|rs73036517|rs1570884|rs552557467|rs635634|rs2476601|rs71191701|rs9436747|rs11428934-rs71335811|rs2250635|rs2082382|rs8705|rs385893|chr12:50758821|rs16978075|rs55799208|rs1025688-rs1025687|rs2807743-rs2998286|rs56232812|rs2451279|rs139707092|rs2158799|rs9819371|rs62312418|rs8068017-rs6416877|rs2954031|rs12542907|rs7705526|rs2271400|rs3131610-rs12593998|rs796415138|rs3…	http://www.ebi.ac.uk/efo/EFO_0007988	Hematological measurement	http://www.ebi.ac.uk/efo/EFO_0004503	http://www.ebi.ac.uk/efo/EFO_0004833, http://www.ebi.ac.uk/efo/EFO_0005090	Inflammatory measurement,Hematological measurement	http://www.ebi.ac.uk/efo/EFO_0004872,http://www.ebi.ac.uk/efo/EFO_0004503
BMI-adjusted waist-hip ratio	waist-hip ratio	1178	723	235	239	474	0.520946	0	0	0	0.332165	0.498685	0.99	rs117737783|rs62569480-rs10991433|rs11720408-rs11718560|rs9435732|rs1513272-rs1635853|rs7211132|rs250302-rs1509141|rs3093988-rs2844531|rs66715423-rs3108430|rs143384|rs1334576|rs4868256|rs1935157|rs9905388-rs8066695|rs8030277|rs481595-rs10801561|rs9865713-rs793456|rs1216006-rs10778504|rs73229101|rs6496127|rs762705|rs2073267|rs1800978|rs12454712|rs2373078-rs7579468|rs12543555|rs20478|rs805768|rs753…	http://www.ebi.ac.uk/efo/EFO_0007788	Body measurement	http://www.ebi.ac.uk/efo/EFO_0004324	http://www.ebi.ac.uk/efo/EFO_0004343	Body measurement	http://www.ebi.ac.uk/efo/EFO_0004324
myeloid white cell count	neutrophil count	164	171	99	24	123	0.0171533	0	0	0	0.580189	0.734328	0.99	rs192022|rs3131610-rs12905525|rs56378716|rs2814778|rs73036517|rs1570884|rs552557467|rs635634|rs2476601|rs71191701|rs9436747|rs11428934-rs71335811|rs2250635|rs2082382|rs8705|rs385893|chr12:50758821|rs2807743-rs2998286|rs55799208|rs1025688-rs1025687|rs10995477-rs7896518|rs2451279|rs139707092|rs2158799|rs62312418|rs8068017-rs6416877|rs2954031|rs12542907|rs7705526|rs2271400|rs34599082|rs796415138|rs4…	http://www.ebi.ac.uk/efo/EFO_0007988	Hematological measurement	http://www.ebi.ac.uk/efo/EFO_0004503	http://www.ebi.ac.uk/efo/EFO_0004833	Hematological measurement	http://www.ebi.ac.uk/efo/EFO_0004503
apolipoprotein B measurement	low density lipoprotein cholesterol measurement	261	593	109	67	176	0.0946682	0	0	0	0.259587	0.412178	0.99	rs576573069|rs3780181|rs1016988-rs1003533|rs4299376|rs67038483-rs17660708|rs1169288-rs1169292|rs516316|rs2256814|rs9616822-rs12162782|rs11206517|rs112403212-rs11057830|rs58542926-rs8107974|rs2160994|rs79220007|rs1495741|rs17050272|rs704|rs56113850|rs12197047|rs1883711|rs4771674-rs4773173|rs1358980-rs998584|rs233721|rs3932048|rs556107|rs6714750-rs4954192-rs151022760-rs10432370|rs13392272-rs6212248…	http://www.ebi.ac.uk/efo/EFO_0004615	Lipid or lipoprotein measurement	http://www.ebi.ac.uk/efo/EFO_0004732	http://www.ebi.ac.uk/efo/EFO_0004611	Lipid or lipoprotein measurement	http://www.ebi.ac.uk/efo/EFO_0004732
smoking behavior	smoking initiation	230	241	25	80	105	0.0339042	0	0	0	0.286885	0.44586	0.99	rs10928235-rs72853300|rs13237637|rs17151637|rs4888444|rs1435741|rs10427255-rs961414|rs1221976-rs1373178|rs76608582|rs10952199-rs10255004|rs28647734-rs7019640|rs11135030-rs13160204|rs2240294|rs7141236-rs11844846|rs12517438|rs9329342-rs10160101|rs7010246-rs11779675|rs1445649-rs2652434|rs479971-rs317660|rs1549979-rs34495106|rs359247-rs2419903|rs11783093|rs4537554-rs55921136|rs8047834-rs6497840|rs626…	http://www.ebi.ac.uk/efo/EFO_0004318	Biological process	http://purl.obolibrary.org/obo/GO_0008150	http://www.ebi.ac.uk/efo/EFO_0005670	Biological process	http://purl.obolibrary.org/obo/GO_0008150
atopic asthma	childhood onset asthma	197	257	50	70	120	0.0309676	0	0	0	0.359281	0.528634	0.99	rs61033544-rs143326447|rs79337446-rs79761396|rs78823938|rs13022699|rs9828592|rs16948048-rs12952581|rs16924144-rs12551256|rs12413578|rs6886061-rs7730817-rs17513503-rs7734635|rs2051809-rs10455052|rs4845604|rs55661102|rs34290285|rs71625139|rs10209131-rs2310313|rs35621564-rs12531500|rs12935657|rs12123821|rs141343442|rs3856439-rs10174949|rs3785356-rs9940480-rs8052566|rs12722502|rs10737105-rs41284471|r…	http://www.ebi.ac.uk/efo/EFO_0010638	Other disease	http://www.ebi.ac.uk/efo/EFO_0000408	http://www.ebi.ac.uk/efo/EFO_0004591	Other disease	http://www.ebi.ac.uk/efo/EFO_0000408
smoking behavior	smoking status measurement	230	758	35	133	168	0.106636	0	0	0	0.204878	0.340081	0.99	rs9545155-rs2783130|rs8083764-rs17669415|rs1164598|rs7901883|rs3741499-rs772921|rs1221976-rs1373178|rs56213534-rs7130826|rs12042107-rs1008078|rs13266066-rs11166986|rs176644-rs150294|rs6750801-rs7575189|rs12517438|rs9329342-rs10160101|rs7668995-rs28717373-rs10001365|rs7072776-rs4748779|rs7679162-rs58400863|rs1549979-rs34495106|rs359247-rs2419903|rs11783093|rs1353910-rs1909590|rs4788676-rs12930834|…	http://www.ebi.ac.uk/efo/EFO_0004318	Biological process	http://purl.obolibrary.org/obo/GO_0008150	http://www.ebi.ac.uk/efo/EFO_0006527	Other measurement	http://www.ebi.ac.uk/efo/EFO_0001444
intelligence	self reported educational attainment	675	1853	41	215	256	0.765047	0	0	0	0.112676	0.202532	0.99	rs9788857-rs9934011|rs11576565-rs72677177|rs4904523|rs73034295-rs3758927|rs6840804-rs1469921|rs2887218-rs4666851|rs5750830|rs17338318|rs73139274|rs11695105-rs3106666|rs12427622-rs73512407|rs17170519-rs1376303|rs2061425-rs72730918|rs12900061-rs7175692|rs2721173-rs750472|rs4484297-rs28608599|rs2420551-rs7552964|rs12552-rs2806934|rs7040340-rs10992756|rs3092073-rs3848715|rs12438542-rs3935685|rs704099…	http://www.ebi.ac.uk/efo/EFO_0004337	Biological process	http://purl.obolibrary.org/obo/GO_0008150	http://www.ebi.ac.uk/efo/EFO_0004784	Other measurement	http://www.ebi.ac.uk/efo/EFO_0001444
low density lipoprotein cholesterol measurement	total cholesterol measurement	593	416	172	109	281	0.150889	0	0	0	0.385989	0.556987	0.99	rs12721054|Chr2:44072576|rs7200153|rs3758413|rs2287622|rs4244029|chr2:21383353|rs3780181|rs4253772|rs1553318|rs4299376|rs11563251|rs17789218-rs17185536|rs17580|rs7941030-rs7927208|rs676210-rs4564803|chr3:122176238:D|rs2241208-rs71079573|rs2511158-rs1981405|rs3927680-rs10810657|rs5985471|rs10172650|Chr16:72108093|Chr5:74656539|rs73339979|rs8078686-rs10445374|chr1:56480207|rs4142393-rs2866745|rs666…	http://www.ebi.ac.uk/efo/EFO_0004611	Lipid or lipoprotein measurement	http://www.ebi.ac.uk/efo/EFO_0004732	http://www.ebi.ac.uk/efo/EFO_0004574	Lipid or lipoprotein measurement	http://www.ebi.ac.uk/efo/EFO_0004732
BMI-adjusted waist circumference	body height	1266	2984	61	289	350	2.31069	0	0	0	0.0897436	0.164706	0.99	rs4589746-rs115187146-rs111551994|rs1926872-rs10797938|rs246185-rs72785461|rs3807945-rs10238339|rs9545359-rs390195|rs117691857-rs7916961|rs12570009-rs35954730|rs12727784-rs313734|rs648193-rs613470|rs2903385-rs2903386|rs10165255-rs6432054|rs7621604-rs28444975|rs503188-rs642950|rs975210-rs8039718|rs1511550-rs11049711|rs111283523-rs2874670-rs9314323|rs11899888-rs9309272|rs10406327|rs12948439-rs38097…	http://www.ebi.ac.uk/efo/EFO_0007789	Body measurement	http://www.ebi.ac.uk/efo/EFO_0004324	http://www.ebi.ac.uk/efo/EFO_0004339	Body measurement	http://www.ebi.ac.uk/efo/EFO_0004324
cognitive function measurement	mathematical ability	644	1538	139	264	403	0.60583	0	0	0	0.226532	0.369386	0.99	rs17097461-rs62379379|rs113928896-rs34155847|rs6881643-rs13355543|rs17568389|rs9328534-rs4382592|rs2743461|rs4904523|rs118093058|rs2051935|rs10922907|rs3128341|rs1837680-rs10899279|rs13212041-rs6297|rs12522002-rs2934510|rs10496090-rs35115993|rs17184549-rs17369215|rs7583384-rs4848924|rs11191193-rs749694|rs10193498|rs12368628-rs10846255|rs687531|rs6799337-rs4678090|rs55641816-rs6563164|rs4669634|rs…	http://www.ebi.ac.uk/efo/EFO_0008354	Other measurement	http://www.ebi.ac.uk/efo/EFO_0001444	http://www.ebi.ac.uk/efo/EFO_0004875	Biological process	http://purl.obolibrary.org/obo/GO_0008150
Eczema, allergic rhinitis	allergy	153	145	18	72	90	0.0135696	0	0	0	0.432692	0.604027	0.99	rs12935657-rs11644510|rs10912564-rs4090390|rs6977955-rs9648346|rs7936323-rs7936312|rs11204896-rs4845604|rs74847330-rs16858573|rs71368508-rs34210653|rs17293632-rs56375023|rs4943794-rs113377887|rs1143633|rs12122629-rs12123821|rs12784963-rs10883723|rs2988277-rs1214598|rs34290285|rs56129466-rs61907713|rs7130753-rs4616071|rs9259819-rs28749131|rs4739736-rs7824394|rs2013724-rs1048990|rs1260294-rs6340676…	http://purl.obolibrary.org/obo/HP_0000964, http://www.ebi.ac.uk/efo/EFO_0005854	Immune system disorder,Other trait	http://www.ebi.ac.uk/efo/EFO_0000001,http://www.ebi.ac.uk/efo/EFO_0000540	http://www.ebi.ac.uk/efo/EFO_0003785	Immune system disorder	http://www.ebi.ac.uk/efo/EFO_0000540
basophil count, eosinophil count	eosinophil percentage of leukocytes	206	198	93	43	136	0.0249483	0	0	0	0.507463	0.673267	0.99	rs11555542|rs11127153|rs776509440|rs551517|rs10265538-rs34025520|rs532553681|rs73072483-rs73078622|rs4937323|rs13223928|rs34149660|rs9814893-rs1032726|rs637571-rs634534|rs1059513|rs34290285|rs2182885|rs34173062|rs9532434|rs34210653|rs605642|rs149206763|rs11465296|rs653178|rs113473633|rs13056815|chr16:86019516|rs12545733|rs582297|rs7135535|rs570794153-rs2296618|rs3181348-rs10982456|rs3006802|rs257…	http://www.ebi.ac.uk/efo/EFO_0005090, http://www.ebi.ac.uk/efo/EFO_0004842	Inflammatory measurement,Hematological measurement	http://www.ebi.ac.uk/efo/EFO_0004872,http://www.ebi.ac.uk/efo/EFO_0004503	http://www.ebi.ac.uk/efo/EFO_0007991	Hematological measurement	http://www.ebi.ac.uk/efo/EFO_0004503
neutrophil count, basophil count	neutrophil count, eosinophil count	153	154	121	11	132	0.0144119	0	0	0	0.754286	0.859935	0.99	rs192022|rs9977672|rs56378716|rs2814778|rs73036517|rs1570884|rs552557467|rs635634|rs2476601|rs71191701|rs9436747|rs72767881-rs11741826|rs2250635|rs2082382|rs6500550|rs385893|rs8705|chr12:50758821|rs16978075|rs55799208|rs397731840|rs1025688-rs1025687|rs10995477-rs7896518|rs16850073-rs62312418|rs139707092|rs1982094|rs2158799|rs9819371|rs10173538|rs305082-rs9926664|rs2998286|rs2954031|rs12542907|rs7…	http://www.ebi.ac.uk/efo/EFO_0004833, http://www.ebi.ac.uk/efo/EFO_0005090	Inflammatory measurement,Hematological measurement	http://www.ebi.ac.uk/efo/EFO_0004872,http://www.ebi.ac.uk/efo/EFO_0004503	http://www.ebi.ac.uk/efo/EFO_0004833, http://www.ebi.ac.uk/efo/EFO_0004842	Hematological measurement	http://www.ebi.ac.uk/efo/EFO_0004503
granulocyte count	leukocyte count	155	830	55	78	133	0.0786898	0	0	0	0.156103	0.270051	0.99	rs35513223-rs5820258|rs6426558-rs17592479|rs7537229|rs11654074-rs2777895|rs2082382|rs6500550|rs385893|rs34223321-rs7405635|rs12936529-rs1029809|rs56011263-rs11734460|rs60606273-rs2062250|rs571497-rs1968252|rs55799208|rs139707092|rs2998286|rs17046310-rs200476039|rs113977268-rs113760175|rs4760|rs5747327-rs4819618|rs2463097-rs10206089|rs2519093-rs635634|rs3184504|rs8179|rs9271588-rs5020946|rs3979339…	http://www.ebi.ac.uk/efo/EFO_0007987	Hematological measurement	http://www.ebi.ac.uk/efo/EFO_0004503	http://www.ebi.ac.uk/efo/EFO_0004308	Hematological measurement	http://www.ebi.ac.uk/efo/EFO_0004503
body mass index	visceral adipose tissue measurement	2122	211	31	146	177	0.273865	0	0	0	0.0820965	0.151736	0.99	rs4409766-rs3740390|rs1096389-rs2926614|rs3810291|rs13264759-rs13263674|rs3791687-rs6435622|rs11672660-rs10423928|rs4700608-rs3943933|rs1652376-rs891387|rs4740619-rs10756714|rs13062093|rs55742087-rs9816226|rs9471333|rs7084454-rs10740991|rs10896012|rs7608397-rs6744844|rs10203386-rs10182458|rs7550711-rs17024393|rs6265|rs4500930|rs2108635-rs11062091-rs10774018|rs10962547|rs7124681-rs113211479|rs6561…	http://www.ebi.ac.uk/efo/EFO_0004340	Body measurement	http://www.ebi.ac.uk/efo/EFO_0004324	http://www.ebi.ac.uk/efo/EFO_0004765	Other measurement	http://www.ebi.ac.uk/efo/EFO_0001444
cognitive function measurement	intelligence	644	675	88	208	296	0.265888	0	0	0	0.289345	0.448825	0.99	rs2836921|rs566237|rs1045902-rs6760964-rs10865397|rs1343775-rs12035012|rs4904523|rs2333604-rs1108732|rs10922907|rs3128341|rs1255223-rs644799|rs2710183-rs72850040|rs6903716|rs4781499-rs72773563|rs7236339-rs11664298|rs12772375|rs10876864-rs1131017|rs10992756-rs4744250|rs237727-rs11906968|rs11972637-rs13247777|rs10761739-rs7896910|rs12900061-rs7175692|rs39302|rs2721173-rs750472|rs418939-rs383618|rs1…	http://www.ebi.ac.uk/efo/EFO_0008354	Other measurement	http://www.ebi.ac.uk/efo/EFO_0001444	http://www.ebi.ac.uk/efo/EFO_0004337	Biological process	http://purl.obolibrary.org/obo/GO_0008150
Agents acting on the renin-angiotensin system use measurement	systolic blood pressure	184	1027	31	92	123	0.115584	0	0	0	0.113051	0.203138	0.99	rs11079428-rs2286526|rs7246865|rs34748838-rs34072724|rs145339349-rs146754848|rs2901761-rs10882397|rs11212104-rs11608075|rs1006096-rs9603376|rs606950-rs9506725|rs1799945-rs198851|rs6031431|rs28667801-rs55924432|rs35593046-rs3821843|rs7624086-rs1000010|rs3814424-rs112862634|rs10282122-rs13230181|rs1894400-rs2521501|rs11636952-rs11072508|rs1422278-rs1008058-rs13359291|rs76326501-rs115262049|rs122626…	http://www.ebi.ac.uk/efo/EFO_0009931	Other measurement	http://www.ebi.ac.uk/efo/EFO_0001444	http://www.ebi.ac.uk/efo/EFO_0006335	Other measurement	http://www.ebi.ac.uk/efo/EFO_0001444
neutrophil count	neutrophil count, basophil count	171	153	138	8	146	0.0160028	0	0	0	0.820225	0.901235	0.99	rs2251188|rs552557467|rs635634|rs2250635|rs2082382|rs6500550|rs385893|rs55799208|rs10995477-rs7896518|rs2451279|rs139707092|rs1982094|rs8068017|rs2998286|rs2954031|rs140578741|rs34293785|rs12905525-rs12593998|rs4760|rs74267027|rs9926664|rs34208856|rs9400271|rs575404063|rs3184504|rs8179|rs663045|rs4147915|chr16:84581822|rs397933924|rs4804815-rs1968252|rs201399927|rs114050631|rs111930700|rs11769630…	http://www.ebi.ac.uk/efo/EFO_0004833	Hematological measurement	http://www.ebi.ac.uk/efo/EFO_0004503	http://www.ebi.ac.uk/efo/EFO_0004833, http://www.ebi.ac.uk/efo/EFO_0005090	Inflammatory measurement,Hematological measurement	http://www.ebi.ac.uk/efo/EFO_0004872,http://www.ebi.ac.uk/efo/EFO_0004503
neutrophil count	neutrophil count, eosinophil count	171	154	120	15	135	0.0161074	0	0	0	0.710526	0.830769	0.99	rs192022|rs3131610-rs12905525|rs56378716|rs2814778|rs9977672|rs73036517|rs2476601|rs552557467|rs635634|rs1570884|rs71191701|rs9436747|rs72767881-rs11741826|rs2250635|rs2082382|rs6500550|rs385893|rs8705|chr12:50758821|rs55799208|rs397731840|rs1025688-rs1025687|rs16850073-rs62312418|rs139707092|rs1982094|rs10173538|rs2158799|rs305082-rs9926664|rs2998286|rs2954031|rs12542907|rs7705526|rs2271400|rs34…	http://www.ebi.ac.uk/efo/EFO_0004833	Hematological measurement	http://www.ebi.ac.uk/efo/EFO_0004503	http://www.ebi.ac.uk/efo/EFO_0004833, http://www.ebi.ac.uk/efo/EFO_0004842	Hematological measurement	http://www.ebi.ac.uk/efo/EFO_0004503
granulocyte count	myeloid white cell count	155	164	118	14	132	0.0155484	0	0	0	0.705882	0.827586	0.99	rs192022|rs56378716|rs2814778|rs73036517|rs2476601|rs552557467|rs635634|rs1570884|rs71191701|rs9436747|rs11428934-rs71335811|rs2250635|rs2082382|rs8705|rs385893|chr12:50758821|rs16978075|rs55799208|rs2807743-rs2998286|rs12936529|rs56232812|rs10995477-rs7896518|rs139707092|rs2158799|rs9819371|rs1969949|rs62312418|rs28476539-rs13138355|rs5747327|rs10206089|rs8068017-rs6416877|rs2954031|rs12542907|r…	http://www.ebi.ac.uk/efo/EFO_0007987	Hematological measurement	http://www.ebi.ac.uk/efo/EFO_0004503	http://www.ebi.ac.uk/efo/EFO_0007988	Hematological measurement	http://www.ebi.ac.uk/efo/EFO_0004503
granulocyte count	neutrophil count	155	171	115	17	132	0.016212	0	0	0	0.680412	0.809816	0.99	rs192022|rs3131610-rs12905525|rs56378716|rs2814778|rs9977672|rs73036517|rs2476601|rs552557467|rs635634|rs1570884|rs71191701|rs9436747|rs2250635|rs2082382|rs6500550|rs385893|rs8705|chr12:50758821|rs55799208|rs397731840|rs1025688-rs1025687|rs139707092|rs1982094|rs8068017|rs10173538|rs2158799|rs62312418|rs305082-rs9926664|rs2998286|rs2954031|rs12542907|rs7705526|rs2271400|rs796415138|rs34599082|rs47…	http://www.ebi.ac.uk/efo/EFO_0007987	Hematological measurement	http://www.ebi.ac.uk/efo/EFO_0004503	http://www.ebi.ac.uk/efo/EFO_0004833	Hematological measurement	http://www.ebi.ac.uk/efo/EFO_0004503
granulocyte count	neutrophil count, basophil count	155	153	122	10	132	0.0145055	0	0	0	0.75	0.857143	0.99	rs192022|rs9977672|rs56378716|rs2814778|rs73036517|rs1570884|rs552557467|rs635634|rs2476601|rs71191701|rs9436747|rs2250635|rs2082382|rs6500550|rs385893|rs8705|chr12:50758821|rs16978075|rs55799208|rs397731840|rs1025688-rs1025687|rs56232812|rs10995477-rs7896518|rs139707092|rs1982094|rs8068017|rs2158799|rs9819371|rs10173538|rs62312418|rs305082-rs9926664|rs4924590|rs2998286|rs2954031|rs12542907|rs770…	http://www.ebi.ac.uk/efo/EFO_0007987	Hematological measurement	http://www.ebi.ac.uk/efo/EFO_0004503	http://www.ebi.ac.uk/efo/EFO_0004833, http://www.ebi.ac.uk/efo/EFO_0005090	Inflammatory measurement,Hematological measurement	http://www.ebi.ac.uk/efo/EFO_0004872,http://www.ebi.ac.uk/efo/EFO_0004503
granulocyte count	neutrophil count, eosinophil count	155	154	137	9	146	0.0146003	0	0	0	0.895706	0.944984	0.99	rs7537229|rs635634|rs552557467|rs2250635|rs2082382|rs6500550|rs385893|rs16978075|rs55799208|rs12936529|rs28476539|rs139707092|rs1982094|rs10206089|rs2998286|rs2954031|rs143699489|rs4760|rs34208856|rs7575217|rs9400271|rs3184504|rs663045|rs4844622|rs575404063|rs8179|chr16:84581822|rs397933924|rs114050631|rs111930700|rs11769630|rs200638392|rs2846630|rs1025687|rs174555|rs10858740|chr19:3179884|rs1192…	http://www.ebi.ac.uk/efo/EFO_0007987	Hematological measurement	http://www.ebi.ac.uk/efo/EFO_0004503	http://www.ebi.ac.uk/efo/EFO_0004833, http://www.ebi.ac.uk/efo/EFO_0004842	Hematological measurement	http://www.ebi.ac.uk/efo/EFO_0004503
Abnormality of refraction	refractive error measurement	454	232	36	94	130	0.0644247	0	0	0	0.233813	0.379009	0.99	rs1340044|rs17369927-rs117821803|rs10882172-rs10882165|rs60955950-rs59473955|rs2746646-rs2076309|rs556161-rs876214|rs74764079|rs1906252-rs6931604|rs3138144|rs1367023-rs56036047|rs12615720-rs2573081|rs2808510-rs2808514|rs9379066-rs2326838|rs2842083-rs67362351|rs1550870|rs2908972|rs2281827-rs34961350|rs198443-rs198442|rs7162310|rs9892466-rs781832|rs62183808-rs17428076|rs56299331-rs17747324|rs115644…	http://purl.obolibrary.org/obo/HP_0000539	Other trait	http://www.ebi.ac.uk/efo/EFO_0000001	http://www.ebi.ac.uk/efo/EFO_0007814	Other measurement	http://www.ebi.ac.uk/efo/EFO_0001444
cognitive function measurement	self reported educational attainment	644	1853	132	266	398	0.729911	0	0	0	0.189614	0.318783	0.99	rs17097461-rs62379379|rs17568389|rs11576565-rs72677177|rs2743461|rs4904523|rs67021138-rs6095298|rs4805531|rs118093058|rs62023145-rs2272461|rs960231-rs1964927|rs17748153-rs35606437|rs2051935|rs62449458-rs76436554|rs10773002-rs1969355|rs1747714-rs4750019|rs10883451|rs4320563-rs7842410|rs2926702-rs13259607|rs6028085-rs6065080|rs11695105-rs3106666|rs7583384-rs4848924|rs6492539-rs11620355|rs11572842-r…	http://www.ebi.ac.uk/efo/EFO_0008354	Other measurement	http://www.ebi.ac.uk/efo/EFO_0001444	http://www.ebi.ac.uk/efo/EFO_0004784	Other measurement	http://www.ebi.ac.uk/efo/EFO_0001444
granulocyte percentage of myeloid white cells	monocyte count	218	269	58	44	102	0.0358689	0	0	0	0.264935	0.418891	0.99	rs34097845|rs11190141|rs563592774-rs2485713|rs149698681|rs4385425|rs35786299-rs1555133|rs144387335|rs1800973|rs11641153-rs12711490|rs11775706-rs881362|rs140646675-rs77572283|rs11153046-rs9480737|rs6734942|rs3789088-rs56068469|rs11580646-rs12409929|rs11086102-rs4808779|rs377741153|rs10123393-rs62569723|rs28574727|rs9555596-rs1887639|rs35669853-rs11686139|rs2292982|rs4325427|rs1892548|rs149007767|r…	http://www.ebi.ac.uk/efo/EFO_0007997	Hematological measurement	http://www.ebi.ac.uk/efo/EFO_0004503	http://www.ebi.ac.uk/efo/EFO_0005091	Hematological measurement	http://www.ebi.ac.uk/efo/EFO_0004503
granulocyte percentage of myeloid white cells	monocyte percentage of leukocytes	218	235	126	42	168	0.0313352	0	0	0	0.589474	0.741722	0.99	rs17196752-rs6125961|rs149698681|rs115427247-rs115340020|rs2010054|rs144387335|rs1800973|rs61916675|rs6734942|rs174556-rs174544|rs11086102-rs4808779|rs55799208|rs915125|rs35786299-rs6141668|rs4626924|rs11336847|rs2292982|rs4325427|rs11640143-rs113646461|rs4664293-rs34435647|rs5827412-rs1985157|rs1892548|rs10739694-rs10739695|rs4272-rs42044|rs3216780|rs34293785|rs35979828|rs62143206|rs4760|rs71157…	http://www.ebi.ac.uk/efo/EFO_0007997	Hematological measurement	http://www.ebi.ac.uk/efo/EFO_0004503	http://www.ebi.ac.uk/efo/EFO_0007989	Hematological measurement	http://www.ebi.ac.uk/efo/EFO_0004503
asthma	atopic asthma	432	197	43	78	121	0.0520546	0	0	0	0.238189	0.384738	0.99	rs10056243-rs12055046|rs79337446-rs79761396|rs17775170-rs74263644|rs7936323-rs7936312|rs78823938|rs35621564-rs10244416|rs13022699|rs56380902-rs2305479|rs10152595|rs16948048-rs17637472|rs12413578|rs249677-rs10875596|rs12144049-rs4845774|rs132911-rs202636|rs4845604|rs55661102|rs813915-rs41285280|rs12718488|rs34290285|rs12935657|rs2834787-rs2242900|rs4739738-rs13263709|rs12123821|rs138407416-rs11539…	http://www.ebi.ac.uk/efo/EFO_0000270	Other disease	http://www.ebi.ac.uk/efo/EFO_0000408	http://www.ebi.ac.uk/efo/EFO_0010638	Other disease	http://www.ebi.ac.uk/efo/EFO_0000408
ankylosing spondylitis, psoriasis, ulcerative colitis, Crohn's disease, sclerosing cholangitis	inflammatory bowel disease	225	215	46	69	115	0.029589	0	0	0	0.353846	0.522727	0.99	rs6426833|rs9557195-rs9554587|rs7404095|rs2024092|rs17780256|rs34920465-rs12568930|rs12942547-rs744166|rs7556897|rs12131796-rs35730213|rs71559680|rs9889296-rs3091316|rs2816958|rs12987977-rs1420098|rs4845604|rs11681525-rs11691685|rs11554257-rs7468800|rs9297145|rs10748781|rs568617-rs2231884|rs9687958-rs1505992|rs928722-rs6920220|rs12718244|rs661054-rs561722|rs559928|rs4676406-rs4676408|rs2847278-rs…	http://www.ebi.ac.uk/efo/EFO_0003898, http://www.ebi.ac.uk/efo/EFO_0000676, http://www.ebi.ac.uk/efo/EFO_0000729, http://www.ebi.ac.uk/efo/EFO_0000384, http://www.ebi.ac.uk/efo/EFO_0004268	Digestive system disorder,Immune system disorder	http://www.ebi.ac.uk/efo/EFO_0000405,http://www.ebi.ac.uk/efo/EFO_0000540	http://www.ebi.ac.uk/efo/EFO_0003767	Digestive system disorder	http://www.ebi.ac.uk/efo/EFO_0000405
mathematical ability	self reported educational attainment	1538	1853	339	400	739	1.74317	0	0	0	0.278658	0.43586	0.99	rs12910916|rs9367942|rs482787-rs2477674|rs17489649-rs13355543|rs17568389|rs1051860|rs2601701|rs2743461|rs12571549-rs72828224|rs34316562-rs34995648|rs1843815|rs2515919|rs283274|rs63303162|rs8046217-rs35016816|rs1898931-rs13024876|rs2926702-rs13259607|rs944028-rs214626|rs13212041-rs6297|rs75141555|rs11252624|rs35039375|rs12234369-rs12531804|rs9289300-rs6784183|rs2668196|rs10193498|rs687531|rs210024…	http://www.ebi.ac.uk/efo/EFO_0004875	Biological process	http://purl.obolibrary.org/obo/GO_0008150	http://www.ebi.ac.uk/efo/EFO_0004784	Other measurement	http://www.ebi.ac.uk/efo/EFO_0001444
basophil count, eosinophil count	neutrophil percentage of granulocytes	206	170	69	44	113	0.0214203	0	0	0	0.429658	0.601064	0.99	rs11555542|rs10410864-rs385240|rs10980607-rs551517|rs776509440|rs62264129-rs9990215|rs13223928|rs10808565-rs11786130|rs9814893-rs1032726|rs9979383|rs1059513|rs2182885|rs34173062|rs34290285|rs9532434|rs34210653|rs605642|rs149206763|rs653178|rs13056815|rs113473633|rs12545733|rs570794153-rs2296618|rs7135535|rs3181348-rs10982456|rs535680968-rs569868609|rs3006802|rs9811216|rs2706345-rs67006560|rs47270…	http://www.ebi.ac.uk/efo/EFO_0005090, http://www.ebi.ac.uk/efo/EFO_0004842	Inflammatory measurement,Hematological measurement	http://www.ebi.ac.uk/efo/EFO_0004872,http://www.ebi.ac.uk/efo/EFO_0004503	http://www.ebi.ac.uk/efo/EFO_0007994	Hematological measurement	http://www.ebi.ac.uk/efo/EFO_0004503
asthma	childhood onset asthma	432	257	70	84	154	0.0679087	0	0	0	0.28785	0.447025	0.99	rs943451|rs9611573-rs202636|rs11071559|rs138308793-rs143326447|rs10021288-rs17454584-rs4145717|rs72833417-rs56308324|rs34290285|rs813915-rs55743914|rs6866614-rs17622378|rs12935657|rs12123821|rs12722502|rs1806656|rs146597587|rs28617673|rs4705959-rs17772583|rs12965763-rs11379197|rs10853952-rs892225|rs2305482-rs6503533|rs5743618|rs8052566-rs34939984|rs12379291|rs16903574|rs10815376-rs7851246|rs10912…	http://www.ebi.ac.uk/efo/EFO_0000270	Other disease	http://www.ebi.ac.uk/efo/EFO_0000408	http://www.ebi.ac.uk/efo/EFO_0004591	Other disease	http://www.ebi.ac.uk/efo/EFO_0000408
intelligence	mathematical ability	675	1538	26	182	208	0.634993	0	0	0	0.103741	0.18798	0.99	rs12646225-rs75751670|rs12586987-rs10483349|rs17489649-rs13355543|rs9788857-rs9934011|rs2008514-rs11864750|rs4904523|rs62183029-rs4132462|rs7015263-rs4425734|rs11579557-rs17189000|rs2346268-rs6949760|rs10922907|rs3128341|rs11142387-rs12552288|rs1255223-rs644799|rs7253433-rs73068339|rs13428598|rs12029493-rs56233836|rs13217239-rs6940638-rs3823427|rs9527727-rs17262885-rs7338138|rs9655780-rs34180096-…	http://www.ebi.ac.uk/efo/EFO_0004337	Biological process	http://purl.obolibrary.org/obo/GO_0008150	http://www.ebi.ac.uk/efo/EFO_0004875	Biological process	http://purl.obolibrary.org/obo/GO_0008150
hair color	hair colour measurement	252	444	44	79	123	0.0684372	0	0	0	0.21466	0.353448	0.99	rs1436501-rs11731416|rs61896141|rs72660443-rs116711774|rs2710956-rs1548881|rs12614848|rs2671427-rs9405192|rs2888814-rs13419021|rs10954300-rs12669378|rs6492711|rs3212308-rs9347258|rs2369633-rs3851294|rs10815302-rs419595|rs140814701-rs117612447|rs1759977-rs750192|rs210381|rs57128498|rs12667582-rs80030895|rs34200313-rs7487365|rs13035328-rs6716872|rs1344672-rs4683605|rs55859054-rs3825566|rs922168-rs1…	http://www.ebi.ac.uk/efo/EFO_0003924	Other trait	http://www.ebi.ac.uk/efo/EFO_0000001	http://www.ebi.ac.uk/efo/EFO_0007822	Other measurement	http://www.ebi.ac.uk/efo/EFO_0001444
Thyroid preparation use measurement	hypothyroidism	132	152	50	48	98	0.0122723	0	0	0	0.526882	0.690141	0.99	rs7850258|rs2476601|rs113229608-rs111793536|rs10172181-rs6739788|rs114558062|rs13090803|rs12582330-rs1320344|rs744253-rs11258303|rs12325861|rs2858483-rs229540|rs10748781|rs736374-rs10836367|rs2921053|rs6111715|rs61778693-rs61778692|rs2274780-rs10986320|rs56249713-rs8099412|rs113473633|rs34509786-rs145268310|rs10761620|rs3784099|rs13076468|rs10489626|rs1723022|rs3184504|rs7754251|rs484959|rs804308…	http://www.ebi.ac.uk/efo/EFO_0009933	Other measurement	http://www.ebi.ac.uk/efo/EFO_0001444	http://www.ebi.ac.uk/efo/EFO_0004705	Other disease	http://www.ebi.ac.uk/efo/EFO_0000408
pulse pressure measurement	systolic blood pressure	595	1027	74	158	232	0.373763	0	0	0	0.166906	0.286067	0.99	rs1401982-rs2681485|rs34783010-rs10423928|rs13290326-rs10982007|rs599550|rs2440907-rs1177701|rs12638862-rs2293607|rs143167197-rs6689862|rs6595838-rs17677603|rs183203602|rs10882397-rs932764|rs560625443|rs11641374-rs2281226|rs36010659-rs57954239|rs875898-rs6969780|rs72681698|rs533451950|rs9844972|rs10149871-rs7158073|rs1630736|rs2062316-rs35175632|rs201936061|rs59652089-rs2254240|rs13104866-rs22914…	http://www.ebi.ac.uk/efo/EFO_0005763	Cardiovascular measurement	http://www.ebi.ac.uk/efo/EFO_0004298	http://www.ebi.ac.uk/efo/EFO_0006335	Other measurement	http://www.ebi.ac.uk/efo/EFO_0001444
alcohol consumption measurement, high density lipoprotein cholesterol measurement	alcohol drinking, high density lipoprotein cholesterol measurement	85	95	84	0	84	0.00493914	0	0	0	0.875	0.933333	0.99	rs6461354|rs5014650|rs45490496|rs57457691|rs57276302|rs60695258|rs2043082|rs6907508|rs2156552|rs7445|rs4847240|rs78459082|rs287|rs41266779|rs72729610|rs367070|rs1154988|rs2575876|rs4418728|rs10713774|rs7096937|rs2908522|rs76127683|rs6073958|rs116843064|rs2642438|rs1128249|rs9491694|rs2972143|rs235314|rs11967262|rs34621310|rs10769254|rs3802548|rs4660303|rs17451107|rs112259268|rs255056|rs10955992|r…	http://www.ebi.ac.uk/efo/EFO_0007878, http://www.ebi.ac.uk/efo/EFO_0004612	Other measurement,Lipid or lipoprotein measurement	http://www.ebi.ac.uk/efo/EFO_0004732,http://www.ebi.ac.uk/efo/EFO_0001444	http://www.ebi.ac.uk/efo/EFO_0004329, http://www.ebi.ac.uk/efo/EFO_0004612	Biological process,Lipid or lipoprotein measurement	http://purl.obolibrary.org/obo/GO_0008150,http://www.ebi.ac.uk/efo/EFO_0004732
neuroticism measurement	wellbeing measurement	571	300	124	98	222	0.104777	0	0	0	0.342065	0.509759	0.99	rs655836|rs297343-rs297346|rs10485622|rs2179744-rs9611519|rs12960889|rs1510386|rs3134012|rs7805419-rs11509880|rs2342502|rs2469903|rs2690083|rs12898855-rs12910903|rs4654874-rs3767247|rs2958162-rs12967143|rs12962538|rs314262-rs314289|rs11693031|rs10913160-rs4526571|rs13211166-rs2893910|rs9380700-rs2031595-rs2296576|rs1563245|rs11214441-rs7128648|rs9298995|rs198457|rs4711107-rs2273558|rs17828731-rs1…	http://www.ebi.ac.uk/efo/EFO_0007660	Other measurement	http://www.ebi.ac.uk/efo/EFO_0001444	http://www.ebi.ac.uk/efo/EFO_0007869	Other measurement	http://www.ebi.ac.uk/efo/EFO_0001444
erythrocyte count	mean corpuscular hemoglobin	937	918	119	165	284	0.526128	0	0	0	0.180777	0.306199	0.99	rs9804550|rs12165-rs6981737|rs112513907-rs4982211|rs13322435-rs4680338|rs757293|rs35267807-rs11239537|rs74401481|rs144229896-rs115299044|rs6864691-rs875741|rs143326447|rs381500-rs4709820|rs2395906-rs13277237|rs7943203-rs7121112|rs62472014-rs55702649|rs112233623|rs3950173-rs9611279|rs78744187|rs140522|rs6926491-rs9466161|rs10758656|rs218237|rs3811444|rs1811371-rs13155345|rs146163318-rs140291958|rs…	http://www.ebi.ac.uk/efo/EFO_0004305	Hematological measurement	http://www.ebi.ac.uk/efo/EFO_0004503	http://www.ebi.ac.uk/efo/EFO_0004527	Hematological measurement	http://www.ebi.ac.uk/efo/EFO_0004503
BMI-adjusted waist circumference	waist-hip ratio	1266	723	80	134	214	0.559862	0	0	0	0.120563	0.215184	0.99	rs8060596-rs147330708|rs11060344|rs4788204-rs10871451|rs725976-rs2070578|rs9352872-rs1339382|rs13011260-rs34927946|rs9435732|rs4556142|rs7211132|rs6932767|rs863750-rs10773049|rs3110697-rs2854747|rs10065321|rs4130827-rs11176010|rs620861-rs366991|rs762705|rs11727676|rs55920843|rs7621604-rs28444975|rs2715135-rs2715093|rs72801474|rs2428548|rs7372321|rs7932891|rs9907571-rs11079041|rs6066121-rs2236519|…	http://www.ebi.ac.uk/efo/EFO_0007789	Body measurement	http://www.ebi.ac.uk/efo/EFO_0004324	http://www.ebi.ac.uk/efo/EFO_0004343	Body measurement	http://www.ebi.ac.uk/efo/EFO_0004324
mean corpuscular hemoglobin	mean corpuscular volume	918	386	129	158	287	0.21674	0	0	0	0.282203	0.440184	0.99	rs9804550|rs11239537|rs58141407|rs11864973|rs2328945-rs9573567|rs9464760-rs9464759|rs151305716|rs1964356-rs6987558|rs12001675-rs7019033|rs7651511-rs6776003|rs78476878|rs2040494-rs42042|rs66731853-rs2072671|rs671|rs28874975|rs10923397-rs1578741|rs6921542-rs12203760|rs12083184-rs6427440|rs62160676|rs2137283-rs5831579|rs2603151-rs34872892|rs74401481|rs4449583-rs7705526|rs2294450-rs742320|rs6060987|r…	http://www.ebi.ac.uk/efo/EFO_0004527	Hematological measurement	http://www.ebi.ac.uk/efo/EFO_0004503	http://www.ebi.ac.uk/efo/EFO_0004526	Hematological measurement	http://www.ebi.ac.uk/efo/EFO_0004503
monocyte count	monocyte percentage of leukocytes	269	235	65	48	113	0.038666	0	0	0	0.289003	0.448413	0.99	rs34097845|rs61863818-rs11189181|rs17196752-rs6125961|rs11190141|rs563592774-rs2485713|rs800888-rs13271228|rs149698681|rs115427247-rs115340020|rs4385425|rs10751647-rs7480524|rs1105527|rs1800973|rs144387335|rs540639423|rs11641153-rs12711490|rs11775706-rs881362|rs62395421-rs2523552|rs117533700-rs144412371|rs6734942|rs3789088-rs56068469|rs6772849|rs12459847-rs73036520|rs539389645-rs7180079|rs3777411…	http://www.ebi.ac.uk/efo/EFO_0005091	Hematological measurement	http://www.ebi.ac.uk/efo/EFO_0004503	http://www.ebi.ac.uk/efo/EFO_0007989	Hematological measurement	http://www.ebi.ac.uk/efo/EFO_0004503
Crohn's disease	inflammatory bowel disease	204	215	70	58	128	0.0268273	0	0	0	0.439863	0.610979	0.99	rs11010067-rs34779708|rs1456896|rs6478109-rs7848647|rs915286|rs2024092|rs5743289|rs12942547-rs744166|rs71559680|rs516246|rs7555082-rs76181804|rs3851228-rs2179070|rs11641184|rs3742130-rs9557195|rs9297145|rs568617-rs2231884|rs12422544-rs11564258|rs56116661|rs12718244|rs559928|rs2066844|rs1049526|rs35730213-rs7554511|rs1842076|rs2143178-rs2413583|rs6716753-rs9989735|rs6425143-rs7517810|rs11677953-rs…	http://www.ebi.ac.uk/efo/EFO_0000384	Digestive system disorder	http://www.ebi.ac.uk/efo/EFO_0000405	http://www.ebi.ac.uk/efo/EFO_0003767	Digestive system disorder	http://www.ebi.ac.uk/efo/EFO_0000405
erythrocyte count	mean corpuscular volume	937	386	63	117	180	0.221226	0	0	0	0.15748	0.272109	0.99	rs9804550|rs10164806|rs58141407|rs3782122|rs9892942|rs11864973|rs7204459-rs12928852|rs151305716|rs149037075-rs12216891|rs11301805-rs9611279|rs12490148-rs8177247|rs861400-rs2968478|rs4368963-rs2923403-rs2923427|rs113131010-rs4982211|rs9429742-rs36092669|rs2040494-rs42042|rs66731853-rs2072671|rs35267807-rs11239537|rs115245297-rs144229896|rs6730558-rs4668585|rs62160676|rs7218708-rs918227|rs141007801…	http://www.ebi.ac.uk/efo/EFO_0004305	Hematological measurement	http://www.ebi.ac.uk/efo/EFO_0004503	http://www.ebi.ac.uk/efo/EFO_0004526	Hematological measurement	http://www.ebi.ac.uk/efo/EFO_0004503
hematocrit	hemoglobin measurement	158	374	76	41	117	0.0361441	0	0	0	0.281928	0.43985	0.99	rs11072567|rs56262900|rs10901252|chr4:103188709|rs342437-rs1037814-rs60695258|rs5758896|rs7776054-rs9376090|rs4823308|rs34477782|rs17773190|rs760077|chr22:37462936|rs61750953|rs7560180-rs7563124|rs9427398-rs17400517|rs7875291|rs10224210-rs73728279|rs869197558|rs7945705-rs2742540|rs1142323-rs9273039|rs7045087|rs147233090-rs55707100|rs17563683-rs62063786|rs12889267|rs2519796|rs57908212|rs3772219-rs…	http://www.ebi.ac.uk/efo/EFO_0004348	Hematological measurement	http://www.ebi.ac.uk/efo/EFO_0004503	http://www.ebi.ac.uk/efo/EFO_0004509	Hematological measurement	http://www.ebi.ac.uk/efo/EFO_0004503
apolipoprotein A 1 measurement	high density lipoprotein cholesterol measurement	458	861	172	137	309	0.2412	0	0	0	0.305941	0.468537	0.99	rs12529923-rs6458867|rs55801554|rs34942359-rs11880219|rs1037116-rs1037117|rs11228871|rs863750-rs1716393|rs2281718|rs6785881-rs6790951|rs1583974-rs13147189|rs8103728-rs62102718|rs7036107|rs62114506-rs11553746|rs2419605-rs12411732|rs1468642|rs10761737-rs7896518|rs12045101|rs12422125|rs61748951|rs41272086-rs571848809|rs76376137-rs114760566|rs3184504|rs3859588|rs12975319|rs56325564-rs9989466|rs122241…	http://www.ebi.ac.uk/efo/EFO_0004614	Lipid or lipoprotein measurement	http://www.ebi.ac.uk/efo/EFO_0004732	http://www.ebi.ac.uk/efo/EFO_0004612	Lipid or lipoprotein measurement	http://www.ebi.ac.uk/efo/EFO_0004732
smoking initiation	smoking status measurement	241	758	81	114	195	0.111736	0	0	0	0.242537	0.39039	0.99	rs10885480-rs10509982|rs10157166|rs6050446-rs116948922|rs2399626|rs4651238-rs2901785|rs7809303|rs694739-rs61886926|rs1995812-rs12466547|rs12517438|rs1820083-rs4699965|rs2378662-rs7853970|rs7173576-rs4310804|rs4752018-rs4751614|rs73219118-rs58400863|rs11593898-rs11594623|rs7640342|rs62367520|rs11783093|rs12474587|rs141547796|rs9641798-rs11971186|rs6265|rs951740-rs55684236|rs1109480|rs6445538-rs227…	http://www.ebi.ac.uk/efo/EFO_0005670	Biological process	http://purl.obolibrary.org/obo/GO_0008150	http://www.ebi.ac.uk/efo/EFO_0006527	Other measurement	http://www.ebi.ac.uk/efo/EFO_0001444
leukocyte count	neutrophil count, eosinophil count	830	154	57	76	133	0.0781822	0	0	0	0.156287	0.270325	0.99	rs35513223-rs5820258|rs6426558-rs17592479|rs7537229|rs2246941-rs1412445|rs11654074-rs2777895|rs34891900-rs4819618|rs2082382|rs6500550|rs385893|rs12936529-rs1029809|rs56011263-rs11734460|rs571497-rs1968252|rs60606273-rs2062250|rs34223321-rs7405635|rs55799208|rs139707092|rs72767881-rs10471774|rs2998286|rs17046310-rs200476039|rs4760|rs2463097-rs10206089|rs2519093-rs635634|rs3184504|rs8179|rs9271588-…	http://www.ebi.ac.uk/efo/EFO_0004308	Hematological measurement	http://www.ebi.ac.uk/efo/EFO_0004503	http://www.ebi.ac.uk/efo/EFO_0004833, http://www.ebi.ac.uk/efo/EFO_0004842	Hematological measurement	http://www.ebi.ac.uk/efo/EFO_0004503
leukocyte count	neutrophil count, basophil count	830	153	55	71	126	0.0776745	0	0	0	0.147025	0.256358	0.99	rs2814778|rs1352846-rs3755967|rs6426558-rs17592479|rs2476601|rs72726027-rs2250635|rs1450741-rs2271400|rs11654074-rs2777895|rs9436747|rs2082382|rs6500550|rs385893|rs8705|rs547364-rs663045|rs56011263-rs11734460|chr12:50758821|rs7996207-rs1570884|rs55799208|rs397731840|rs571497-rs1968252|rs56232812|rs60606273-rs2062250|rs16978075-rs17841683|rs16850073-rs62312418|rs139707092|rs2158799|rs9819371|rs241…	http://www.ebi.ac.uk/efo/EFO_0004308	Hematological measurement	http://www.ebi.ac.uk/efo/EFO_0004503	http://www.ebi.ac.uk/efo/EFO_0004833, http://www.ebi.ac.uk/efo/EFO_0005090	Inflammatory measurement,Hematological measurement	http://www.ebi.ac.uk/efo/EFO_0004872,http://www.ebi.ac.uk/efo/EFO_0004503
cardiovascular disease	systolic blood pressure	285	1027	53	129	182	0.179029	0	0	0	0.161062	0.277439	0.99	rs17122812-rs2054903|rs80073370-rs78299715|rs35479618|rs17242380-rs2962383|rs11774829-rs35783704|rs7246865|rs4682671-rs11915143|rs12459965-rs113230003|rs10764331-rs10740995|rs4883481-rs4883482|rs56388530|rs10158347-rs6683021|rs11642015-rs7187250|rs74179972-rs12976810|rs62481856-rs17477177|rs2859814|rs11636952-rs11072508|rs56329057-rs11724647|rs76326501-rs115262049|rs11767188-rs12700814|rs9844972|…	http://www.ebi.ac.uk/efo/EFO_0000319	Other disease	http://www.ebi.ac.uk/efo/EFO_0000408	http://www.ebi.ac.uk/efo/EFO_0006335	Other measurement	http://www.ebi.ac.uk/efo/EFO_0001444
Abnormality of refraction	age at onset, Myopia, refractive error measurement	454	140	28	72	100	0.038877	0	0	0	0.202429	0.3367	0.99	rs41393947-rs9309272|rs12898755-rs7162310|rs11101263-rs56036047|rs1237670-rs4839270|rs9307551-rs7662551|rs56284621-rs17125093|rs17428076|rs2155413|rs17032696|rs6753137-rs300751|rs8039459-rs1969091|rs4262652-rs9416017|rs4738094-rs28891973|rs9547035|rs7107014-rs11037404|rs7895108|rs235770|rs6420484-rs9747347|rs17834080-rs4764038|rs1468993-rs10880855|rs4793501|rs807037|rs11758482-rs10458138|rs426034…	http://purl.obolibrary.org/obo/HP_0000539	Other trait	http://www.ebi.ac.uk/efo/EFO_0000001	http://www.ebi.ac.uk/efo/EFO_0004847, http://purl.obolibrary.org/obo/HP_0000545, http://www.ebi.ac.uk/efo/EFO_0007814	Other measurement,Other trait	http://www.ebi.ac.uk/efo/EFO_0000001,http://www.ebi.ac.uk/efo/EFO_0001444
mean corpuscular hemoglobin	red blood cell distribution width	918	768	75	131	206	0.431234	0	0	0	0.139189	0.244365	0.99	rs35158985|rs1169299|rs737092-rs6014993|rs10405535-rs10402931|rs706027|rs657466-rs10254125|rs9386780-rs6568570|rs11244669|rs2040944-rs1029555|rs2251655-rs855788|rs6899500-rs530424960|rs13295887-rs10981250|rs12599260-rs2287197|rs739385|rs4332427|rs13007705|rs131808-rs140522|rs7789162|rs35979828|rs11239541-rs11239537|rs72939920-rs2011082|rs1958078|rs2402857-rs28729203|rs62064595|rs112233623|rs71489…	http://www.ebi.ac.uk/efo/EFO_0004527	Hematological measurement	http://www.ebi.ac.uk/efo/EFO_0004503	http://www.ebi.ac.uk/efo/EFO_0005192	Hematological measurement	http://www.ebi.ac.uk/efo/EFO_0004503
household income	self reported educational attainment	247	1853	35	136	171	0.27995	0	0	0	0.088647	0.162857	0.99	rs2068428-rs3847223-rs7849487-rs11998763|rs73080339-rs73082325|rs10773002-rs7306755|rs35526560-rs1978102|rs3087523-rs62154720|rs10990975-rs1057687|rs1462813-rs7920624|rs10745789-rs4140762|rs7924036|rs1143770-rs10892807|rs13018640-rs9653442-rs4438499-rs6722241|rs76076331-rs77966298|rs4675429-rs13008687|rs923512-rs4855530|rs7032484-rs12375949|rs2160514|rs75556712-rs113474297-rs4490539|rs11157930-rs…	http://www.ebi.ac.uk/efo/EFO_0009695	Other trait	http://www.ebi.ac.uk/efo/EFO_0000001	http://www.ebi.ac.uk/efo/EFO_0004784	Other measurement	http://www.ebi.ac.uk/efo/EFO_0001444
high density lipoprotein cholesterol measurement	triglyceride measurement	861	746	90	142	232	0.392872	0	0	0	0.168727	0.288737	0.99	rs8142788-rs5752792|rs17566828-rs74665267|rs9610329|rs9987289-rs4841132|rs1011731-rs10797996|rs150090666|rs9948087-rs56017932|rs540973884-rs632057|rs2740488-rs1883025|rs13269725|rs61352607-rs4760254|rs684773-rs9647335|rs1800978|rs13329672|rs72801474|rs3173615|rs4871624-rs114443260|rs2071887-rs9622830|rs10842708-rs718314|rs10242866-rs17138358|rs6450176-rs11296991|rs1564282-rs11248051|rs72959041|rs…	http://www.ebi.ac.uk/efo/EFO_0004612	Lipid or lipoprotein measurement	http://www.ebi.ac.uk/efo/EFO_0004732	http://www.ebi.ac.uk/efo/EFO_0004530	Lipid or lipoprotein measurement	http://www.ebi.ac.uk/efo/EFO_0004529
eosinophil percentage of leukocytes	neutrophil percentage of granulocytes	198	170	97	34	131	0.0205884	0	0	0	0.552743	0.711957	0.99	rs11555542|rs9814893|rs10980607-rs551517|rs35740288|rs776509440|rs385240-rs395892|rs13223928|rs1059513|rs7203459|rs2182885|rs34173062|rs13062095|rs34290285|rs34226255|rs9532434|rs605642|rs149206763|rs34210653|chr3:194403578|rs12599918|rs653178|rs13056815|rs113473633|rs12545733|rs10956403-rs10808565|rs7135535|rs1837253|rs3006802|rs2706345-rs67006560|rs4727027|rs2302006-rs740311|rs61731111|rs210143…	http://www.ebi.ac.uk/efo/EFO_0007991	Hematological measurement	http://www.ebi.ac.uk/efo/EFO_0004503	http://www.ebi.ac.uk/efo/EFO_0007994	Hematological measurement	http://www.ebi.ac.uk/efo/EFO_0004503
depressive symptom measurement	neuroticism measurement	259	571	141	58	199	0.0904575	0	0	0	0.315372	0.479518	0.99	rs2496022-rs2451500|rs297343-rs297346|rs13072536|rs10485622|rs2179744-rs9611519|rs4781349|rs12960889|rs1510386|rs2269426|rs3134012|rs13184801|rs314283-rs314289|rs2342502|rs2469903|rs2690083|rs10060622-rs10068637|rs12962538|rs13396259|rs4899292-rs1147479|rs11693031|rs13211166-rs2893910|rs7107356-rs2290850|rs11214441-rs7128648|rs6773869-rs6442647|rs198457|rs7819525|rs34020413|rs2071303|rs3132556|rs…	http://www.ebi.ac.uk/efo/EFO_0007006	Other measurement	http://www.ebi.ac.uk/efo/EFO_0001444	http://www.ebi.ac.uk/efo/EFO_0007660	Other measurement	http://www.ebi.ac.uk/efo/EFO_0001444
platelet count	platelet crit	370	272	98	69	167	0.0615573	0	0	0	0.351579	0.520249	0.99	rs11121845|rs11082383-rs16977972|rs150568286|rs1822534-rs9810259|rs6556471|rs143558304|rs16979901|rs80054178|rs200748895|rs2901381-rs12491785|rs7696658-rs11100830|rs72315235|rs4388979|rs1182180-rs1182196|rs192022-rs7129527|rs112416932-rs2932536|rs10199109-rs558199115|rs10893909|rs74340846|rs3804749|rs11264531-rs928391|rs12459419-rs3865444|rs370869951|rs2284344|rs150221602|rs8176747-rs8176759|rs75…	http://www.ebi.ac.uk/efo/EFO_0004309	Hematological measurement	http://www.ebi.ac.uk/efo/EFO_0004503	http://www.ebi.ac.uk/efo/EFO_0007985	Hematological measurement	http://www.ebi.ac.uk/efo/EFO_0004503
leukocyte count	myeloid white cell count	830	164	60	81	141	0.0832589	0	0	0	0.165299	0.283702	0.99	rs35513223-rs5820258|rs200748895|rs11654074-rs2777895|rs2082382|rs1700159|rs385893|rs34223321-rs7405635|rs56011263-rs11734460|rs12936529-rs1029809|rs571497-rs1968252|rs55799208|rs139707092|rs140740457-rs11602323|rs8018808-rs11620921|rs17046310-rs200476039|rs150649461-rs141094656|rs113977268-rs113760175|rs7034139-rs56369990|rs4760|rs5747327-rs4819618|rs2463097-rs10206089|rs2519093-rs635634|rs31845…	http://www.ebi.ac.uk/efo/EFO_0004308	Hematological measurement	http://www.ebi.ac.uk/efo/EFO_0004503	http://www.ebi.ac.uk/efo/EFO_0007988	Hematological measurement	http://www.ebi.ac.uk/efo/EFO_0004503
eosinophil count	neutrophil percentage of granulocytes	791	170	49	89	138	0.0822497	0	0	0	0.167679	0.287201	0.99	rs11555542|rs12943633-rs9911634|rs776509440|rs4785903-rs12599918|rs773110-rs10876864|rs1109151-rs5751077|rs71368508-rs34210653|rs2147904-rs1004870|rs13223928|rs9979383|rs17484848-rs72836346|rs526631-rs1151523|rs34290285|rs34173062|rs13062095|rs149206763|rs11253511-rs12259338|rs7203459-rs62026377|rs535680968-rs7498831|rs2706345-rs67006560|rs891058-rs13416555|rs13056815-rs140074|rs4871849-rs1254573…	http://www.ebi.ac.uk/efo/EFO_0004842	Hematological measurement	http://www.ebi.ac.uk/efo/EFO_0004503	http://www.ebi.ac.uk/efo/EFO_0007994	Hematological measurement	http://www.ebi.ac.uk/efo/EFO_0004503
depressive symptom measurement	wellbeing measurement	259	300	122	84	206	0.0475258	0	0	0	0.583569	0.73703	0.99	rs2179744|rs7649643-rs827106-rs1714507-rs827123|rs10485622|rs1985732-rs4711107|rs12960889|rs1510386|rs3134012|rs2342502|rs2469903|rs2690083|rs4654874-rs3767247|rs2958162-rs12967143|rs12962538|rs11693031|rs9592461|rs10913160-rs4526571|rs7107356-rs2290850|rs17049478|rs10838629|rs6773869-rs6442647|rs198457|rs17828731-rs10879715|rs7819525|rs7170398-rs11633354|rs4958581-rs4460127|rs2071303|rs11644362-…	http://www.ebi.ac.uk/efo/EFO_0007006	Other measurement	http://www.ebi.ac.uk/efo/EFO_0001444	http://www.ebi.ac.uk/efo/EFO_0007869	Other measurement	http://www.ebi.ac.uk/efo/EFO_0001444
eosinophil percentage of granulocytes	eosinophil percentage of leukocytes	184	198	122	32	154	0.0222839	0	0	0	0.675439	0.806283	0.99	rs11555542|rs10980607-rs551517|rs35740288|rs776509440|rs9992667-rs2078179|rs1695315|rs385240-rs395892|rs13223928|rs2182885|rs34290285|rs13062095|rs34173062|rs34226255|rs149206763|rs11465296|rs10956403-rs10808565|rs653178|rs12960235-rs9949291|rs3006802|rs13256023-rs35914442|rs2706345|rs960709|rs36229146|rs5821446-rs148803332|rs55713716|rs12274192|chr9:6282511|rs2381416|rs13023767|rs114743735|rs230…	http://www.ebi.ac.uk/efo/EFO_0007996	Hematological measurement	http://www.ebi.ac.uk/efo/EFO_0004503	http://www.ebi.ac.uk/efo/EFO_0007991	Hematological measurement	http://www.ebi.ac.uk/efo/EFO_0004503
leukocyte count	neutrophil count	830	171	56	76	132	0.0868126	0	0	0	0.151899	0.263736	0.99	rs3131610-rs12905525|rs78107966|rs6426558-rs17592479|rs2246941-rs1412445|rs11654074-rs2777895|rs2082382|rs6500550|rs385893|rs56011263-rs11734460|rs60606273-rs2062250|rs55799208|rs139707092|rs2998286|rs113977268-rs113760175|rs12469306-rs2556094|rs4760|rs74267027|rs926928-rs35955747|rs2519093-rs635634|rs3184504|rs8179|rs9271588-rs5020946|rs397933924|rs2208568-rs9970896|rs114050631|rs61804160-rs2019…	http://www.ebi.ac.uk/efo/EFO_0004308	Hematological measurement	http://www.ebi.ac.uk/efo/EFO_0004503	http://www.ebi.ac.uk/efo/EFO_0004833	Hematological measurement	http://www.ebi.ac.uk/efo/EFO_0004503
eosinophil percentage of granulocytes	neutrophil percentage of granulocytes	184	170	122	22	144	0.0191327	0	0	0	0.685714	0.813559	0.99	rs11555542|rs9814893|rs35740288|rs776509440|rs10980607|rs11885668|rs7840212-rs77959102-rs16904123|rs112691446-rs9992667|rs13223928|rs9979383|rs1059513|rs9131|rs7203459|rs2182885|rs34173062|rs13062095|rs34290285|rs34226255|rs9532434|rs34210653|rs149206763|rs605642|chr3:194403578|rs12599918|rs653178|rs2158799|rs13056815|rs113473633|rs7135535|rs1837253|rs3006802|rs9990215|rs2706345-rs67006560|rs4727…	http://www.ebi.ac.uk/efo/EFO_0007996	Hematological measurement	http://www.ebi.ac.uk/efo/EFO_0004503	http://www.ebi.ac.uk/efo/EFO_0007994	Hematological measurement	http://www.ebi.ac.uk/efo/EFO_0004503
erythrocyte count	hemoglobin measurement	937	374	50	121	171	0.214348	0	0	0	0.15	0.26087	0.99	rs11072567|rs102275-rs174533|rs2745353-rs1936807|rs7187289-rs73594554-rs9934328|rs12315434-rs2229357|rs10049413-rs34614773|rs9388768-rs12661188|rs10209020-rs78170284|rs495828-rs550057|rs2526358-rs8067354|rs869197558|rs144861591-rs1800562|rs13008603-rs71422190|rs10779596-rs12408694|rs28930677|rs7045087|rs8080123-rs8073894|rs12903896-rs3765066|rs10494964|rs12889267|rs12126043|rs3847858|rs2229742|rs…	http://www.ebi.ac.uk/efo/EFO_0004305	Hematological measurement	http://www.ebi.ac.uk/efo/EFO_0004503	http://www.ebi.ac.uk/efo/EFO_0004509	Hematological measurement	http://www.ebi.ac.uk/efo/EFO_0004503
schizophrenia, intelligence, self reported educational attainment	self reported educational attainment	235	1853	17	113	130	0.26635	7.82753e-317	3.53836852916e-312	2.7953111380392e-310	0.0663943	0.124521	0.99	rs12967828-rs1963381|rs1143770-rs10892806|rs12462428|rs72482130-rs56236451|rs1615350-rs10773002|rs12761761-rs55771711|rs2144683-rs9349956|rs7325960-rs7319102|rs2743461-rs1800754|rs73034295-rs4936216|rs10490175-rs17504614|rs7175692-rs28513670|rs60929679-rs77609760|rs11732160-rs11725618|rs13018640-rs6712515|rs35771425|rs236318|rs3957165-rs482786-rs942642|rs7131944-rs1389473|rs6573552-rs7146434|rs38…	http://www.ebi.ac.uk/efo/EFO_0000692, http://www.ebi.ac.uk/efo/EFO_0004337, http://www.ebi.ac.uk/efo/EFO_0004784	Biological process,Neurological disorder,Other measurement	http://www.ebi.ac.uk/efo/EFO_0000618,http://www.ebi.ac.uk/efo/EFO_0001444,http://purl.obolibrary.org/obo/GO_0008150	http://www.ebi.ac.uk/efo/EFO_0004784	Other measurement	http://www.ebi.ac.uk/efo/EFO_0001444
body mass index	waist-hip ratio	2122	723	42	123	165	0.93841	5.7127517805e-313	2.55012e-308	2.0401e-306	0.0615672	0.115993	0.99	rs4681011-rs1840969|rs1513272-rs1635853|rs891387|rs11216183-rs76942203|rs2447832-rs2161097|rs11727676|rs66815886-rs2371767|rs12454712|rs1356506-rs1158805|rs8112818-rs11878507|rs1020731-rs10803762|rs12042959|rs2660824-rs3826043|rs10896012|rs7025089-rs4601460|rs1317140-rs2291542|rs11654387-rs312750|rs4740619-rs6474945|rs6265|rs12101393-rs7498044|rs905938-rs3753639-rs2242195|rs1800437-rs11672660|rs1…	http://www.ebi.ac.uk/efo/EFO_0004340	Body measurement	http://www.ebi.ac.uk/efo/EFO_0004324	http://www.ebi.ac.uk/efo/EFO_0004343	Body measurement	http://www.ebi.ac.uk/efo/EFO_0004324
mean platelet volume	platelet count	299	370	46	60	106	0.0676677	2.7596598785283e-311	1.21668e-306	9.8551e-305	0.188277	0.316891	0.99	rs2494663-rs34660448|rs34603233|rs41303899|rs12820906-rs10654220|rs4699154|rs60822569-rs11559982|rs7949566-rs4937127|rs944002|rs2958137-rs941207-rs7973618|rs9473147-rs4711890|rs3824949-rs17305868|rs214053-rs6913974|rs2057149-rs2235989|rs11071720|rs7529925-rs1434282|rs2015599|rs156356-rs156357|rs3804749|rs11653357-rs11868206|rs342292-rs342293|rs2038480-rs6425521|rs34667100-rs4991925|rs16977972-rs7…	http://www.ebi.ac.uk/efo/EFO_0004584	Hematological measurement	http://www.ebi.ac.uk/efo/EFO_0004503	http://www.ebi.ac.uk/efo/EFO_0004309	Hematological measurement	http://www.ebi.ac.uk/efo/EFO_0004503
asthma	respiratory system disease	432	103	35	55	90	0.0272163	4.6934077946443e-311	2.044e-306	1.67608e-304	0.202247	0.336449	0.99	rs7936323-rs7936312|rs35621564-rs10244416|rs11071559|rs3749833|rs75567729-rs76181804|rs73078636|rs6687430|rs2305479-rs9303279|rs10021288-rs17454584-rs4145717|rs4845604|rs34290285|rs34173062|rs7134784-rs7961712|rs113092121-rs2497318|rs952579-rs112204664|rs12123821|rs17670280-rs55661102|rs202636-rs9611602|rs912131-rs34259893|rs1837253|rs143432496-rs8100197|rs2811387-rs2811518|rs3939286-rs992969|rs7…	http://www.ebi.ac.uk/efo/EFO_0000270	Other disease	http://www.ebi.ac.uk/efo/EFO_0000408	http://www.ebi.ac.uk/efo/EFO_0000684	Other disease	http://www.ebi.ac.uk/efo/EFO_0000408
Eczema, allergic rhinitis	asthma	153	432	33	63	96	0.0404282	1.74009e-306	7.48684e-302	6.21408e-300	0.196319	0.328205	0.99	rs61907713-rs55836957|rs7936323-rs7936312|rs1344674-rs13077048|rs906363-rs906364|rs981625|rs2621363|rs2228145-rs4129267|rs625228-rs2393717|rs10986320-rs10986311|rs71368508-rs34210653|rs249677-rs10875596|rs4743311-rs1537504|rs10021288-rs17454584-rs4145717|rs4845604|rs9816071-rs1806656|rs11717778-rs7622814|rs2766667-rs1555926|rs34290285|rs12935657|rs653178|rs3730775-rs7240948|rs1438673-rs1898671|rs…	http://purl.obolibrary.org/obo/HP_0000964, http://www.ebi.ac.uk/efo/EFO_0005854	Immune system disorder,Other trait	http://www.ebi.ac.uk/efo/EFO_0000001,http://www.ebi.ac.uk/efo/EFO_0000540	http://www.ebi.ac.uk/efo/EFO_0000270	Other disease	http://www.ebi.ac.uk/efo/EFO_0000408
schizophrenia	schizophrenia, autism spectrum disorder	382	283	39	65	104	0.0661239	1.27697e-305	5.42885e-301	4.56023e-299	0.185383	0.312782	0.99	rs1353545|rs7129727|rs12325245-rs11641947|rs1676062-rs4904167|rs6065094-rs6071524|rs11191582-rs75970938|rs4523957-rs58146172|rs6670165-rs17659437|rs12887734|rs77502336|rs35998080|rs4380187-rs4666990-rs7597593|rs55661361-rs12293670|rs115687605|rs111312615|rs114508985|rs3020736-rs1023500|rs9607782|rs200986-rs202904|rs1702294-rs1782810|rs17194490|rs76262184-rs12522290|rs4391122|rs9636107|rs6434928|r…	http://www.ebi.ac.uk/efo/EFO_0000692	Neurological disorder	http://www.ebi.ac.uk/efo/EFO_0000618	http://www.ebi.ac.uk/efo/EFO_0000692, http://www.ebi.ac.uk/efo/EFO_0003756	Neurological disorder	http://www.ebi.ac.uk/efo/EFO_0000618
creatinine measurement	glomerular filtration rate	111	481	46	44	90	0.032657	4.78402e-300	2.00992e-295	1.70843e-293	0.179283	0.304054	0.99	rs7475348|rs11742501|rs6935129|rs149437411|rs729761-rs881858|rs3812036-rs5030873|rs201874364|rs12935539-rs9932625|rs188709583|rs75834729|rs12207180-rs2279463|rs202007714|rs34861762-rs1705694|rs11123169|rs307558-rs795009|rs8023655|rs898696-rs12671694|rs62071306-rs887258|rs72912510-rs6907843|rs17257827-rs72759880|rs6851943|rs16856823-rs3770636|rs148240484|rs35925637-rs1548945|rs8101667-rs8101881|rs…	http://www.ebi.ac.uk/efo/EFO_0004518	Other measurement	http://www.ebi.ac.uk/efo/EFO_0001444	http://www.ebi.ac.uk/efo/EFO_0005208	Other measurement	http://www.ebi.ac.uk/efo/EFO_0001444
body height	heel bone mineral density	2984	2103	28	190	218	3.83837	5.0361e-300	2.09123e-295	1.79846e-293	0.0447731	0.0857087	0.99	rs899041-rs11934731|rs557139647-rs16951879|rs17738166-rs7703857|rs11694842-rs13002567|rs8104679-rs4808737|rs77584654|rs2741856-rs76410205|rs7586881-rs6761320|rs118115924|rs74606487-rs57856222|rs760938-rs35431118|rs798491-rs798544|rs5754283-rs8142064|rs62182131-rs727511|rs7524908-rs111368727|rs114693875-rs13017811|rs28504650-rs28701981|rs4709746|rs175426-rs7147775|rs6942739-rs6980299|rs112867328-r…	http://www.ebi.ac.uk/efo/EFO_0004339	Body measurement	http://www.ebi.ac.uk/efo/EFO_0004324	http://www.ebi.ac.uk/efo/EFO_0009270	Other measurement	http://www.ebi.ac.uk/efo/EFO_0001444
allergy	asthma	145	432	27	66	93	0.0383143	3.40504e-298	1.39768e-293	1.21598e-291	0.192149	0.322357	0.99	rs1093-rs2428494-rs2854001|rs12935657-rs11644510|rs10912564-rs4090390|rs2228145-rs4129267|rs11204896-rs4845604|rs3749833|rs17293632-rs56375023|rs12413578|rs2197415-rs962993|rs2766678-rs2766667|rs625228-rs6489785|rs9372120|rs2988277-rs1214598|rs34290285|rs73205303-rs2242900|rs7219483-rs11464691|rs848|rs12123821|rs2893907|rs138308793-rs13403656|rs1837253|rs4145717|rs11539209-rs12551834|rs343478|rs5…	http://www.ebi.ac.uk/efo/EFO_0003785	Immune system disorder	http://www.ebi.ac.uk/efo/EFO_0000540	http://www.ebi.ac.uk/efo/EFO_0000270	Other disease	http://www.ebi.ac.uk/efo/EFO_0000408
lymphocyte percentage of leukocytes	neutrophil percentage of leukocytes	147	135	48	31	79	0.0121384	4.01082e-293	1.62763e-288	1.43232e-286	0.389163	0.560284	0.99	rs73725598-rs9260639|rs151286246|rs2814778|rs2006788-rs7578575|rs7210990|rs8079549|rs16978075|rs55799208|rs10152831-rs145308728|rs2717547|rs2158799|rs11150589-rs12716977|rs62312418|rs12977417|rs2954021|rs59395276|rs139246187-rs7655441|rs34599082|rs5763821|rs4760|rs5839925|rs633059-rs636487|rs3029439-rs143737784|rs9532679|rs10882873-rs9630089|rs33942080-rs1386622|rs114050631|rs3176789|rs61750929-r…	http://www.ebi.ac.uk/efo/EFO_0007993	Hematological measurement	http://www.ebi.ac.uk/efo/EFO_0004503	http://www.ebi.ac.uk/efo/EFO_0007990	Hematological measurement	http://www.ebi.ac.uk/efo/EFO_0004503
smoking status measurement, diastolic blood pressure	smoking status measurement, systolic blood pressure	93	94	70	0	70	0.00534712	7.44958e-292	2.98915e-287	2.66034e-285	0.598291	0.748663	0.99	rs10077885|rs1446468|rs1799945|rs1173771|rs661348|rs3753581|rs2023843|rs17367504|rs1327235|rs72656645|rs7974266|rs111337717|rs7313874|rs6995692|rs7823056|rs351364|rs2521501|rs419076|rs1813353|rs1458038|rs73923009|rs17249754|rs1801253|rs633185|rs2898290|rs2014408|rs7483477|rs201851995|rs2782980|rs4247374|rs11642015|rs880315|rs13209747|rs1378942|rs4375492|rs11067762|rs13082711|rs4590817|rs202071545…	http://www.ebi.ac.uk/efo/EFO_0006527, http://www.ebi.ac.uk/efo/EFO_0006336	Other measurement	http://www.ebi.ac.uk/efo/EFO_0001444	http://www.ebi.ac.uk/efo/EFO_0006527, http://www.ebi.ac.uk/efo/EFO_0006335	Other measurement	http://www.ebi.ac.uk/efo/EFO_0001444
mean platelet volume	platelet component distribution width	299	204	45	47	92	0.0373087	1.07324e-291	4.25852e-287	3.83267e-285	0.223844	0.365805	0.99	rs11696739-rs7271240|rs1060431-rs571461910|rs9473147|rs41303899|rs7958679-rs80012730|rs60822569-rs11559982|rs2789422-rs6427499|rs10771511-rs2015599|rs201831100-rs332426|rs2256040-rs972578|rs6905986-rs34164888|rs156356|rs185523698-rs144360277|rs471756-rs785830|rs200891|rs214053-rs6913974|rs2014511|rs11071720|rs2038480|rs342295-rs342293|rs2157770-rs459571|rs3804749|rs11653357-rs11868206|rs2057149-r…	http://www.ebi.ac.uk/efo/EFO_0004584	Hematological measurement	http://www.ebi.ac.uk/efo/EFO_0004503	http://www.ebi.ac.uk/efo/EFO_0007984	Hematological measurement	http://www.ebi.ac.uk/efo/EFO_0004503
low density lipoprotein cholesterol measurement, alcohol consumption measurement	low density lipoprotein cholesterol measurement, alcohol drinking	62	65	61	0	61	0.00246498	2.02317e-288	7.93957e-284	7.22501e-282	0.924242	0.96063	0.99	rs35866622|rs13284665|rs1800961|rs7035578|rs200174418|rs10832961|rs5014650|rs2304128|rs4299376|rs1531517|rs143020224|rs2235215|rs7310615|rs2328223|rs486142|rs9989419|rs10066168|rs2763981|rs2244608|rs10957054|rs495828|rs2642438|rs2911971|rs4495740|rs6907508|rs7528419|rs76970536|rs55809639|rs10176901|rs7904973|rs509728|rs2954021|rs174566|rs360804|rs3794695|rs7570971|rs2050058|rs73729083|rs13210143|…	http://www.ebi.ac.uk/efo/EFO_0004611, http://www.ebi.ac.uk/efo/EFO_0007878	Other measurement,Lipid or lipoprotein measurement	http://www.ebi.ac.uk/efo/EFO_0004732,http://www.ebi.ac.uk/efo/EFO_0001444	http://www.ebi.ac.uk/efo/EFO_0004611, http://www.ebi.ac.uk/efo/EFO_0004329	Biological process,Lipid or lipoprotein measurement	http://www.ebi.ac.uk/efo/EFO_0004732,http://purl.obolibrary.org/obo/GO_0008150
mean corpuscular volume	red blood cell distribution width	386	768	33	82	115	0.181325	1.17187e-286	4.54881e-282	4.18491e-280	0.110683	0.199307	0.99	rs113700287-rs1505307|rs737092-rs6014993|rs9850274-rs2015708|rs837756-rs861400|chr22:37462936|rs7606173-rs5831579|rs2277339|rs71446622-rs12876143|rs2272783|rs131656-rs138665726|rs7679-rs6073966|rs116979562-rs41295942|rs11970772-rs3218092|rs11784833-rs56261297|rs739385|rs6730558|rs131808-rs140522|rs11239541-rs11239537|rs198851|rs35979828|rs6147862-rs332388|rs738408-rs2294433|rs112908525-rs7755|rs8…	http://www.ebi.ac.uk/efo/EFO_0004526	Hematological measurement	http://www.ebi.ac.uk/efo/EFO_0004503	http://www.ebi.ac.uk/efo/EFO_0005192	Hematological measurement	http://www.ebi.ac.uk/efo/EFO_0004503
erythrocyte count	red blood cell distribution width	937	768	26	108	134	0.440159	1.29181e-286	4.96046e-282	4.61323e-280	0.085296	0.157185	0.99	rs737092-rs6014993|rs11244669|rs10872447-rs2027518|rs6730558-rs4668585|rs7504112-rs7225461|rs1419114-rs2228445|rs114893614-rs1992381|rs144861591-rs1800562|rs2143918-rs8138197|rs2005455-rs55730005|rs28370549-rs146287838-rs2942194|rs440292-rs3756668|rs131808-rs140522|rs7606173-rs9967849|rs35979828|rs112233623|rs12038888-rs1472226|rs6864691-rs875742|rs3169166-rs4887023|rs12576144-rs17757676|rs107586…	http://www.ebi.ac.uk/efo/EFO_0004305	Hematological measurement	http://www.ebi.ac.uk/efo/EFO_0004503	http://www.ebi.ac.uk/efo/EFO_0005192	Hematological measurement	http://www.ebi.ac.uk/efo/EFO_0004503
depressive symptom measurement	unipolar depression	259	195	13	75	88	0.0308918	2.18824e-285	8.31328e-281	7.81449e-279	0.240437	0.387665	0.99	rs9536383-rs1867368|rs11604333-rs2509805|rs12520974-rs60157091|rs12966052-rs12962538|rs166418-rs263645|rs304138-rs454214-rs409645|rs215815-rs1466887|rs1951722-rs1343605|rs619466-rs1261070|rs2717036-rs1518395|rs2296483-rs10149470|rs1002656-rs1002655|rs7932640-rs674437|rs2958162-rs12967143|rs9592461|rs13218591-rs1985732|rs1427027-rs7242036|rs7837935-rs7841297|rs7649643-rs1656369|rs913930-rs2149351|…	http://www.ebi.ac.uk/efo/EFO_0007006	Other measurement	http://www.ebi.ac.uk/efo/EFO_0001444	http://www.ebi.ac.uk/efo/EFO_0003761	Neurological disorder	http://www.ebi.ac.uk/efo/EFO_0000618
apolipoprotein B measurement	total cholesterol measurement	261	416	20	78	98	0.0664114	1.14143e-284	4.29073e-280	4.07619e-278	0.169257	0.289513	0.99	rs2183573-rs1888488|rs1077834-rs473224|rs3780181|rs4299376|rs6603981-rs1556562|rs1169288-rs1169292|rs278981|rs61775180-rs10903129|rs581080|rs6882076-rs6874202|rs35062987-rs72848251|rs6475606-rs10738607|rs12481365-rs224424|rs142385484-rs34010237|rs4377290-rs7601153|rs13234378-rs13247874|rs28503706-rs9298506|rs2737252-rs2737263|rs17050272|rs45537841-rs1014283|rs1535-rs174564|rs7776054-rs34208856|rs…	http://www.ebi.ac.uk/efo/EFO_0004615	Lipid or lipoprotein measurement	http://www.ebi.ac.uk/efo/EFO_0004732	http://www.ebi.ac.uk/efo/EFO_0004574	Lipid or lipoprotein measurement	http://www.ebi.ac.uk/efo/EFO_0004732
age at onset, Myopia, refractive error measurement	refractive error measurement	140	232	19	63	82	0.0198667	2.72409e-283	1.01334e-278	9.72808e-277	0.282759	0.44086	0.99	rs12898755-rs7162310|rs1002191-rs1954761|rs2155413|rs9681162-rs502410|rs17747324-rs72826094|rs13069734-rs7624084|rs1896539-rs10880855|rs12615720-rs2573081|rs4793501|rs807037|rs11602008|rs1237670-rs7542229|rs284816-rs7465621|rs4764038-rs2160729|rs6420484-rs9911460|rs2753462-rs28711886|rs1983554-rs10154700|rs4858582-rs4260345|rs1858001-rs2017760|rs7747-rs6842105|rs2116093-rs6989160|rs2908972|rs1114…	http://www.ebi.ac.uk/efo/EFO_0004847, http://purl.obolibrary.org/obo/HP_0000545, http://www.ebi.ac.uk/efo/EFO_0007814	Other measurement,Other trait	http://www.ebi.ac.uk/efo/EFO_0000001,http://www.ebi.ac.uk/efo/EFO_0001444	http://www.ebi.ac.uk/efo/EFO_0007814	Other measurement	http://www.ebi.ac.uk/efo/EFO_0001444
Eczema	Eczema, allergic rhinitis, asthma	189	78	26	46	72	0.00901707	1.40334e-282	5.16651e-278	5.01152e-276	0.369231	0.539326	0.99	rs7953139-rs7968808|rs1342326-rs144829310|rs35441874-rs12935657|rs7936323-rs7936312|rs981625|rs11736191-rs6446685|rs71368508-rs34210653|rs10912564-rs7518129|rs8126516-rs73203093|rs34290285|rs653178|rs3730775-rs7240948|rs17057868-rs2961920|rs11213941|rs2074585-rs3540|rs10883723-rs7899004|rs905670|rs4722758-rs10245867|rs940341-rs11685995|rs7725052|rs118013485-rs117710327|rs2228145|rs12952581-rs1218…	http://purl.obolibrary.org/obo/HP_0000964	Other trait	http://www.ebi.ac.uk/efo/EFO_0000001	http://purl.obolibrary.org/obo/HP_0000964, http://www.ebi.ac.uk/efo/EFO_0005854, http://www.ebi.ac.uk/efo/EFO_0000270	Immune system disorder,Other trait,Other disease	http://www.ebi.ac.uk/efo/EFO_0000001,http://www.ebi.ac.uk/efo/EFO_0000408,http://www.ebi.ac.uk/efo/EFO_0000540
inflammatory bowel disease	ulcerative colitis	215	130	50	30	80	0.0170958	4.25861e-282	1.55184e-277	1.5208e-275	0.301887	0.463768	0.99	rs6426833|rs113010081|rs7404095|rs17780256|rs12942547-rs744166|rs7556897|rs907611|rs2816958|rs3851228-rs2179070|rs4845604|rs11641184|rs7240004|rs798502-rs1182188|rs12718244|rs661054-rs561722|rs6920220|rs1049526|rs35730213-rs7554511|rs6062496|rs2143178-rs2413583|rs80174646-rs7547569|rs1801274|rs501916|rs7282490-rs8127691|rs2188962-rs17622378|rs7809799-rs2395022|rs55808324-rs8005161|rs4743820|rs986…	http://www.ebi.ac.uk/efo/EFO_0003767	Digestive system disorder	http://www.ebi.ac.uk/efo/EFO_0000405	http://www.ebi.ac.uk/efo/EFO_0000729	Immune system disorder	http://www.ebi.ac.uk/efo/EFO_0000540
erythrocyte count	hematocrit	937	158	42	57	99	0.0905536	7.57119e-280	2.73108e-275	2.70377e-273	0.0993976	0.180822	0.99	rs11072567|rs102275-rs174533|rs74902775-rs11689538|rs6430549-rs12473839|rs7776054-rs9376090|rs4823308|rs17773190|rs760077|rs11615482-rs7955734|rs7187289-rs147766666|rs138308793-rs143326447|rs768090-rs7583880|rs62160676|rs869197558|rs144861591-rs1800562|rs752590-rs7563124|rs7045087|rs9895661-rs9905274|rs12889267|rs35750745-rs12720019|rs7875291-rs17278406|rs57908212|rs128494|rs7631008-rs149804345|r…	http://www.ebi.ac.uk/efo/EFO_0004305	Hematological measurement	http://www.ebi.ac.uk/efo/EFO_0004503	http://www.ebi.ac.uk/efo/EFO_0004348	Hematological measurement	http://www.ebi.ac.uk/efo/EFO_0004503
Eczema	asthma	189	432	28	63	91	0.0499407	3.60311e-275	1.28672e-270	1.28672e-268	0.171698	0.293076	0.99	rs2164068-rs1025549|rs35441874-rs12935657|rs6785012-rs13077048|rs981625|rs2228145-rs4129267|rs17293632-rs56375023|rs249677-rs10875596|rs2766667-rs2766680|rs343478-rs343473|rs1904522-rs4145717|rs5751086-rs202636|rs4845604|rs10912564-rs7518129|rs34290285|rs653178|rs12956924|rs61665417-rs17057868|rs12968012-rs12453988|rs10519068-rs11071559|rs10836538-rs7925585|rs5743618|rs118013485-rs117710327|rs169…	http://purl.obolibrary.org/obo/HP_0000964	Other trait	http://www.ebi.ac.uk/efo/EFO_0000001	http://www.ebi.ac.uk/efo/EFO_0000270	Other disease	http://www.ebi.ac.uk/efo/EFO_0000408
cardiovascular disease	diastolic blood pressure	285	545	17	83	100	0.0950058	9.1057e-274	3.21957e-269	3.25176e-267	0.136986	0.240964	0.99	rs6686889|rs17286052-rs10042590|rs72801474-rs55747751|rs17608766-rs533030436|rs2681492|rs10059884-rs1173771|rs633185-rs604723|rs7928655-rs11605518|rs6031431|rs10882397-rs932764|rs1894400-rs2521501|rs76326501-rs115262049|rs17477177-rs2392929|rs1581717-rs13205180|rs4757391-rs10832571|rs2627308-rs2759308|rs117539635|rs880315|rs7734334-rs7719499|rs12627514-rs12627651|rs2643826|rs73033340|rs76452347|r…	http://www.ebi.ac.uk/efo/EFO_0000319	Other disease	http://www.ebi.ac.uk/efo/EFO_0000408	http://www.ebi.ac.uk/efo/EFO_0006336	Other measurement	http://www.ebi.ac.uk/efo/EFO_0001444
self reported educational attainment	smoking status measurement	1853	758	19	127	146	0.859119	9.66988e-274	3.38553e-269	3.45324e-267	0.0592292	0.111835	0.99	rs4925825-rs750472|rs11210228-rs10789369|rs62052916-rs62051146|rs4785187|rs34794623-rs12910916|rs9288868-rs6437769|rs877483-rs3774605|rs7913802-rs11190955|rs57349798-rs12202055|rs112374913-rs57153235-rs56262138|rs4493682-rs62367520|rs6452787-rs12653396|rs2188179-rs10215082|rs3820277-rs78116078|rs61959481-rs12875339|rs12474587-rs4500960|rs11191269-rs4919624|rs1538859-rs56367474|rs62260764-rs117167…	http://www.ebi.ac.uk/efo/EFO_0004784	Other measurement	http://www.ebi.ac.uk/efo/EFO_0001444	http://www.ebi.ac.uk/efo/EFO_0006527	Other measurement	http://www.ebi.ac.uk/efo/EFO_0001444
body mass index	self reported educational attainment	2122	1853	13	169	182	2.40508	1.68805e-273	5.85267e-269	6.02825e-267	0.0479831	0.0915723	0.99	rs10873942-rs7522356|rs6023649-rs283274|rs3865188-rs11647188|rs57437407-rs17023276|rs10192119-rs1460676|rs7325960-rs7319102|rs1061801-rs9277972|rs2593235-rs3816752|rs2246208-rs2806934|rs1452075-rs6774533|rs7029718-rs10965780|rs1788783-rs891387|rs7595529-rs6754296|rs6718563-rs6744844|rs2447832-rs171697-rs10477835|rs3825430-rs9556958|rs10208-rs4473241|rs17110109-rs4237798|rs6489156-rs10773208|rs413…	http://www.ebi.ac.uk/efo/EFO_0004340	Body measurement	http://www.ebi.ac.uk/efo/EFO_0004324	http://www.ebi.ac.uk/efo/EFO_0004784	Other measurement	http://www.ebi.ac.uk/efo/EFO_0001444
apolipoprotein A 1 measurement	triglyceride measurement	458	746	20	93	113	0.208984	2.09477e-272	7.19298e-268	7.4807e-266	0.103575	0.187708	0.99	rs73119306-rs4760254|rs2419605-rs12415159|rs9987289-rs4841132|rs12357890-rs563296|rs6700266-rs10798615|rs863750-rs1716393|rs9817452|rs150844304-rs4273010-rs139974673|rs4871603-rs2980885-rs6999569|rs7215055-rs8075019|rs1495741-rs11780610|rs2267373-rs133015|rs9989419|rs8103728-rs10422861|rs4648892-rs11340914|rs10745954-rs10778215|rs10242866-rs17138358|rs72959041|rs12328675-rs75265117|rs10012624-rs3…	http://www.ebi.ac.uk/efo/EFO_0004614	Lipid or lipoprotein measurement	http://www.ebi.ac.uk/efo/EFO_0004732	http://www.ebi.ac.uk/efo/EFO_0004530	Lipid or lipoprotein measurement	http://www.ebi.ac.uk/efo/EFO_0004529
Eczema, allergic rhinitis, asthma	allergy	78	145	15	53	68	0.00691785	2.12109e-272	7.214e-268	7.5747e-266	0.43871	0.609865	0.99	rs1950897-rs2104047|rs12935657-rs11644510|rs10912564-rs4090390|rs7936323-rs7936312|rs74847330-rs16858573|rs6021270-rs6021268|rs71368508-rs34210653|rs1143633|rs12122629-rs12123821|rs1064213-rs2139049|rs2988277-rs1214598|rs34290285|rs6473228-rs7824394|rs13384448-rs11685995|rs2013724-rs1048990|rs45599938-rs4145717|rs59593577-rs59183580|rs2228145|rs7717955-rs6881270|rs2134814-rs905670|rs6489785-rs239…	http://purl.obolibrary.org/obo/HP_0000964, http://www.ebi.ac.uk/efo/EFO_0005854, http://www.ebi.ac.uk/efo/EFO_0000270	Immune system disorder,Other trait,Other disease	http://www.ebi.ac.uk/efo/EFO_0000001,http://www.ebi.ac.uk/efo/EFO_0000408,http://www.ebi.ac.uk/efo/EFO_0000540	http://www.ebi.ac.uk/efo/EFO_0003785	Immune system disorder	http://www.ebi.ac.uk/efo/EFO_0000540
adult onset asthma	asthma	91	432	35	44	79	0.0240455	3.40396e-272	1.14679e-267	1.2156e-265	0.177928	0.302103	0.99	rs7936323-rs7936312|rs35441874-rs12935657|rs13022699|rs3749833|rs174551-rs174584|rs10152595|rs2197415-rs1775554|rs12413578|rs10021288-rs17454584-rs4145717|rs34290285|rs3771180-rs60227565|rs10795672-rs2025758|rs3024655|rs12722502|rs4491851|rs1837253|rs1468790|rs146597587|rs28617673|rs7760841-rs3763309-rs35789108|rs2428494|rs7302200-rs1689510|rs1612986-rs2589561|rs1898671|rs74263644|rs2239346-rs302…	http://www.ebi.ac.uk/efo/EFO_1002011	Other disease	http://www.ebi.ac.uk/efo/EFO_0000408	http://www.ebi.ac.uk/efo/EFO_0000270	Other disease	http://www.ebi.ac.uk/efo/EFO_0000408
Eczema, allergic rhinitis	Eczema, allergic rhinitis, asthma	153	78	46	22	68	0.00729953	2.72504e-270	9.09484e-266	9.73148e-264	0.417178	0.588745	0.99	rs12365699|rs59183580|rs117710327|rs10519068|rs13277355-rs9297768|rs6011033-rs3787100|rs16858573|rs1438673|rs981625|rs72743461-rs17293632|rs3024971|rs9816071-rs2689282|rs6830371-rs6446685|rs12952581|rs891058|rs12623041|rs1143633|rs1950897-rs7140939|rs12784963-rs10883723|rs34290285|rs34210653|rs2393717|rs3933376|rs20541-rs1295685|rs12935657|rs7650683-rs9290877|rs28407950|rs653178|rs7240948|rs61907…	http://purl.obolibrary.org/obo/HP_0000964, http://www.ebi.ac.uk/efo/EFO_0005854	Immune system disorder,Other trait	http://www.ebi.ac.uk/efo/EFO_0000001,http://www.ebi.ac.uk/efo/EFO_0000540	http://purl.obolibrary.org/obo/HP_0000964, http://www.ebi.ac.uk/efo/EFO_0005854, http://www.ebi.ac.uk/efo/EFO_0000270	Immune system disorder,Other trait,Other disease	http://www.ebi.ac.uk/efo/EFO_0000001,http://www.ebi.ac.uk/efo/EFO_0000408,http://www.ebi.ac.uk/efo/EFO_0000540
unipolar depression	wellbeing measurement	195	300	12	73	85	0.035782	2.69311e-267	8.90504e-263	9.61745e-261	0.207317	0.343434	0.99	rs11604333-rs2509805|rs314262-rs1933802|rs12966052-rs12962538|rs10913112-rs10913160|rs12624433-rs6131010|rs166418-rs263645|rs215815-rs1466887|rs169235-rs4652676|rs200949-rs483143|rs619466-rs1261070|rs7030813-rs1329572|rs6483414-rs1903845|rs535777-rs60045856|rs6783233-rs66511648|rs9592461|rs7837935-rs7841297|rs2568958-rs782207|rs913930-rs2149351|rs198457|rs17828731-rs10879715|rs1946473-rs3811935|r…	http://www.ebi.ac.uk/efo/EFO_0003761	Neurological disorder	http://www.ebi.ac.uk/efo/EFO_0000618	http://www.ebi.ac.uk/efo/EFO_0007869	Other measurement	http://www.ebi.ac.uk/efo/EFO_0001444
Calcium channel blocker use measurement	cardiovascular disease	104	285	27	49	76	0.0181295	6.43066e-266	2.10685e-261	2.29647e-259	0.242812	0.390746	0.99	rs1887320-rs6078002|rs72821787-rs72831343|rs11653468-rs68085814|rs4277405-rs4305|rs2962383|rs633185-rs604723|rs59980837-rs57748895|rs1439211-rs13021222|rs35429|rs6031431|rs56153133-rs3753584|rs56388530|rs62033406-rs7187250|rs61772626|rs35593046-rs3821843|rs9398823-rs13210511|rs2627308-rs7174222|rs893311-rs10832571|rs60370741-rs10849891|rs11130381-rs2276838|rs10786156-rs57866767|rs880315|rs7685862…	http://www.ebi.ac.uk/efo/EFO_0009930	Other measurement	http://www.ebi.ac.uk/efo/EFO_0001444	http://www.ebi.ac.uk/efo/EFO_0000319	Other disease	http://www.ebi.ac.uk/efo/EFO_0000408
neuroticism measurement	unipolar depression, mood disorder	571	116	29	55	84	0.0405138	2.63048e-265	8.53982e-261	9.3938e-259	0.139303	0.244541	0.99	rs7107356|rs297343-rs297346|rs10818400-rs60393230|rs11599236-rs11596214|rs11184994-rs12030991|rs1490176|rs7937477-rs6589377-rs35738585-rs11214629|rs3758667-rs10769248|rs9541684-rs77607745|rs7939345|rs7827176-rs7819525|rs12963463-rs11152363-rs2958162-rs4801157|rs11693031|rs3795310-rs1884352|rs2013515-rs7212450|rs7703782-rs1422192|rs12137936|rs931235-rs9852417|rs61687445|rs1055447|rs72995548|rs1073…	http://www.ebi.ac.uk/efo/EFO_0007660	Other measurement	http://www.ebi.ac.uk/efo/EFO_0001444	http://www.ebi.ac.uk/efo/EFO_0003761, http://www.ebi.ac.uk/efo/EFO_0004247	Neurological disorder	http://www.ebi.ac.uk/efo/EFO_0000618
triglyceride measurement, alcohol consumption measurement	triglyceride measurement, alcohol drinking	56	57	55	0	55	0.00195241	2.05722e-264	6.61854e-260	7.34658e-258	0.948276	0.973451	0.99	rs190528931|rs35866622|rs150844304|rs28364406|rs2304128|rs1090107|rs6073958|rs465002|rs1111336|rs2896635|rs9989419|rs2043082|rs2749008|rs540730|rs10957054|rs2763981|rs116843064|rs60695258|rs2642438|rs28487964|rs4495740|rs4804411|rs1128249|rs8071884|rs7140110|rs9491694|rs509728|rs2954021|rs2972143|rs174566|rs1495743|rs3794695|rs79624003|rs11967262|rs11762784|rs13108218|rs4820323|rs287|rs56076449|r…	http://www.ebi.ac.uk/efo/EFO_0004530, http://www.ebi.ac.uk/efo/EFO_0007878	Other measurement,Lipid or lipoprotein measurement	http://www.ebi.ac.uk/efo/EFO_0004529,http://www.ebi.ac.uk/efo/EFO_0001444	http://www.ebi.ac.uk/efo/EFO_0004530, http://www.ebi.ac.uk/efo/EFO_0004329	Biological process,Lipid or lipoprotein measurement	http://www.ebi.ac.uk/efo/EFO_0004529,http://purl.obolibrary.org/obo/GO_0008150
household income	mathematical ability	247	1538	14	96	110	0.23236	5.20842e-263	1.66071e-258	1.85999e-256	0.0656716	0.123249	0.99	rs58249351-rs7122044|rs1446209-rs4567409|rs9503598-rs12524795|rs12586987-rs10483349|rs3087523-rs62154720|rs11864750-rs240702|rs11191270-rs4919624|rs62427469-rs62427471|rs6475130-rs3847223|rs7867618-rs1057687|rs10846491-rs7306755|rs12670901|rs1729412-rs6435048|rs76076331-rs77966298|rs1490612-rs78280128|rs4589766-rs4386322|rs7504262-rs12967855|rs66568921-rs62263923|rs2447091-rs725348|rs6799337-rs23…	http://www.ebi.ac.uk/efo/EFO_0009695	Other trait	http://www.ebi.ac.uk/efo/EFO_0000001	http://www.ebi.ac.uk/efo/EFO_0004875	Biological process	http://purl.obolibrary.org/obo/GO_0008150
alcohol drinking, high density lipoprotein cholesterol measurement	high density lipoprotein cholesterol measurement	95	861	16	67	83	0.0500306	7.03872e-260	2.22444e-255	2.51362e-253	0.0950745	0.17364	0.99	rs34940240-rs57457691-rs62102718|rs2943645-rs2972143|rs4660303-rs3768321|rs9987289-rs4841132|rs1468642-rs28873836|rs4650994-rs12753251|rs80080062-rs10513801|rs9989419|rs881844-rs11658786|rs11762784-rs4731701|rs12678919-rs13702-rs287|rs540730-rs61352607|rs58084604-rs11664369|rs9647335-rs1154988|rs12224170-rs145276599-rs658118|rs509728|rs2954021|rs255056-rs56070533|rs2434612-rs2963472|rs12422125-rs…	http://www.ebi.ac.uk/efo/EFO_0004329, http://www.ebi.ac.uk/efo/EFO_0004612	Biological process,Lipid or lipoprotein measurement	http://purl.obolibrary.org/obo/GO_0008150,http://www.ebi.ac.uk/efo/EFO_0004732	http://www.ebi.ac.uk/efo/EFO_0004612	Lipid or lipoprotein measurement	http://www.ebi.ac.uk/efo/EFO_0004732
Agents acting on the renin-angiotensin system use measurement	Calcium channel blocker use measurement	184	104	22	48	70	0.0117047	2.89746e-256	9.07649e-252	1.03472e-249	0.321101	0.486111	0.99	rs35593046|rs9398823-rs11752759|rs1887320-rs6078002|rs34748838-rs972283|rs28081-rs27041|rs4277405-rs4305|rs6062536-rs8118848|rs633185-rs604723|rs56153133-rs3753584|rs6031431|rs72821787-rs57541197|rs907183-rs332040|rs300934-rs10015412|rs72689147-rs56329057|rs62434123-rs57139556|rs880315|rs3735533|rs2643826|rs72681869|rs12978472|rs569550-rs7938342|rs893311-rs7121869|rs9841978-rs6445597|rs317685-rs4…	http://www.ebi.ac.uk/efo/EFO_0009931	Other measurement	http://www.ebi.ac.uk/efo/EFO_0001444	http://www.ebi.ac.uk/efo/EFO_0009930	Other measurement	http://www.ebi.ac.uk/efo/EFO_0001444
body height	lean body mass	2984	163	32	76	108	0.297506	2.54724e-253	7.91003e-249	9.09653e-247	0.035538	0.0686368	0.99	rs72904749-rs111352324|rs5752989-rs9614090|rs59985551|rs7706662-rs6862676|rs42039-rs42044|rs2194411|rs7133921-rs7310698|rs970498-rs56074300|rs7740107-rs7740188|rs62016946-rs3131586|rs7223535|rs2277339|rs6711710|rs668871-rs401746|rs706398-rs778416|rs1316739-rs9634212|rs2008018-rs2005172|rs8047465-rs8059189|rs4865956-rs10068807|rs5750823|rs11944404-rs4240326|rs6082358-rs1884762|rs61780435-rs2885697…	http://www.ebi.ac.uk/efo/EFO_0004339	Body measurement	http://www.ebi.ac.uk/efo/EFO_0004324	http://www.ebi.ac.uk/efo/EFO_0004995	Other measurement	http://www.ebi.ac.uk/efo/EFO_0001444
anorexia nervosa, obsessive-compulsive disorder, attention deficit hyperactivity disorder, Tourette syndrome, unipolar depression, schizophrenia, autism spectrum disorder, bipolar disorder	schizophrenia	145	382	21	59	80	0.0338797	5.55356e-253	1.7097e-248	1.98325e-246	0.178971	0.303605	0.99	rs9834970-rs75968099|rs78895722-rs80318442|rs12129573|rs4298967-rs2007044|rs4936215-rs75059851|rs9922678-rs41356645|rs36043959-rs62526783|rs7001340-rs4647903|rs4766428|rs55661361-rs12293670|rs4380187-rs4666990-rs7597593|rs2057884|rs12668848-rs58120505|rs11682175-rs11688767|rs6471814-rs1473594|rs71395455-rs11633534|rs10883765-rs4244354|rs217289-rs3798869|rs7085104-rs11191424|rs1615350-rs1716180|rs…	http://www.ebi.ac.uk/efo/EFO_0004215, http://www.ebi.ac.uk/efo/EFO_0004242, http://www.ebi.ac.uk/efo/EFO_0003888, http://www.ebi.ac.uk/efo/EFO_0004895, http://www.ebi.ac.uk/efo/EFO_0003761, http://www.ebi.ac.uk/efo/EFO_0000692, http://www.ebi.ac.uk/efo/EFO_0003756, http://www.ebi.ac.uk/efo/EFO_0000289	Metabolic disorder,Neurological disorder	http://www.ebi.ac.uk/efo/EFO_0000589,http://www.ebi.ac.uk/efo/EFO_0000618	http://www.ebi.ac.uk/efo/EFO_0000692	Neurological disorder	http://www.ebi.ac.uk/efo/EFO_0000618
Agents acting on the renin-angiotensin system use measurement	Diuretic use measurement	184	102	22	46	68	0.0114796	2.61738e-248	7.98888e-244	9.34699e-242	0.311927	0.475524	0.99	rs56153133-rs12567136|rs56094641-rs55872725|rs11066309|rs7460226-rs13264580|rs7688323-rs56329057|rs1799945-rs198851|rs6483656-rs415895|rs7310615|rs1275988-rs1731243|rs3735533-rs916880|rs78302204-rs6026739|rs300934|rs880315|rs6091153|rs35317317-rs17637472|rs35436-rs35441|rs72681869|rs2229742|rs7070847-rs976785|rs9375459-rs11752759|rs12978472|rs35301188-rs17477177|rs569550-rs7938342|rs10789588-rs11…	http://www.ebi.ac.uk/efo/EFO_0009931	Other measurement	http://www.ebi.ac.uk/efo/EFO_0001444	http://www.ebi.ac.uk/efo/EFO_0009928	Other measurement	http://www.ebi.ac.uk/efo/EFO_0001444
intelligence	intelligence, self reported educational attainment	675	82	22	53	75	0.0338553	8.1388e-247	2.46311e-242	2.90647e-240	0.109971	0.198151	0.99	rs141729694|rs9788566-rs176217|rs10874938|rs2163048-rs12465938|rs10798880-rs10798879|rs11726786-rs2726491-rs10010325|rs6928583-rs17814604-rs12206087|rs2721173|rs9384679|rs10761739-rs7896518|rs10185725-rs3106666|rs11555274-rs12151248|rs13425585|rs7618501-rs2172252-rs56116382|rs2486012-rs4660261-rs6674176|rs4977858-rs1330158-rs11793831|rs2014004-rs13096480-rs13100903|rs2008514-rs8062405|rs4130344-r…	http://www.ebi.ac.uk/efo/EFO_0004337	Biological process	http://purl.obolibrary.org/obo/GO_0008150	http://www.ebi.ac.uk/efo/EFO_0004337, http://www.ebi.ac.uk/efo/EFO_0004784	Biological process,Other measurement	http://purl.obolibrary.org/obo/GO_0008150,http://www.ebi.ac.uk/efo/EFO_0001444
Calcium channel blocker use measurement	systolic blood pressure	104	1027	18	65	83	0.06533	2.92021e-246	8.7634e-242	1.04284e-239	0.0791985	0.146773	0.99	rs9603376-rs7983337|rs17242380-rs2962383|rs72821787-rs72831343|rs140473396-rs3740393|rs633185-rs604723|rs147202915-rs10061288|rs12476527-rs11126666|rs6031431|rs709668-rs27041|rs56388530|rs6078002-rs6108787|rs35593046-rs3821843|rs10282122-rs13230181|rs9398823-rs13210511|rs1894400-rs2521501|rs1422278-rs1008058-rs13359291|rs35427-rs35429|rs7023828-rs1250505|rs33966350|rs17080102-rs62434123|rs7268914…	http://www.ebi.ac.uk/efo/EFO_0009930	Other measurement	http://www.ebi.ac.uk/efo/EFO_0001444	http://www.ebi.ac.uk/efo/EFO_0006335	Other measurement	http://www.ebi.ac.uk/efo/EFO_0001444
low density lipoprotein cholesterol measurement	triglyceride measurement	593	746	46	62	108	0.270584	2.72371e-244	8.10558e-240	9.7267e-238	0.0877335	0.161314	0.99	rs12721054|rs28601761-rs6999569|rs34042070-rs3794695|rs6088882-rs224424-rs6120974|rs3758413|rs12197047-rs9375694|rs9987289-rs4841132|rs1553318|rs12686004-rs1800978-rs1883025-rs2740488|rs11635675-rs56369308|rs3812594-rs57994353|rs3927680-rs10810657|rs15285-rs13702|rs2519093|rs5985471|rs183130-rs12446515|rs6090040-rs6062343|rs684773-rs28478252|rs2737245-rs3808477|rs116477171|rs6073958-rs6065904|rs1…	http://www.ebi.ac.uk/efo/EFO_0004611	Lipid or lipoprotein measurement	http://www.ebi.ac.uk/efo/EFO_0004732	http://www.ebi.ac.uk/efo/EFO_0004530	Lipid or lipoprotein measurement	http://www.ebi.ac.uk/efo/EFO_0004529
mathematical ability	smoking status measurement	1538	758	14	114	128	0.713074	1.19969e-242	3.5407e-238	4.28424e-236	0.0590406	0.111498	0.99	rs4925825-rs750472|rs7581427-rs7420021|rs518839-rs1834306|rs10734153-rs7934386|rs13392222-rs17023459|rs34794623-rs12910916|rs951740-rs9787076|rs6452787-rs12653396|rs7995591-rs6492538|rs62340589-rs4690421|rs3820277-rs78116078|rs10006237-rs7696257|rs679866-rs357303|rs2178487-rs12517438|rs61959481-rs12875339|rs12474587-rs4500960|rs11191269-rs4919624|rs11773992-rs57924812|rs62260764-rs11716779|rs6546…	http://www.ebi.ac.uk/efo/EFO_0004875	Biological process	http://purl.obolibrary.org/obo/GO_0008150	http://www.ebi.ac.uk/efo/EFO_0006527	Other measurement	http://www.ebi.ac.uk/efo/EFO_0001444
Agents acting on the renin-angiotensin system use measurement	diastolic blood pressure	184	545	17	67	84	0.0613371	6.89811e-242	2.01918e-237	2.4634e-235	0.130233	0.230453	0.99	rs13130741-rs223361|rs66576886-rs67529638|rs1722883-rs1722886|rs633185-rs604723|rs986721-rs7928655|rs1422278-rs13359291|rs28667801|rs6031431|rs9827472-rs6445821|rs3814424-rs112862634|rs13209747-rs11752759|rs35301188-rs2392929|rs1894400-rs2521501|rs76326501-rs115262049|rs10224002-rs10254101|rs2306363|rs164749-rs460105|rs28451436-rs11563582|rs7103648-rs2856653|rs880315|rs2643826|rs55683214-rs129284…	http://www.ebi.ac.uk/efo/EFO_0009931	Other measurement	http://www.ebi.ac.uk/efo/EFO_0001444	http://www.ebi.ac.uk/efo/EFO_0006336	Other measurement	http://www.ebi.ac.uk/efo/EFO_0001444
mean arterial pressure	systolic blood pressure	102	1027	32	49	81	0.0640736	5.54679e-240	1.61043e-235	1.98083e-233	0.0772901	0.14349	0.99	rs2643826-rs664223|rs7406910-rs890431|rs2920917-rs66576886|rs8098380-rs2847603|rs9313772-rs7701003|rs319690-rs12494304|rs9814480|rs1799945-rs198851|rs17030613|rs6031431|rs79581935|rs5219-rs1557765|rs35427-rs35436|rs360158-rs4910498|rs2782980|rs6533515-rs2881854|rs751984-rs751985|rs2219538|rs3774427|rs7134677-rs10876531|rs699-rs2478539|rs1401982|rs891511|rs6969780|rs3802230-rs138088171|rs73029563-…	http://www.ebi.ac.uk/efo/EFO_0006340	Other measurement	http://www.ebi.ac.uk/efo/EFO_0001444	http://www.ebi.ac.uk/efo/EFO_0006335	Other measurement	http://www.ebi.ac.uk/efo/EFO_0001444
alcohol consumption measurement, high density lipoprotein cholesterol measurement	high density lipoprotein cholesterol measurement	85	861	15	61	76	0.0447642	9.26623e-240	2.66862e-235	3.30909e-233	0.0873563	0.160677	0.99	rs34940240-rs57457691-rs62102718|rs2943645-rs2972143|rs4660303-rs3768321|rs9987289-rs4841132|rs1468642-rs28873836|rs4650994-rs12753251|rs80080062-rs10513801|rs9989419|rs881844-rs11658786|rs11762784-rs4731701|rs12678919-rs13702-rs287|rs540730-rs61352607|rs58084604-rs11664369|rs9647335-rs1154988|rs12224170-rs145276599-rs658118|rs509728|rs2954021|rs255056-rs56070533|rs2434612-rs2963472|rs12422125-rs…	http://www.ebi.ac.uk/efo/EFO_0007878, http://www.ebi.ac.uk/efo/EFO_0004612	Other measurement,Lipid or lipoprotein measurement	http://www.ebi.ac.uk/efo/EFO_0004732,http://www.ebi.ac.uk/efo/EFO_0001444	http://www.ebi.ac.uk/efo/EFO_0004612	Lipid or lipoprotein measurement	http://www.ebi.ac.uk/efo/EFO_0004732
leukocyte count	monocyte count	830	269	25	69	94	0.136565	1.65659e-238	4.73271e-234	5.91589e-232	0.0935323	0.171065	0.99	rs413141|rs2814778|rs571497|rs1800973|rs34505104-rs7288670|rs1700159|rs138918-rs138909|rs35493131-rs113028115|rs6757927-rs10168795|rs56369990-rs62569723|rs11611647-rs7955734|rs62227043-rs1997719|rs7041895-rs17694933|rs3731211-rs7036656|rs10932765-rs1870125|rs7516138-rs4240896|rs17739167-rs12101888|rs2385395-rs62191825|rs200748895-rs150861794|rs150649461-rs141094656|rs34599082|rs1456896-rs10276619…	http://www.ebi.ac.uk/efo/EFO_0004308	Hematological measurement	http://www.ebi.ac.uk/efo/EFO_0004503	http://www.ebi.ac.uk/efo/EFO_0005091	Hematological measurement	http://www.ebi.ac.uk/efo/EFO_0004503
smoking behaviour measurement	smoking status measurement	127	758	14	67	81	0.0588819	1.00572e-237	2.85045e-233	3.59157e-231	0.100746	0.183051	0.99	rs9919670-rs2155646|rs6598539-rs2017500|rs3773814-rs73220544|rs455650-rs7766610|rs4275621-rs4391802|rs13296519-rs1250505|rs35780153-rs624833|rs6545765-rs4671357|rs3811038|rs76608582|rs7807019-rs10233018|rs12202536-rs4502920|rs9842947|rs4837631-rs1221148|rs56213534-rs75742406|rs1518393-rs13016665|rs10254729-rs6962772|rs2588978-rs2675638|rs3742365-rs12433109|rs2399626-rs8042134|rs11783093|rs2173019…	http://www.ebi.ac.uk/efo/EFO_0005671	Other measurement	http://www.ebi.ac.uk/efo/EFO_0001444	http://www.ebi.ac.uk/efo/EFO_0006527	Other measurement	http://www.ebi.ac.uk/efo/EFO_0001444
forced expiratory volume	peak expiratory flow	204	90	65	0	65	0.01123	2.1245e-237	5.9739e-233	7.58685e-231	0.283843	0.442177	0.99	rs7424771|rs6032942|rs2701110|rs2544536|rs8089099|rs79412431|rs9274247|rs143384|rs12698403|rs755249|rs2145272|rs4885681|rs11858992|rs10983184|rs1978968|rs4308141|rs1008833|rs6604614|rs1570203|rs56390486|rs11722225|rs1416685|rs2894837|rs2070600|rs879394|rs2353940|rs2355237|rs2637254|rs12707691|rs1800888|rs1513272|rs2798641|rs6501455|rs11234768|rs12715478|rs2345443|rs7090277|rs513953|rs11176001|rs1…	http://www.ebi.ac.uk/efo/EFO_0004314	Other measurement	http://www.ebi.ac.uk/efo/EFO_0001444	http://www.ebi.ac.uk/efo/EFO_0009718	Other measurement	http://www.ebi.ac.uk/efo/EFO_0001444
bone density	heel bone mineral density	184	2103	20	80	100	0.236682	5.13683e-237	1.43315e-232	1.83443e-230	0.0457247	0.0874508	0.99	rs9976876|rs7548588|rs144832051|rs6465511-rs35108541|rs7105860-rs7123749|rs11934731|rs10777212-rs55849728-rs17836934|rs2566752|rs118115924|rs6932260-rs1038304|rs4846580-rs12134534|rs17498550-rs73200209|rs11904127-rs11675489|rs884205|rs35223785-rs2887571|rs2873195-rs7209460|rs7267595-rs3790160|rs2510405-rs3018712|rs9533090-rs9594738|rs10892798-rs725670|rs71390846|rs79964014-rs78254601|rs7156107|rs…	http://www.ebi.ac.uk/efo/EFO_0003923	Other measurement	http://www.ebi.ac.uk/efo/EFO_0001444	http://www.ebi.ac.uk/efo/EFO_0009270	Other measurement	http://www.ebi.ac.uk/efo/EFO_0001444
Diuretic use measurement	systolic blood pressure	102	1027	17	63	80	0.0640736	3.52347e-236	9.75409e-232	1.25828e-229	0.0762631	0.141718	0.99	rs17428471-rs6961048|rs10832586-rs10832573|rs4537305-rs7826238|rs606950-rs9506725|rs7688323-rs56329057|rs72910057-rs1585453|rs11229252-rs11525445|rs12258967-rs976785|rs17677603-rs10066170|rs13264580-rs2001337|rs6442105-rs12494304|rs6483656-rs360158|rs62481856-rs17477177|rs35317317-rs28406364|rs35427-rs35436|rs6815273-rs13134008|rs1173727-rs12656497|rs198851|rs6141766-rs1407256|rs72681869|rs170801…	http://www.ebi.ac.uk/efo/EFO_0009928	Other measurement	http://www.ebi.ac.uk/efo/EFO_0001444	http://www.ebi.ac.uk/efo/EFO_0006335	Other measurement	http://www.ebi.ac.uk/efo/EFO_0001444
household income	intelligence	247	675	24	65	89	0.101979	9.59154e-236	2.63482e-231	3.42526e-229	0.106843	0.193059	0.99	rs26949-rs72759215-rs6449503|rs4745729-rs4745706|rs62182993-rs4132462|rs6890684-rs4583848|rs4130344-rs34615736|rs2721173|rs153103-rs2008514-rs240702-rs2650492-rs28374519|rs11555274-rs12151248|rs62262097|rs35309068-rs10845988|rs1866706-rs11022505-rs1440277|rs3769983-rs7309|rs76353274|rs17414302|rs56150095-rs1978102|rs673253-rs2819336|rs2486012-rs783301|rs131155-rs4407350|rs4727618-rs12535854|rs134…	http://www.ebi.ac.uk/efo/EFO_0009695	Other trait	http://www.ebi.ac.uk/efo/EFO_0000001	http://www.ebi.ac.uk/efo/EFO_0004337	Biological process	http://purl.obolibrary.org/obo/GO_0008150
red blood cell distribution width	reticulocyte count	768	379	29	68	97	0.178037	4.57765e-234	1.24789e-229	1.63474e-227	0.092381	0.169137	0.99	rs57467915|rs3813356-rs147324647|rs4323050-rs7666297|rs113700287-rs1505307|rs3169166|rs34011672-rs12876143|rs62064595-rs4606752|rs706027|rs1799945-rs198851|rs3218092-rs10947997|chr22:37462936|rs17678527-rs12974711|rs754205|rs7314031-rs60505450|rs12050884|rs55747707-rs62466318|rs131656|rs6150565|rs2857078|rs1741464-rs1271040|rs10769966-rs7937298|rs4925749-rs1339847|rs131808-rs140522|rs4761702-rs11…	http://www.ebi.ac.uk/efo/EFO_0005192	Hematological measurement	http://www.ebi.ac.uk/efo/EFO_0004503	http://www.ebi.ac.uk/efo/EFO_0007986	Hematological measurement	http://www.ebi.ac.uk/efo/EFO_0004503
basal cell carcinoma	keratinocyte carcinoma	83	78	36	20	56	0.00395988	5.69173e-233	1.53984e-228	2.03259e-226	0.533333	0.695652	0.99	rs138501911|rs117744081|rs35251485|rs10102591|rs1126809|rs79522206|rs4735451-rs7833199|rs204295-rs4710154|rs214803|rs72928038-rs6908626|rs78378222|rs2199333|rs157934-rs125124|rs231726-rs231779|rs35540156-rs11707890|rs7620634|rs10424978|rs4149909|rs6679677-rs2476601|rs17137933-rs76128631|rs6707137|rs1246946|rs12916300|rs730153-rs7528427|rs10810657-rs2153271|rs2776353-rs2776348|rs6059655|rs11719821…	http://www.ebi.ac.uk/efo/EFO_0004193	Cancer	http://www.ebi.ac.uk/efo/EFO_0000616	http://www.ebi.ac.uk/efo/EFO_0010176	Cancer	http://www.ebi.ac.uk/efo/EFO_0000616
eosinophil count	leukocyte count	791	830	22	89	111	0.401572	5.99765e-232	1.61041e-227	2.14184e-225	0.0735099	0.136952	0.99	rs12943633-rs9911634|rs28383314-rs5020946|rs75852434-rs117162013|rs62408225-rs60066732|rs12515180-rs2631367|rs2038700-rs8017228|rs6723077-rs58964929|rs34505104-rs7288670|rs4952073|rs7569084-rs6731993|rs141361914-rs111792818|rs12435136-rs11620921|rs6573020-rs10146637|rs4074672-rs6798870|rs9600233-rs7335976|rs2807743-rs2998286|rs2519093|rs696825-rs295268|rs175705-rs175714|rs6961605-rs13231262|rs783…	http://www.ebi.ac.uk/efo/EFO_0004842	Hematological measurement	http://www.ebi.ac.uk/efo/EFO_0004503	http://www.ebi.ac.uk/efo/EFO_0004308	Hematological measurement	http://www.ebi.ac.uk/efo/EFO_0004503
high density lipoprotein cholesterol measurement	total cholesterol measurement	861	416	40	59	99	0.219081	4.19154e-230	1.11705e-225	1.49685e-223	0.0840407	0.155051	0.99	rs4149307-rs4149310|rs12225230|rs2740488-rs1883025|rs532436|rs55935382|rs1117816-rs976002|rs676210-rs4564803|rs7308864-rs2241208|rs4969141-rs17561950|rs17122278-rs514924|rs9989419|rs4651135-rs4997370|rs1800978|rs13329672|rs2740476-rs2740480|rs429358-rs12721051-rs2075650|Chr9:107664301|rs174566-rs1535|Chr16:56993324|rs35777071-rs969114|rs533617|rs67053123|rs7350789-rs77250403|rs3184504-rs11066320-…	http://www.ebi.ac.uk/efo/EFO_0004612	Lipid or lipoprotein measurement	http://www.ebi.ac.uk/efo/EFO_0004732	http://www.ebi.ac.uk/efo/EFO_0004574	Lipid or lipoprotein measurement	http://www.ebi.ac.uk/efo/EFO_0004732
total cholesterol measurement	triglyceride measurement	416	746	49	47	96	0.18982	5.26757e-228	1.39342e-223	1.88112e-221	0.0900563	0.165232	0.99	rs12721054|rs3758413|rs1553318|rs12481365-rs6120974|rs2169387-rs4841132|rs12225230|rs1367117|rs581080|rs676210-rs4564803|rs2954038-rs2980885|rs9989419|rs5985471|rs183130-rs12446515|rs1800978|rs13329672|rs142385484-rs34010237|rs12531645-rs2240466-rs13234378|rs116477171|rs174566-rs1535|rs6424109-rs1077514-rs11340914|rs174570|rs77009508-rs191555775|rs964184-rs651821-rs6589567-rs3741298|rs533617|rs10…	http://www.ebi.ac.uk/efo/EFO_0004574	Lipid or lipoprotein measurement	http://www.ebi.ac.uk/efo/EFO_0004732	http://www.ebi.ac.uk/efo/EFO_0004530	Lipid or lipoprotein measurement	http://www.ebi.ac.uk/efo/EFO_0004529
FEV/FEC ratio	forced expiratory volume	745	204	47	38	85	0.0929598	5.35564e-228	1.4063e-223	1.91257e-221	0.0983796	0.179136	0.99	rs6445932-rs62259026|rs6918725-rs9398804|rs1570203-rs10974345|rs9274247|rs2293476-rs755249|rs6539952|rs1689510-rs1701704|rs2001546-rs7090277|rs10983184|rs6501455-rs17765886|rs1978968|rs4308141|rs11722225|rs75159994|rs62316310-rs11938276|rs2894837|rs17163397-rs11949844|rs738084-rs9610955|rs1896797|rs2070600|rs13116999-rs6828540|rs764129-rs6780171|rs1800888|rs58568091-rs6710301|rs2881756-rs4318980|…	http://www.ebi.ac.uk/efo/EFO_0004713	Other measurement	http://www.ebi.ac.uk/efo/EFO_0001444	http://www.ebi.ac.uk/efo/EFO_0004314	Other measurement	http://www.ebi.ac.uk/efo/EFO_0001444
platelet component distribution width	platelet count	204	370	30	47	77	0.046168	1.21978e-227	3.17957e-223	4.35601e-221	0.15493	0.268293	0.99	rs41303899|rs2227827-rs17568628|rs7811142-rs76913697|rs7958679-rs80012730|rs11684299-rs373518068|rs72315235|rs10771511-rs2015599|rs12459847-rs12982781|rs7949566-rs4937127|rs9473147-rs4711890|rs11071720|rs156356-rs156357|rs3804749|rs2038480-rs6425521|rs342295-rs342292|rs964184-rs662799-rs66505542|rs141759085-rs7191868|rs117672662|rs3758253-rs10984466|rs6905986-rs926326|rs112790992-rs4555082|rs4907…	http://www.ebi.ac.uk/efo/EFO_0007984	Hematological measurement	http://www.ebi.ac.uk/efo/EFO_0004503	http://www.ebi.ac.uk/efo/EFO_0004309	Hematological measurement	http://www.ebi.ac.uk/efo/EFO_0004503
mean corpuscular hemoglobin	reticulocyte count	918	379	23	74	97	0.212809	4.28243e-226	1.1082e-221	1.52931e-219	0.0808333	0.149576	0.99	rs6424115-rs2502994|rs4853525-rs7565237|rs35259020-rs72766630|rs62064595-rs4606752|rs737092-rs6014993|rs1203833-rs1122794|rs706027|rs9325434-rs4916478|rs8055187-rs60992881|rs144215134-rs2227831|rs1799945-rs198851|rs139300217-rs77677521|rs2011082-rs12210538|chr22:37462936|rs11325774-rs1776029|rs754205|rs249394-rs737901|rs3184504-rs597808|rs113635136-rs9872347|rs1085244-rs7520050|rs2857078|rs159058…	http://www.ebi.ac.uk/efo/EFO_0004527	Hematological measurement	http://www.ebi.ac.uk/efo/EFO_0004503	http://www.ebi.ac.uk/efo/EFO_0007986	Hematological measurement	http://www.ebi.ac.uk/efo/EFO_0004503
allergy	childhood onset asthma	145	257	17	52	69	0.0227934	3.76352e-225	9.66908e-221	1.344e-218	0.207207	0.343284	0.99	rs56129466-rs140522418|rs9259819-rs13203830|rs12935657-rs11644510|rs10486391-rs149317277|rs11204896-rs4845604|rs3749833|rs72699185-rs144829310-rs7848215|rs10876864-rs705700|rs12413578|rs9372120|rs2134814-rs62408233|rs34290285|rs12123821|rs9893132-rs11464691|rs1837253|rs1655558-rs12440045|rs12531500-rs6461503|rs5743618|rs6489785-rs188074962|rs2221641-rs7824394|rs143326447-rs13403656|rs16903574|rs6…	http://www.ebi.ac.uk/efo/EFO_0003785	Immune system disorder	http://www.ebi.ac.uk/efo/EFO_0000540	http://www.ebi.ac.uk/efo/EFO_0004591	Other disease	http://www.ebi.ac.uk/efo/EFO_0000408
Diuretic use measurement	cardiovascular disease	102	285	19	47	66	0.0177809	1.12682e-224	2.87429e-220	4.02401e-218	0.205607	0.341085	0.99	rs56153133-rs12567136|rs10764331-rs10740995|rs6483656-rs415895|rs2460448-rs154656|rs12258967-rs976785|rs3735533-rs916880|rs17677603-rs10066170|rs2627308-rs7174222|rs880315|rs145158522|rs10789588-rs4754196|rs72681869|rs1275988|rs557675|rs12978472|rs6039216|rs11229252-rs74966104|rs2105092-rs12190287|rs7701003|rs1436138|rs6536076|rs167479|rs9506725|rs9375459-rs13210511|rs6442105-rs6800730|rs28412876…	http://www.ebi.ac.uk/efo/EFO_0009928	Other measurement	http://www.ebi.ac.uk/efo/EFO_0001444	http://www.ebi.ac.uk/efo/EFO_0000319	Other disease	http://www.ebi.ac.uk/efo/EFO_0000408
FEV/FEC ratio	peak expiratory flow	745	90	47	25	72	0.0410117	2.88327e-224	7.30249e-220	1.02965e-217	0.0943644	0.172455	0.99	rs2701110|rs2544536|rs6445932-rs62259026|rs1799807|rs1756281|rs17280293|rs13206405|rs8089099|rs513953-rs631126|rs3754512-rs9435733|rs2244592|rs7970544|rs9274247|rs12698403|rs1570203-rs10974345|rs8082036-rs7215084|rs2293476-rs755249|rs2001546-rs7090277|rs4888420-rs11858992|rs79234094|rs10983184|rs1529672|rs6501455-rs17765886|rs1978968|rs12715478-rs17759204-rs1458979|rs4308141|rs1192415|rs2007403-r…	http://www.ebi.ac.uk/efo/EFO_0004713	Other measurement	http://www.ebi.ac.uk/efo/EFO_0001444	http://www.ebi.ac.uk/efo/EFO_0009718	Other measurement	http://www.ebi.ac.uk/efo/EFO_0001444
diastolic blood pressure	mean arterial pressure	545	102	36	35	71	0.0340021	1.54784e-223	3.89263e-219	5.52754e-217	0.123264	0.219474	0.99	rs2643826-rs664223|rs4475250-rs34314-rs1020992|rs1799945|rs3184504-rs653178|rs17367504|rs1275984-rs1275982|rs633185-rs604723|rs9814480|rs1859168-rs4722675|rs17030613|rs6031431|rs2881854|rs1371182-rs268263-rs1446468|rs4590817-rs1530440|rs12716337-rs9313772|rs17046344-rs72806698|rs79105258|rs12209106|rs4757391-rs7131442|rs11191871-rs17116149|rs75483173|rs13107325|rs419076-rs448378|rs751984-rs751985…	http://www.ebi.ac.uk/efo/EFO_0006336	Other measurement	http://www.ebi.ac.uk/efo/EFO_0001444	http://www.ebi.ac.uk/efo/EFO_0006340	Other measurement	http://www.ebi.ac.uk/efo/EFO_0001444
age at onset, Myopia	age at onset, Myopia, refractive error measurement	111	140	29	32	61	0.00950517	1.62789e-223	4.06531e-219	5.81339e-217	0.321053	0.486056	0.99	rs62236760-rs9681162|rs1550094|rs2155413|rs11202736-rs11202704|rs7122817-rs715315|rs1150687-rs7754960|rs57382675-rs1556867|rs7456039|rs7692381-rs5022942|rs7333969-rs1359543|rs72621438|rs1064583|rs7829127|rs10511652-rs7028032|rs7662551|rs10760673-rs334354|rs7747-rs77676437|rs2738265-rs2855530|rs297587-rs297593|rs12965607|rs11602008|rs5442|rs1790165|rs7744813|rs837335-rs837323|rs511217-rs534311|rs6…	http://www.ebi.ac.uk/efo/EFO_0004847, http://purl.obolibrary.org/obo/HP_0000545	Other measurement,Other trait	http://www.ebi.ac.uk/efo/EFO_0000001,http://www.ebi.ac.uk/efo/EFO_0001444	http://www.ebi.ac.uk/efo/EFO_0004847, http://purl.obolibrary.org/obo/HP_0000545, http://www.ebi.ac.uk/efo/EFO_0007814	Other measurement,Other trait	http://www.ebi.ac.uk/efo/EFO_0000001,http://www.ebi.ac.uk/efo/EFO_0001444
colorectal cancer	colorectal cancer, colorectal adenoma	132	92	19	39	58	0.00742798	2.51021e-219	6.22519e-215	8.96427e-213	0.349398	0.517857	0.99	rs62404966|rs9930005|rs12514517-rs1445011|rs11190164-rs2193352|rs12144319-rs12143541|rs2738783-rs3787089|rs7333607-rs12427600|rs189583-rs961253|rs7315438-rs7300312|rs6085661-rs4813802|rs3217810|rs13020391-rs3731861|rs2179593-rs6031311|rs10849438-rs10849433|rs16892766|rs1810502-rs6063514|rs78368589-rs77776598|rs7121958-rs57796856|rs45597035|rs1741640|rs9915645-rs4968127|rs11874392-rs7226855|rs3547…	http://www.ebi.ac.uk/efo/EFO_0005842	Cancer	http://www.ebi.ac.uk/efo/EFO_0000616	http://www.ebi.ac.uk/efo/EFO_0005842, http://www.ebi.ac.uk/efo/EFO_0005406	Cancer	http://www.ebi.ac.uk/efo/EFO_0000616
cognitive function measurement	household income	644	247	13	70	83	0.0972952	1.59546e-218	3.92938e-214	5.6976e-212	0.102723	0.186308	0.99	rs9401593|rs58249351-rs1277060|rs9503598-rs12524795|rs35526560-rs1978102|rs4257287|rs4438499-rs11123820-rs6722241|rs6975134-rs1362739|rs61331678-rs3935685|rs6028085|rs7867618-rs1057687|rs1729412-rs6435048|rs12670901|rs7924036-rs7896910|rs11555274-rs12151248|rs17381294-rs147613212|rs61989671-rs178203|rs10876864-rs1131017|rs7032484-rs10985420|rs4659520-rs6429082|rs11157930-rs4982712|rs11210935-rs78…	http://www.ebi.ac.uk/efo/EFO_0008354	Other measurement	http://www.ebi.ac.uk/efo/EFO_0001444	http://www.ebi.ac.uk/efo/EFO_0009695	Other trait	http://www.ebi.ac.uk/efo/EFO_0000001
triglyceride measurement	waist-hip ratio	746	723	23	79	102	0.329903	2.47584e-218	6.05586e-214	8.84155e-212	0.0746159	0.13887	0.99	rs79983121-rs1979527|rs2428548-rs11231161|rs3017106-rs2509963|rs605203-rs2763981|rs2725308-rs7694869|rs1262720-rs797486|rs11072384-rs730180|rs2240533-rs2526886|rs10761785-rs10822163|rs11724804-rs13101828|rs10992396-rs2131919|rs11100083|rs10876528-rs12422600|rs1800978|rs12454712|rs72801474|rs7333748-rs9555695|rs863750|rs2613505-rs2613503|rs7239575-rs891387|rs900400-rs9817452|rs2660824-rs3826043|rs…	http://www.ebi.ac.uk/efo/EFO_0004530	Lipid or lipoprotein measurement	http://www.ebi.ac.uk/efo/EFO_0004529	http://www.ebi.ac.uk/efo/EFO_0004343	Body measurement	http://www.ebi.ac.uk/efo/EFO_0004324
schizophrenia	schizophrenia, intelligence, self reported educational attainment	382	235	22	54	76	0.0549086	3.18892e-217	7.74696e-213	1.1388e-210	0.140481	0.246353	0.99	rs215412-rs215411|rs13076861-rs4855019|rs301797-rs302719|rs6434928-rs788021|rs117074560|rs2710323-rs2577831|rs7776707-rs2057884|rs75968099-rs4678552|rs4766428|rs482786-rs4711350|rs55661361-rs12293670|rs11682175-rs11688767|rs111294930-rs7444191|rs7785663-rs320700|rs9607782|rs8042374-rs28669908|rs12421382|rs1615350-rs1716180|rs9636107|rs2414718-rs35225048|rs12365432-rs12363019|rs7432375-rs66691851|…	http://www.ebi.ac.uk/efo/EFO_0000692	Neurological disorder	http://www.ebi.ac.uk/efo/EFO_0000618	http://www.ebi.ac.uk/efo/EFO_0000692, http://www.ebi.ac.uk/efo/EFO_0004337, http://www.ebi.ac.uk/efo/EFO_0004784	Biological process,Neurological disorder,Other measurement	http://www.ebi.ac.uk/efo/EFO_0000618,http://www.ebi.ac.uk/efo/EFO_0001444,http://purl.obolibrary.org/obo/GO_0008150
mathematical ability	schizophrenia, intelligence, self reported educational attainment	1538	235	9	84	93	0.221072	3.01382e-216	7.27213e-212	1.07627e-209	0.0553571	0.104907	0.99	rs4129585-rs10098073|rs11774212-rs750472|rs12761761-rs55771711|rs2251499-rs2476733|rs4945816-rs2764261|rs35076622-rs62057107|rs7504262-rs1941955-rs875075|rs62427471-rs9371912|rs7027509-rs10993909|rs2743461-rs1800754|rs62260764-rs7429990|rs3935685-rs4468571|rs66568921-rs62263923|rs2837992-rs1810868|rs7868984-rs10757417|rs7175692-rs28513670|rs35771425-rs17189000|rs11688767-rs2678897|rs28737193-rs17…	http://www.ebi.ac.uk/efo/EFO_0004875	Biological process	http://purl.obolibrary.org/obo/GO_0008150	http://www.ebi.ac.uk/efo/EFO_0000692, http://www.ebi.ac.uk/efo/EFO_0004337, http://www.ebi.ac.uk/efo/EFO_0004784	Biological process,Neurological disorder,Other measurement	http://www.ebi.ac.uk/efo/EFO_0000618,http://www.ebi.ac.uk/efo/EFO_0001444,http://purl.obolibrary.org/obo/GO_0008150
Eczema, allergic rhinitis	childhood onset asthma	153	257	19	48	67	0.024051	2.54679e-215	6.10397e-211	9.09492e-209	0.195335	0.326829	0.99	rs72699185-rs144829310-rs7848215|rs61907713-rs140522418|rs1885013-rs7140939|rs12122629-rs12123821|rs9816071-rs1806656|rs4845604|rs34290285|rs12886625-rs71421264|rs7646283-rs9828592|rs12935657|rs891058-rs3856439|rs905670-rs62408233|rs12722502|rs1837253|rs1344674-rs7625643|rs4739736-rs2221641|rs12413578-rs186856025|rs1655558-rs12440045|rs10519068-rs11071559|rs5743604-rs5743618|rs10912564-rs10158467…	http://purl.obolibrary.org/obo/HP_0000964, http://www.ebi.ac.uk/efo/EFO_0005854	Immune system disorder,Other trait	http://www.ebi.ac.uk/efo/EFO_0000001,http://www.ebi.ac.uk/efo/EFO_0000540	http://www.ebi.ac.uk/efo/EFO_0004591	Other disease	http://www.ebi.ac.uk/efo/EFO_0000408
allergy	atopic asthma	145	197	13	51	64	0.017472	1.58959e-214	3.78443e-210	5.67664e-208	0.230216	0.374269	0.99	rs7717955-rs4594881|rs12935657-rs11644510|rs7936323-rs7936312|rs11204896-rs4845604|rs9259819-rs2517690|rs17293632-rs56375023|rs12413578|rs8043253-rs12440045|rs132911-rs5758343|rs34290285|rs1064213-rs4286272|rs12123821|rs1837253|rs13017455-rs12470864|rs2245214-rs9372120|rs72699185-rs2169287-rs3939286-rs144829310|rs118013485-rs10414065|rs10876864-rs705699|rs1023518-rs3749833|rs11652139-rs3859192|rs…	http://www.ebi.ac.uk/efo/EFO_0003785	Immune system disorder	http://www.ebi.ac.uk/efo/EFO_0000540	http://www.ebi.ac.uk/efo/EFO_0010638	Other disease	http://www.ebi.ac.uk/efo/EFO_0000408
Eczema, allergic rhinitis, asthma	asthma	78	432	22	41	63	0.0206104	1.44315e-212	3.41303e-208	5.15368e-206	0.14094	0.247059	0.99	rs12365699|rs117710327|rs1806656-rs2689282|rs16903574-rs77665773|rs449454-rs10875596|rs7936323-rs7936312|rs981625|rs72743461-rs17293632|rs2228145-rs4129267|rs61839660-rs62626322|rs3024971|rs625228-rs2393717|rs71368508-rs34210653|rs7423358-rs11685995|rs8126516-rs2242900|rs12887759-rs4906259|rs34290285|rs4739738-rs6473228|rs4648883-rs34349689|rs12935657|rs653178|rs3730775-rs7240948|rs1214598|rs4574…	http://purl.obolibrary.org/obo/HP_0000964, http://www.ebi.ac.uk/efo/EFO_0005854, http://www.ebi.ac.uk/efo/EFO_0000270	Immune system disorder,Other trait,Other disease	http://www.ebi.ac.uk/efo/EFO_0000001,http://www.ebi.ac.uk/efo/EFO_0000408,http://www.ebi.ac.uk/efo/EFO_0000540	http://www.ebi.ac.uk/efo/EFO_0000270	Other disease	http://www.ebi.ac.uk/efo/EFO_0000408
FEV/FEC ratio	chronic obstructive pulmonary disease	745	112	10	62	72	0.0510368	2.98005e-212	7.00141e-208	1.06421e-205	0.0917197	0.168028	0.99	rs10152300-rs1122405|rs13140176-rs6828540|rs12466981-rs10460533|rs10929386-rs2544536|rs17666332-rs13073544|rs72983853-rs58568091|rs72731149-rs35251997|rs34727469-rs35246838|rs73158393|rs2798641-rs2806356|rs2076295|rs2070600|rs17486278-rs56077333|rs55703445-rs60129850|rs11465228-rs11134766|rs798565-rs798526|rs12201912-rs674621|rs9617650-rs1978968|rs11655567-rs17765886|rs11722225-rs72673891|rs7937-…	http://www.ebi.ac.uk/efo/EFO_0004713	Other measurement	http://www.ebi.ac.uk/efo/EFO_0001444	http://www.ebi.ac.uk/efo/EFO_0000341	Other disease	http://www.ebi.ac.uk/efo/EFO_0000408
BMI-adjusted waist circumference	BMI-adjusted waist circumference, physical activity measurement	1266	76	12	58	70	0.0588513	5.25269e-211	1.22602e-206	1.8758e-204	0.0550314	0.104322	0.99	rs9435732|rs4765219-rs7978610|rs9409085-rs7032974|rs7176527-rs62029652|rs6715793|rs4868125-rs4868126|rs56406311-rs17451107|rs3764419-rs7504112-rs7223535|rs2044148-rs11892043|rs4542783-rs4804312|rs606452-rs584961|rs7759938-rs1933801|rs3100609-rs2580821|rs4141278-rs1055144|rs16848284-rs4694504|rs10231365-rs10238339|rs4239436-rs7238093|rs72813153-rs3088050|rs7830933-rs9644033|rs12629746-rs12493901|r…	http://www.ebi.ac.uk/efo/EFO_0007789	Body measurement	http://www.ebi.ac.uk/efo/EFO_0004324	http://www.ebi.ac.uk/efo/EFO_0007789, http://www.ebi.ac.uk/efo/EFO_0008002	Body measurement,Other measurement	http://www.ebi.ac.uk/efo/EFO_0004324,http://www.ebi.ac.uk/efo/EFO_0001444
cognitive function measurement	intelligence, self reported educational attainment	644	82	12	54	66	0.0323004	2.6092e-210	6.05052e-206	9.3178e-204	0.1	0.181818	0.99	rs34795510|rs9503598-rs12524795|rs10874938|rs72737821-rs147613212|rs6732134-rs2163048|rs10129426-rs10149470|rs1255223-rs644799|rs9384679|rs10185725-rs3106666|rs11555274-rs12151248|rs176218-rs974471|rs13425585|rs12671937|rs2268894-rs4500960|rs382784-rs383618|rs7581162-rs10189857|rs1455349-rs992005|rs9401593-rs17814604|rs2252003|rs7309-rs11678980|rs5757748-rs132575|rs13428598-rs10191758|rs2721173-r…	http://www.ebi.ac.uk/efo/EFO_0008354	Other measurement	http://www.ebi.ac.uk/efo/EFO_0001444	http://www.ebi.ac.uk/efo/EFO_0004337, http://www.ebi.ac.uk/efo/EFO_0004784	Biological process,Other measurement	http://purl.obolibrary.org/obo/GO_0008150,http://www.ebi.ac.uk/efo/EFO_0001444
ankylosing spondylitis, psoriasis, ulcerative colitis, Crohn's disease, sclerosing cholangitis	ulcerative colitis	225	130	31	32	63	0.017891	3.23292e-210	7.4485e-206	1.15452e-203	0.215753	0.35493	0.99	rs6426833|rs13132308-rs7657746|rs3749171|rs7404095|rs7134472-rs11614178|rs17780256|rs941823|rs3806308|rs7556897|rs3774937|rs34920465-rs12568930|rs4380874-rs6466198|rs1893217-rs12968719|rs4728142|rs2816958|rs4845604|rs661054|rs1333062-rs4656958|rs3197999|rs928722-rs6920220|rs798502-rs1182188|rs12718244|rs17293632|rs3766606|rs4676406-rs4676408|rs10761659-rs10995271|rs10185424-rs4851529|rs7282490-rs…	http://www.ebi.ac.uk/efo/EFO_0003898, http://www.ebi.ac.uk/efo/EFO_0000676, http://www.ebi.ac.uk/efo/EFO_0000729, http://www.ebi.ac.uk/efo/EFO_0000384, http://www.ebi.ac.uk/efo/EFO_0004268	Digestive system disorder,Immune system disorder	http://www.ebi.ac.uk/efo/EFO_0000405,http://www.ebi.ac.uk/efo/EFO_0000540	http://www.ebi.ac.uk/efo/EFO_0000729	Immune system disorder	http://www.ebi.ac.uk/efo/EFO_0000540
Calcium channel blocker use measurement	Diuretic use measurement	104	102	12	43	55	0.00648847	8.97523e-210	2.0546e-205	3.20517e-203	0.364238	0.533981	0.99	rs2984644-rs2962383|rs9369409-rs9394951|rs893311-rs10832573|rs1894400-rs1894401|rs35436-rs35429|rs12058002-rs57748895|rs12656497-rs7733331|rs6078002-rs6108787|rs6442105-rs6771917|rs12258967-rs976785|rs907183-rs4537305|rs300934-rs10015412|rs3735533-rs916880|rs3753584-rs12567136|rs10878947-rs317685|rs10061288-rs6894014|rs13112725-rs56388530|rs9375459-rs9398823|rs2341599-rs6536076|rs7808452-rs696104…	http://www.ebi.ac.uk/efo/EFO_0009930	Other measurement	http://www.ebi.ac.uk/efo/EFO_0001444	http://www.ebi.ac.uk/efo/EFO_0009928	Other measurement	http://www.ebi.ac.uk/efo/EFO_0001444
alcohol drinking, high density lipoprotein cholesterol measurement	apolipoprotein A 1 measurement	95	458	12	53	65	0.0266132	4.77362e-209	1.08581e-204	1.70472e-202	0.133197	0.235081	0.99	rs72729610-rs72729623|rs2943645-rs2972143|rs4660303-rs3768321|rs9987289-rs4841132|rs1468642-rs28873836|rs9989419|rs12224170-rs145276599-rs658118|rs78459082-rs11045172|rs331-rs287|rs881844-rs1877031|rs11230661-rs11227582-rs11228871|rs10951983-rs836546|rs45490496-rs2494748|rs55781197-rs255056|rs12422125-rs11246533|rs540730-rs73119306|rs76970536-rs112771035|rs12740374-rs7528419|rs13107325-rs13135092…	http://www.ebi.ac.uk/efo/EFO_0004329, http://www.ebi.ac.uk/efo/EFO_0004612	Biological process,Lipid or lipoprotein measurement	http://purl.obolibrary.org/obo/GO_0008150,http://www.ebi.ac.uk/efo/EFO_0004732	http://www.ebi.ac.uk/efo/EFO_0004614	Lipid or lipoprotein measurement	http://www.ebi.ac.uk/efo/EFO_0004732
intelligence, self reported educational attainment	self reported educational attainment	82	1853	11	63	74	0.092939	8.54653e-209	1.93169e-204	3.05208e-202	0.0397636	0.0764858	0.99	rs141729694|rs12967828-rs1963381|rs9503598-rs12524795|rs488476-rs644799|rs748832-rs9882532|rs10175405-rs2942884|rs2152924-rs575113|rs215600-rs9771228|rs176218-rs974471|rs13425585|rs2268894-rs4500960|rs7581162-rs10189857|rs1455349-rs992005|rs6492539-rs11620355|rs7313259-rs7974852|rs73344830|rs10732573-rs10773002|rs2172252-rs1873625|rs13428598-rs10191758|rs13018640|rs3897821-rs6429422|rs2721173-rs7…	http://www.ebi.ac.uk/efo/EFO_0004337, http://www.ebi.ac.uk/efo/EFO_0004784	Biological process,Other measurement	http://purl.obolibrary.org/obo/GO_0008150,http://www.ebi.ac.uk/efo/EFO_0001444	http://www.ebi.ac.uk/efo/EFO_0004784	Other measurement	http://www.ebi.ac.uk/efo/EFO_0001444
Alopecia	androgenetic alopecia	262	80	40	19	59	0.0128204	1.03027e-208	2.31398e-204	3.67923e-202	0.208481	0.345029	0.99	rs7542354|rs2497938|rs76972608|rs111668293|rs745977-rs6546334|rs11593840|rs9719620|rs8085664|rs16862069-rs13405699|rs77775907-rs9282858|rs115182912|rs939963|rs79437808|rs77767830|rs2876167-rs114190032|rs7061504|rs6047844-rs11087368-rs552649178|rs58788673|rs6756875-rs62146540|rs1704529-rs246180|rs7974900|rs7642536|rs7349332|rs10888690|rs12902958|rs7534070|rs1422798|rs13021718|rs6625163|rs61784834-…	http://www.orpha.net/ORDO/Orphanet_79364	Other disease	http://www.ebi.ac.uk/efo/EFO_0000408	http://www.ebi.ac.uk/efo/EFO_0004191	Other disease	http://www.ebi.ac.uk/efo/EFO_0000408
diastolic blood pressure	pulse pressure measurement	545	595	30	60	90	0.198345	1.18213e-208	2.63846e-204	4.22154e-202	0.0857143	0.157895	0.99	rs1401982-rs2681485|rs7107356|rs1173771|rs11780200-rs11783703|rs2681492|rs365990|rs17608766-rs533030436|rs6919440-rs7763558|rs78378222|rs10174214-rs10176996|rs60317590-rs1818275|rs11899888|rs875898-rs6969780|rs533414974-rs1322639|rs72681698|rs2282978|rs2306363|rs6578061-rs4454254|rs12203179|rs2286525-rs8068318|rs9644861-rs1333045|rs17362588|rs932764|rs880315|rs956006|rs13209747-rs9398815|rs264382…	http://www.ebi.ac.uk/efo/EFO_0006336	Other measurement	http://www.ebi.ac.uk/efo/EFO_0001444	http://www.ebi.ac.uk/efo/EFO_0005763	Cardiovascular measurement	http://www.ebi.ac.uk/efo/EFO_0004298
metabolic syndrome	triglyceride measurement	132	746	22	51	73	0.0602312	6.15908e-208	1.36614e-203	2.19948e-201	0.0906832	0.166287	0.99	rs268|rs10822163-rs10822155|rs9987289-rs4841132|rs343-rs263|rs12287066-rs11820589|rs8121509-rs6062343|rs76376137-rs185139895|rs540973884-rs632057|rs1009360|rs56094641-rs28567725|rs174566-rs1535|rs964184-rs651821-rs6589567-rs3741298|rs62084237-rs11871285|rs684773-rs61789601|rs11429307-rs3936511|rs535286942-rs4411227|chr20:44553722|rs7239575|rs2240466-rs12056034|rs12720922-rs9939224|rs326222-rs1083…	http://www.ebi.ac.uk/efo/EFO_0000195	Metabolic disorder	http://www.ebi.ac.uk/efo/EFO_0000589	http://www.ebi.ac.uk/efo/EFO_0004530	Lipid or lipoprotein measurement	http://www.ebi.ac.uk/efo/EFO_0004529
body mass index	mathematical ability	2122	1538	8	133	141	1.99623	2.4047e-207	5.30091e-203	8.58747e-201	0.0400682	0.0770492	0.99	rs1147199-rs1147198|rs6023649-rs283274|rs2711111-rs2521230|rs7825157-rs2920939|rs8024137-rs7181610|rs11142387-rs12552288|rs2246208-rs2806934|rs1452075-rs6774533|rs12434396-rs7143963-rs4906263|rs1816537-rs7111153-rs2155645|rs4912763-rs10063055|rs1808192-rs4793836|rs8019612-rs12885454|rs3825430-rs9556958|rs17110109-rs4237798|rs12639523-rs56038322|rs12586987-rs1569979|rs10132779-rs75639464|rs1228278…	http://www.ebi.ac.uk/efo/EFO_0004340	Body measurement	http://www.ebi.ac.uk/efo/EFO_0004324	http://www.ebi.ac.uk/efo/EFO_0004875	Biological process	http://purl.obolibrary.org/obo/GO_0008150
high density lipoprotein cholesterol measurement	metabolic syndrome	861	132	19	55	74	0.0695162	1.36627e-206	2.99332e-202	4.87912e-200	0.0805223	0.149043	0.99	rs12056034-rs35493868|rs268|rs247617-rs3764261|rs343-rs263|rs9647335-rs61789601|rs12686004-rs1800978-rs1883025-rs2740488|rs900399-rs10049088|rs17788930-rs7124681|rs10761737-rs10822155|rs61676547-rs11871285|rs2044426-rs7115583|rs3751812-rs56094641|rs174566-rs1535|rs11429307-rs3936511|rs3844510-rs13702|rs11664369-rs66922415|rs7660883|rs1534696|rs4871603-rs2980888-rs2954021|rs7170463-rs1023193|rs390…	http://www.ebi.ac.uk/efo/EFO_0004612	Lipid or lipoprotein measurement	http://www.ebi.ac.uk/efo/EFO_0004732	http://www.ebi.ac.uk/efo/EFO_0000195	Metabolic disorder	http://www.ebi.ac.uk/efo/EFO_0000589
risk-taking behaviour	smoking status measurement	514	758	11	80	91	0.238309	9.70758e-204	2.11384e-199	3.4667e-197	0.0770533	0.143082	0.99	rs513150-rs7809303|rs28520003-rs9627272|rs9987376-rs2930537|rs55986545-rs1373178|rs75120545-rs62135521|rs462779-rs455650|rs58400863|rs10914684-rs55745410|rs2710606-rs2710634-rs176413|rs7124946-rs11511923|rs10789436-rs653953|rs11650438-rs11651955|rs17691999-rs8103940|rs12914977-rs2017500|rs1506719-rs2939756|rs6474609|rs9302604-rs1837016|rs13261666-rs13268621|rs2303751-rs4865512|rs10953957-rs182251…	http://www.ebi.ac.uk/efo/EFO_0008579	Biological process	http://purl.obolibrary.org/obo/GO_0008150	http://www.ebi.ac.uk/efo/EFO_0006527	Other measurement	http://www.ebi.ac.uk/efo/EFO_0001444
neuroticism measurement	unipolar depression	571	195	12	62	74	0.0681051	1.03496e-203	2.23998e-199	3.69597e-197	0.106936	0.193211	0.99	rs5995992-rs9611519|rs12966052-rs12962538|rs166418-rs263645|rs12376738-rs10821129|rs215815-rs1466887|rs11599236-rs11596214|rs619466-rs1261070|rs1002656-rs1002655|rs2958162-rs12967143|rs1226412-rs1226413|rs535777-rs45506201|rs7837935-rs7841297|rs198457|rs61990288-rs1111179|rs1946473-rs3811935|rs1884352-rs301799|rs1806153|rs2678897-rs1518395|rs7789405-rs16887442|rs3793577|rs17828731|rs10514299-rs35…	http://www.ebi.ac.uk/efo/EFO_0007660	Other measurement	http://www.ebi.ac.uk/efo/EFO_0001444	http://www.ebi.ac.uk/efo/EFO_0003761	Neurological disorder	http://www.ebi.ac.uk/efo/EFO_0000618
basophil percentage of granulocytes	basophil percentage of leukocytes	62	65	42	5	47	0.00246498	1.10879e-203	2.38532e-199	3.95963e-197	0.5875	0.740157	0.99	rs17758695|rs12762973|rs74472890|rs12447180|rs550065584|rs4386084|rs70992176|rs724744|rs3733018|rs75497452|rs71356805|rs10165200|rs9376098|rs340637-rs6840258|rs57228624|rs28479481|rs4360309|rs4982731|rs12151289|rs2074585|rs6701752|rs61925898|rs10893844|rs2271352|rs6782812|rs28721375-rs6685188|rs111887461-rs111536497|rs11579220-rs559370413|rs10100356|chr1:161599779|rs778798|rs72307178|rs1559964|rs…	http://www.ebi.ac.uk/efo/EFO_0007995	Inflammatory measurement	http://www.ebi.ac.uk/efo/EFO_0004872	http://www.ebi.ac.uk/efo/EFO_0007992	Inflammatory measurement	http://www.ebi.ac.uk/efo/EFO_0004872
leukocyte count	lymphocyte count	830	198	21	57	78	0.10052	6.42491e-203	1.3739e-198	2.29442e-196	0.0821053	0.151751	0.99	rs77216612-rs66561220|rs9376091-rs9494142|rs10466905-rs2286599|rs880749-rs71689248|rs576247-rs516805|rs2476601|rs55706446-rs144942718|rs35963943-rs4261897|rs2371108-rs6801231|rs58106596-rs1058315|rs2442735-rs3131643|rs658349|rs151205200-rs1023667|rs986506-rs1386622|rs3731211-rs7036656|rs17041439|rs7939778-rs7934276|rs552599526|rs28599891-rs5020946|rs11574938-rs12716977|rs9913156-rs8071086|rs37354…	http://www.ebi.ac.uk/efo/EFO_0004308	Hematological measurement	http://www.ebi.ac.uk/efo/EFO_0004503	http://www.ebi.ac.uk/efo/EFO_0004587	Hematological measurement	http://www.ebi.ac.uk/efo/EFO_0004503
childhood onset asthma	respiratory system disease	257	103	23	37	60	0.0161912	6.70214e-203	1.42466e-198	2.39342e-196	0.2	0.333333	0.99	rs72743461|rs3785356|rs117710327|rs12365699|rs17454584|rs9611573-rs9611602|rs115008099-rs2299012|rs7626218|rs9828592|rs11071559|rs3749833|rs943451-rs2255088|rs274943-rs10965935|rs1617333-rs2949669|rs72925996-rs62408233|rs4247364-rs1552458|rs4845604|rs36045143-rs12935657|rs72833417-rs56308324|rs34290285|rs9303279-rs4795399|rs903361-rs12023876|rs35621564-rs12531500|rs11495981-rs4722758|rs10836538-r…	http://www.ebi.ac.uk/efo/EFO_0004591	Other disease	http://www.ebi.ac.uk/efo/EFO_0000408	http://www.ebi.ac.uk/efo/EFO_0000684	Other disease	http://www.ebi.ac.uk/efo/EFO_0000408
visceral adipose tissue measurement	waist-hip ratio	211	723	9	68	77	0.0933103	5.71817e-202	1.2083e-197	2.04203e-195	0.0898483	0.164882	0.99	rs2112347-rs2307111|rs749953-rs10507223|rs6548834-rs62259475|rs9641499-rs4476935|rs72892910-rs987237|rs7845090-rs1431659|rs6096886-rs6021889|rs1225060-rs13063979|rs7608397-rs929641|rs1652376-rs891387|rs12593088-rs7165759|rs1834144-rs1158805|rs56094641-rs9923544|rs1569135-rs1398060|rs6567160-rs538656|rs68169458-rs13255070|rs539515-rs543874|rs6545714-rs6739755|rs10896012|rs6265|rs8074454-rs8070737|…	http://www.ebi.ac.uk/efo/EFO_0004765	Other measurement	http://www.ebi.ac.uk/efo/EFO_0001444	http://www.ebi.ac.uk/efo/EFO_0004343	Body measurement	http://www.ebi.ac.uk/efo/EFO_0004324
mean corpuscular volume	reticulocyte count	386	379	24	53	77	0.0894819	9.10937e-202	1.91357e-197	3.25307e-195	0.111919	0.201307	0.99	chr11:61551356|rs17647863-rs249394|rs548850890-rs147649347|rs861400-rs2968478|rs737092-rs6014993|rs76186171-rs139164185|rs592423|rs1799945-rs198851|rs139300217-rs77677521|rs4916478-rs2015708|rs113542380|chr22:37462936|rs35259020|rs76493570-rs34897497|rs131656-rs138665726|rs2418568-rs7255045|rs532398216|rs12582170-rs9739640|rs55649226-rs113635136|rs218265|rs1203833-rs2541639|rs140522|rs12135894-rs…	http://www.ebi.ac.uk/efo/EFO_0004526	Hematological measurement	http://www.ebi.ac.uk/efo/EFO_0004503	http://www.ebi.ac.uk/efo/EFO_0007986	Hematological measurement	http://www.ebi.ac.uk/efo/EFO_0004503
high density lipoprotein cholesterol measurement	waist-hip ratio	861	723	25	73	98	0.380759	2.08405e-201	4.35228e-197	7.44239e-195	0.0659489	0.123737	0.99	rs2112347-rs2307111|rs2967605-rs2241588|rs2167750-rs6824451|rs2740488-rs1883025|rs9863753-rs6784615|rs2183825-rs1412234|rs3749748-rs17764730|rs74419430-rs672341|rs11727676|rs2605110-rs11118320|rs15285-rs13702|rs61676547-rs12449442|rs1979527-rs113761591|rs7188071-rs7498665|rs1800978|rs72801474|rs1011731-rs10752944|rs863750|rs2428548-rs11231138|rs10992396-rs12686780|rs9491696-rs2489629|rs62565259|r…	http://www.ebi.ac.uk/efo/EFO_0004612	Lipid or lipoprotein measurement	http://www.ebi.ac.uk/efo/EFO_0004732	http://www.ebi.ac.uk/efo/EFO_0004343	Body measurement	http://www.ebi.ac.uk/efo/EFO_0004324
asthma	eosinophil count	432	791	19	69	88	0.209011	3.32693e-201	6.9075e-197	1.18809e-194	0.077533	0.143908	0.99	rs10178845-rs13416555|rs7936323-rs7936312|rs11071559|rs62026377-rs12935657|rs10167431-rs1997502|rs34290285|rs34173062|rs8088712-rs12453988|rs2016366-rs2227312|rs912131-rs34259893|rs12722502|rs1837253|rs3802597-rs10905284|rs10455025-rs1898671|rs584001-rs625228-rs371638091|rs12872801-rs34270626|rs74360995-rs952579|rs16903574|rs1071849-rs11577318|rs1468790-rs34020101|rs2095044-rs992969|rs35570272-rs…	http://www.ebi.ac.uk/efo/EFO_0000270	Other disease	http://www.ebi.ac.uk/efo/EFO_0000408	http://www.ebi.ac.uk/efo/EFO_0004842	Hematological measurement	http://www.ebi.ac.uk/efo/EFO_0004503
intelligence	schizophrenia, intelligence, self reported educational attainment	675	235	7	70	77	0.0970243	5.39755e-200	1.11418e-195	1.92753e-193	0.092437	0.169231	0.99	rs9616914-rs10854884|rs62194185-rs6715073-rs6723841|rs4852252-rs7557781-rs12479238|rs3758927-rs4936216|rs12761761-rs55771711|rs2466920-rs7674220|rs166820-rs1560208|rs3935685-rs4468571|rs1566085-rs13266268|rs12897763-rs10483349|rs11100307-rs72712511|rs8028130-rs17507216-rs12439619|rs3106666-rs4398228|rs9989230-rs55894132|rs9375031-rs9401452-rs1933720|rs11055980-rs10845988|rs10831912-rs1866706-rs11…	http://www.ebi.ac.uk/efo/EFO_0004337	Biological process	http://purl.obolibrary.org/obo/GO_0008150	http://www.ebi.ac.uk/efo/EFO_0000692, http://www.ebi.ac.uk/efo/EFO_0004337, http://www.ebi.ac.uk/efo/EFO_0004784	Biological process,Neurological disorder,Other measurement	http://www.ebi.ac.uk/efo/EFO_0000618,http://www.ebi.ac.uk/efo/EFO_0001444,http://purl.obolibrary.org/obo/GO_0008150
Alzheimer's disease, family history of Alzheimer‚Äôs disease	family history of Alzheimer‚Äôs disease	180	52	40	10	50	0.00572512	8.72007e-199	1.78968e-194	3.11405e-192	0.274725	0.431034	0.99	rs41289512|rs4263041|rs73037426|rs3925681|rs7412|rs118104581|rs375972689|rs3844143-rs580887|rs10792832|rs6733839|rs203709|rs679515-rs6701713|rs3752241|rs11605427-rs1582763|rs148601586|rs80257887|rs2927468|rs3845261|rs62118504|rs56261258|rs112481437|rs28399637|rs449647|rs187370608|rs6859|rs117612135|rs150820726|rs28469095-rs17643262|rs1081105|rs2967668|rs8112526-rs412776|rs346757-rs346763|rs118817…	http://www.ebi.ac.uk/efo/EFO_0000249, http://www.ebi.ac.uk/efo/EFO_0009268	Neurological disorder,Other measurement	http://www.ebi.ac.uk/efo/EFO_0000618,http://www.ebi.ac.uk/efo/EFO_0001444	http://www.ebi.ac.uk/efo/EFO_0009268	Other measurement	http://www.ebi.ac.uk/efo/EFO_0001444
adult onset asthma	atopic asthma	91	197	20	36	56	0.0109652	1.07276e-198	2.18912e-194	3.83095e-192	0.241379	0.388889	0.99	rs62322662-rs45613035|rs6454805-rs12212193|rs17775170-rs74263644|rs35441874-rs12935657|rs3024971-rs1059513|rs13022699|rs72743461-rs17293632|rs17145188|rs62296577|rs10152595|rs55646091|rs17843580-rs9272346|rs12413578|rs249677-rs10699671|rs2239346-rs9940480|rs28688825-rs73730377-rs34104805-rs566952760|rs72782676|rs34290285|rs76962799|rs11751024-rs9272426|rs2834787-rs11088309|rs10795672-rs2025758|rs…	http://www.ebi.ac.uk/efo/EFO_1002011	Other disease	http://www.ebi.ac.uk/efo/EFO_0000408	http://www.ebi.ac.uk/efo/EFO_0010638	Other disease	http://www.ebi.ac.uk/efo/EFO_0000408
body height	systolic blood pressure	2984	1027	18	116	134	1.87447	2.17235e-198	4.40781e-194	7.75775e-192	0.0345628	0.0668163	0.99	rs2234962-rs7095308|rs12829457-rs10842705|rs2529090-rs2711117|rs2834253-rs7281554|rs4323860-rs2084600|rs59652089-rs17790804|rs4619890-rs62290561|rs4883481-rs9669354-rs4768862|rs10188078-rs13020428|rs34877991-rs267239|rs12035750-rs10922478|rs11231596-rs4980515|rs12946454-rs8067974|rs13108218|rs4837793-rs10760117|rs62361338-rs57561676|rs10832013-rs4353253|rs114165349-rs79598313|rs1776897-rs76376137…	http://www.ebi.ac.uk/efo/EFO_0004339	Body measurement	http://www.ebi.ac.uk/efo/EFO_0004324	http://www.ebi.ac.uk/efo/EFO_0006335	Other measurement	http://www.ebi.ac.uk/efo/EFO_0001444
household income	schizophrenia, intelligence, self reported educational attainment	247	235	11	55	66	0.0355037	1.05392e-197	2.12637e-193	3.76367e-191	0.158654	0.273859	0.99	rs1813760-rs12442330|rs3087523-rs62154720|rs1112629-rs17656017|rs12761761-rs55771711|rs2466920-rs7674220|rs7325960-rs7319102|rs4982712-rs9989230|rs76076331-rs77966298|rs3935685-rs4468571|rs28491529|rs1566085-rs13266268|rs12897763-rs10483349|rs4388516-rs4240470-rs7032484|rs798829-rs7302200-rs10876864|rs4506495-rs80289781|rs6952006|rs3738200-rs35771425|rs12410444-rs673253|rs10831912-rs1440277|rs121…	http://www.ebi.ac.uk/efo/EFO_0009695	Other trait	http://www.ebi.ac.uk/efo/EFO_0000001	http://www.ebi.ac.uk/efo/EFO_0000692, http://www.ebi.ac.uk/efo/EFO_0004337, http://www.ebi.ac.uk/efo/EFO_0004784	Biological process,Neurological disorder,Other measurement	http://www.ebi.ac.uk/efo/EFO_0000618,http://www.ebi.ac.uk/efo/EFO_0001444,http://purl.obolibrary.org/obo/GO_0008150
hypertension	systolic blood pressure	101	1027	19	50	69	0.0634455	2.32282e-196	4.66016e-192	8.29509e-190	0.0651558	0.12234	0.99	rs11754682-rs13210511|rs569550-rs1973765|rs9814480|rs1799945-rs198851|rs17030613|rs10882397-rs932764|rs35473622-rs10895001-rs604723|rs59851826-rs10069554|rs11230728-rs751984|rs4387287|rs805303|rs62481856-rs2392929|rs7924431-rs11040595-rs3942852-rs1872167-rs59652089-rs12225683-rs4109837|rs2859814-rs7715779|rs3744760-rs12946454|rs360158-rs4910498|rs6590812-rs6590811|rs3774427|rs2084600-rs1580004|rs…	http://www.ebi.ac.uk/efo/EFO_0000537	Cardiovascular disease	http://www.ebi.ac.uk/efo/EFO_0000319	http://www.ebi.ac.uk/efo/EFO_0006335	Other measurement	http://www.ebi.ac.uk/efo/EFO_0001444
cognitive function measurement	schizophrenia, intelligence, self reported educational attainment	644	235	8	67	75	0.0925684	2.19731e-195	4.38374e-191	7.84689e-189	0.0932836	0.170648	0.99	rs11774212-rs750472|rs12761761-rs55771711|rs1375561-rs62263923|rs7325960-rs7319102|rs6975134-rs1362739|rs1615350-rs1969355|rs406204-rs383618|rs2188179-rs12671937|rs4945816-rs9384679|rs2743461-rs1800754|rs28447555-rs9868075|rs62260764-rs7429990|rs3106666-rs4398228|rs7175692-rs28513670|rs11157930-rs9989230|rs11138947-rs4744899|rs72793812-rs7359397|rs6492539-rs9634624|rs1431196-rs11662271|rs7557781-…	http://www.ebi.ac.uk/efo/EFO_0008354	Other measurement	http://www.ebi.ac.uk/efo/EFO_0001444	http://www.ebi.ac.uk/efo/EFO_0000692, http://www.ebi.ac.uk/efo/EFO_0004337, http://www.ebi.ac.uk/efo/EFO_0004784	Biological process,Neurological disorder,Other measurement	http://www.ebi.ac.uk/efo/EFO_0000618,http://www.ebi.ac.uk/efo/EFO_0001444,http://purl.obolibrary.org/obo/GO_0008150
autoimmune disease	hypothyroidism	97	152	20	34	54	0.00901829	2.83648e-195	5.62746e-191	1.01294e-188	0.276923	0.433735	0.99	rs3087243|rs9507287|rs11675342|rs2476601|rs114558062|rs2030519-rs12634152|rs12582330-rs1320344|rs7088058-rs3850765|rs6840978-rs6833591|rs11258303-rs2181622|rs61759532-rs35776863|rs3765209-rs2823272|rs229541-rs229540|rs6505765-rs1893217|rs17025117-rs7655915|rs3184504-rs7310615|rs13380830-rs12325861|rs17020139-rs10494079|rs34509786-rs145268310|rs2075302-rs2111485|rs10444776-rs34678053|rs28583049-rs…	http://www.ebi.ac.uk/efo/EFO_0005140	Immune system disorder	http://www.ebi.ac.uk/efo/EFO_0000540	http://www.ebi.ac.uk/efo/EFO_0004705	Other disease	http://www.ebi.ac.uk/efo/EFO_0000408
high density lipoprotein cholesterol measurement	low density lipoprotein cholesterol measurement	861	593	31	61	92	0.312296	7.54933e-195	1.48948e-190	2.69596e-188	0.0675477	0.126547	0.99	rs4969141-rs12948394|rs6790951-rs10513551|rs4149307-rs2066714|rs267733-rs267738|rs611917-rs4970834-rs12740374-rs6657811|rs35493868-rs17145738|rs9647335-rs28478252|rs9884390-rs1117816|rs13702|rs6073958-rs6065904|rs533617|rs13392272-rs1041968|rs174566-rs174564|rs72926946-rs7569317-rs182472492|rs5471|rs557933-rs556107|rs12748152|rs6934962-rs35936182|rs8126001-rs6090040|rs77960347|rs77147124|rs174041…	http://www.ebi.ac.uk/efo/EFO_0004612	Lipid or lipoprotein measurement	http://www.ebi.ac.uk/efo/EFO_0004732	http://www.ebi.ac.uk/efo/EFO_0004611	Lipid or lipoprotein measurement	http://www.ebi.ac.uk/efo/EFO_0004732
body mass index	grip strength measurement	2122	149	12	70	82	0.193393	8.0371e-195	1.57701e-190	2.87015e-188	0.03746	0.0722149	0.99	rs12691307-rs4609871|rs35142762-rs13021737|rs4858940-rs4858934|rs2593235-rs12910459|rs11689199-rs13002946|rs7498665-rs62037364|rs77012907-rs80078501|rs7084454-rs1243182|rs613872-rs1642294|rs39654-rs529200|rs2206277-rs2744475|rs35364449-rs62004866|rs245774-rs7730898|rs12914623-rs7165759|rs2126165-rs7702033|rs7678054-rs7658243|rs9366863-rs9469899|rs9299-rs2288278|rs539515-rs543874|rs1529883-rs80257…	http://www.ebi.ac.uk/efo/EFO_0004340	Body measurement	http://www.ebi.ac.uk/efo/EFO_0004324	http://www.ebi.ac.uk/efo/EFO_0006941	Other measurement	http://www.ebi.ac.uk/efo/EFO_0001444
alcohol consumption measurement, high density lipoprotein cholesterol measurement	apolipoprotein A 1 measurement	85	458	12	48	60	0.0238119	2.64922e-194	5.16978e-190	9.46069e-188	0.124224	0.220994	0.99	rs72729610-rs72729623|rs2943645-rs2972143|rs4660303-rs3768321|rs1689788-rs61805076|rs150844304|rs1800961|rs9987289-rs4841132|rs1468642-rs28873836|rs28487964-rs4273010|rs9817452-rs17451107|rs10713774-rs6448429|rs73052033-rs80080062|rs56144648-rs4714554|rs9989419|rs116843064|rs58084604-rs7238484|rs2642438|rs10846497-rs7298909|rs6765484-rs2013208|rs12224170-rs145276599-rs658118|rs78459082-rs11045172…	http://www.ebi.ac.uk/efo/EFO_0007878, http://www.ebi.ac.uk/efo/EFO_0004612	Other measurement,Lipid or lipoprotein measurement	http://www.ebi.ac.uk/efo/EFO_0004732,http://www.ebi.ac.uk/efo/EFO_0001444	http://www.ebi.ac.uk/efo/EFO_0004614	Lipid or lipoprotein measurement	http://www.ebi.ac.uk/efo/EFO_0004732
mean corpuscular hemoglobin concentration	mean corpuscular volume	129	386	31	32	63	0.0304569	6.87137e-194	1.33362e-189	2.45386e-187	0.139381	0.24466	0.99	rs9804550|rs11864973|rs11085824-rs56397034|rs117747069|rs1799945-rs198851|rs861400-rs551118|rs9892942-rs28448745|rs671|rs11082512-rs9944715|rs4672497|chr22:37462936|rs13339636|rs9325434-rs2015708|rs35998524-rs74417235|rs113809617|rs79105258|rs2022003-rs2246434|rs144861591-rs79220007|rs13331259|rs73928486-rs61166126|rs182152244|chr19:1056492|rs334|rs2541639-rs3760047|rs7120391|rs138665726-rs374588…	http://www.ebi.ac.uk/efo/EFO_0004528	Hematological measurement	http://www.ebi.ac.uk/efo/EFO_0004503	http://www.ebi.ac.uk/efo/EFO_0004526	Hematological measurement	http://www.ebi.ac.uk/efo/EFO_0004503
body height	vital capacity	2984	595	13	103	116	1.08599	1.15594e-193	2.23135e-189	4.12801e-187	0.033497	0.0648226	0.99	rs9851441-rs6775611|rs10129429-rs10151945|rs10283100|rs2749418-rs6600365|rs62621197-rs11670030|rs4792250-rs8067165|rs10082444-rs11257358|rs9435733-rs2284746|rs117642368|rs1046874-rs10793765|rs876531-rs6718655|rs6824748-rs34916030|rs1472565|rs7677078-rs7692161-rs10489032|rs12475813-rs35832626|rs6977416|rs1994876-rs4349489|rs1900016-rs10998018|rs3807945-rs17365498|rs187799739|rs35535898-rs12329366|…	http://www.ebi.ac.uk/efo/EFO_0004339	Body measurement	http://www.ebi.ac.uk/efo/EFO_0004324	http://www.ebi.ac.uk/efo/EFO_0004312	Other measurement	http://www.ebi.ac.uk/efo/EFO_0001444
Eczema, allergic rhinitis	atopic asthma	153	197	19	40	59	0.018436	4.8469e-193	9.30587e-189	1.73089e-186	0.202749	0.337143	0.99	rs12365699|rs12212193-rs905670|rs16903574-rs77665773|rs3771175-rs72823641|rs35621564-rs10244416|rs9889953-rs7221109|rs16948048-rs12952581|rs3024971|rs55646091|rs13017455-rs13020553|rs34986765-rs10519068|rs2393717-rs61946386|rs62623446|rs12122629-rs12123821|rs8043253-rs12440045|rs4845604|rs2422254|rs10818483-rs2159778|rs34290285|rs7646283-rs9828592|rs12935657|rs17293632|rs10021288-rs17454584-rs151…	http://purl.obolibrary.org/obo/HP_0000964, http://www.ebi.ac.uk/efo/EFO_0005854	Immune system disorder,Other trait	http://www.ebi.ac.uk/efo/EFO_0000001,http://www.ebi.ac.uk/efo/EFO_0000540	http://www.ebi.ac.uk/efo/EFO_0010638	Other disease	http://www.ebi.ac.uk/efo/EFO_0000408
Eczema	childhood onset asthma	189	257	16	47	63	0.0297101	6.2904e-193	1.20127e-188	2.24638e-186	0.164491	0.282511	0.99	rs3024665-rs75763833|rs12365699|rs72743461-rs56375023|rs1342326-rs72699185-rs7848215|rs35441874-rs12935657|rs1904522-rs17454584|rs3024971|rs12123821-rs115288876|rs60946162-rs9860547|rs943451-rs2255088|rs1716183-rs1260294|rs62623446|rs1885013-rs7140939|rs3749833-rs6894249|rs4845604|rs301806-rs10864360|rs34290285|rs12886625-rs71421264|rs705700-rs61938962|rs6503533-rs4580194|rs20541-rs1295685|rs1617…	http://purl.obolibrary.org/obo/HP_0000964	Other trait	http://www.ebi.ac.uk/efo/EFO_0000001	http://www.ebi.ac.uk/efo/EFO_0004591	Other disease	http://www.ebi.ac.uk/efo/EFO_0000408
HMG CoA reductase inhibitor use measurement	low density lipoprotein cholesterol measurement	97	593	18	45	63	0.0351832	9.56431e-193	1.81677e-188	3.41554e-186	0.100478	0.182609	0.99	rs72631343-rs740516|rs12916|rs12739394-rs2495504|rs77542162|rs4299376|rs611917-rs4970834-rs12740374-rs6657811|rs2740488-rs1883025|rs2068888|rs1169288|rs3764261-rs183130|rs4639414-rs150169808|rs645040-rs28478252|rs9929977-rs11641811|rs1260326|rs577721086-rs141783576|rs15285-rs13702|rs2519093|rs11787365-rs11781667|rs118039278-rs74617384|rs112339942-rs11206517|rs2737245|rs143020224-rs6511720|rs14957…	http://www.ebi.ac.uk/efo/EFO_0009932	Other measurement	http://www.ebi.ac.uk/efo/EFO_0001444	http://www.ebi.ac.uk/efo/EFO_0004611	Lipid or lipoprotein measurement	http://www.ebi.ac.uk/efo/EFO_0004732
diastolic blood pressure, alcohol drinking	mean arterial pressure, alcohol drinking	66	47	25	18	43	0.00189736	2.4819e-192	4.68951e-188	8.86318e-186	0.614286	0.761062	0.99	rs4306343-rs2417823|rs640065|rs198812-rs198851|rs10184428|rs1275984-rs1275985|rs67744136-rs17613287|rs72831345|rs149764880|rs740746|rs10897164|rs12902690-rs11636952|rs4371736-rs10051330|rs2306363|rs13107325-rs35225200|rs6676300-rs3753581|rs11725969|rs7808452-rs6961048|rs2071449-rs4759319|rs988398|rs899366-rs13249843|rs34071855|rs12118370-rs2999159|rs2643826|rs111478946|rs4475251|rs6108787|rs15736…	http://www.ebi.ac.uk/efo/EFO_0006336, http://www.ebi.ac.uk/efo/EFO_0004329	Biological process,Other measurement	http://purl.obolibrary.org/obo/GO_0008150,http://www.ebi.ac.uk/efo/EFO_0001444	http://www.ebi.ac.uk/efo/EFO_0006340, http://www.ebi.ac.uk/efo/EFO_0004329	Biological process,Other measurement	http://purl.obolibrary.org/obo/GO_0008150,http://www.ebi.ac.uk/efo/EFO_0001444
cutaneous melanoma	nevus count, cutaneous melanoma	71	68	18	28	46	0.00295309	3.32412e-192	6.24782e-188	1.18708e-185	0.494624	0.661871	0.99	rs10936600-rs3950296|rs76798800|rs3761444-rs132941|rs7902587-rs1265165|rs1126809|rs747657-rs2695237|rs78378222|rs1636744|rs2447853-rs13178866|rs16886790-rs72834823|rs12215602-rs10214796|rs62034121|rs150962800-rs117648907|rs75570604-rs1805007|rs56953221-rs6994183|rs10200279-rs10931936|rs7941496-rs2054095|rs3780269-rs875968|rs1801516|rs8444-rs7412746|rs6059655|rs32578|rs9577174-rs1278768|rs2369633-…	http://www.ebi.ac.uk/efo/EFO_0000389	Cancer	http://www.ebi.ac.uk/efo/EFO_0000616	http://www.ebi.ac.uk/efo/EFO_0004632, http://www.ebi.ac.uk/efo/EFO_0000389	Cancer,Other measurement	http://www.ebi.ac.uk/efo/EFO_0000616,http://www.ebi.ac.uk/efo/EFO_0001444
erythrocyte count	reticulocyte count	937	379	22	63	85	0.217214	9.548e-192	1.78519e-187	3.40971e-185	0.0690496	0.129179	0.99	rs737092-rs6014993|rs34011672-rs12876143|rs17592366-rs4982211|rs4668585-rs3896594|rs12050884|rs13008603-rs71422190|rs6864691-rs875741|rs113635136-rs9872347|rs6494407-rs35639661|rs115697725-rs147649347|rs11356507-rs4890628|rs532398216|rs2742552-rs10769966|rs34012755-rs918227|rs9480866-rs1268161|rs61823972-rs748012|rs11789898-rs35259020|rs61791368-rs549920468|rs140522|rs3184504|rs79220007-rs1800562…	http://www.ebi.ac.uk/efo/EFO_0004305	Hematological measurement	http://www.ebi.ac.uk/efo/EFO_0004503	http://www.ebi.ac.uk/efo/EFO_0007986	Hematological measurement	http://www.ebi.ac.uk/efo/EFO_0004503
creatinine measurement, glomerular filtration rate	glomerular filtration rate	70	481	11	46	57	0.0205945	7.72006e-190	1.4359e-185	2.75693e-183	0.115385	0.206897	0.99	rs1111571-rs7185391|rs6546869-rs6546838|rs164748-rs154656|rs491567-rs690428|rs1321917-rs13298297|rs2802729-rs2490391|rs79760705-rs111366116|rs9472135-rs881858|rs948493-rs4014195|rs187355703|rs13329952|rs12207180-rs2279463|rs316009-rs316020|rs267738|rs4667594-rs3815573|rs1719934-rs9962915|rs10774021-rs11062167|rs34861762-rs10109414|rs3750082-rs3750081|rs780093|rs3850625|rs10008637-rs17319721|rs608…	http://www.ebi.ac.uk/efo/EFO_0004518, http://www.ebi.ac.uk/efo/EFO_0005208	Other measurement	http://www.ebi.ac.uk/efo/EFO_0001444	http://www.ebi.ac.uk/efo/EFO_0005208	Other measurement	http://www.ebi.ac.uk/efo/EFO_0001444
smoking behaviour measurement	smoking initiation	127	241	9	49	58	0.018721	2.49653e-189	4.61939e-185	8.91543e-183	0.187097	0.315217	0.99	rs11861214-rs1139897|rs67596067-rs2938134|rs4275621-rs4391802|rs624833|rs71367545-rs71367544|rs3811038|rs1869073-rs2678670|rs76608582|rs7807019-rs10233018|rs329118-rs329120|rs12933292-rs889398|rs35175834-rs34488670|rs35375873-rs71627581|rs1995812-rs6741228|rs10490064-rs4671357|rs10254729-rs6962772|rs963354-rs9842947|rs6119897-rs4911241|rs9436888-rs1933270|rs6699397-rs10922907|rs2399626-rs8042134|…	http://www.ebi.ac.uk/efo/EFO_0005671	Other measurement	http://www.ebi.ac.uk/efo/EFO_0001444	http://www.ebi.ac.uk/efo/EFO_0005670	Biological process	http://purl.obolibrary.org/obo/GO_0008150
body mass index	smoking status measurement	2122	758	9	103	112	0.983838	3.35901e-189	6.18323e-185	1.19955e-182	0.0404624	0.0777778	0.99	rs3810291|rs359247-rs359234|rs4759228-rs3741499|rs4295919-rs4472800|rs12244388-rs4290163|rs6731872-rs13021737|rs10930502-rs7600835|rs4601460-rs7026534|rs11683207-rs11692435|rs141547796-rs78648104|rs3088142-rs4746270|rs1035010-rs7809303-rs6947395|rs36061954-rs4739558|rs1369159-rs7164067|rs6592775-rs10899469|rs10953765-rs1840660|rs2276825-rs41292864-rs2256332-rs2240920|rs6452787-rs12653396|rs189968…	http://www.ebi.ac.uk/efo/EFO_0004340	Body measurement	http://www.ebi.ac.uk/efo/EFO_0004324	http://www.ebi.ac.uk/efo/EFO_0006527	Other measurement	http://www.ebi.ac.uk/efo/EFO_0001444
body height	waist-hip ratio	2984	723	16	103	119	1.31961	4.24566e-189	7.77528e-185	1.51618e-182	0.0331661	0.0642029	0.99	rs11727963-rs7655064|rs4788204-rs4788218|rs62048478-rs17800727|rs116845987-rs118173451|rs2145271-rs967417-rs1884897|rs1415364-rs2061708|rs12458127-rs2282546-rs1787200|rs4792953-rs1542924|rs2277339|rs747601-rs4353253|rs1142|rs3184504-rs597808|rs7220854-rs7223448|rs4985445-rs889398|rs2069213-rs176411|rs11738854-rs6867518|rs6457374-rs2894204|rs2292553-rs1017698|rs4240326|rs7331776-rs7338963|rs382259…	http://www.ebi.ac.uk/efo/EFO_0004339	Body measurement	http://www.ebi.ac.uk/efo/EFO_0004324	http://www.ebi.ac.uk/efo/EFO_0004343	Body measurement	http://www.ebi.ac.uk/efo/EFO_0004324
appendicular lean mass	body height	435	2984	15	91	106	0.793957	1.52229e-188	2.77362e-184	5.43629e-182	0.0319952	0.0620064	0.99	rs1006296-rs2590990|rs4735764-rs4735769|rs10283100|rs11205303|rs3817428-rs35148461|rs7129320-rs2510396|rs62515408-rs10958476|rs28447549-rs11664336|rs9717328-rs10948222|rs9568448-rs1239704|rs62066008-rs76130710|rs6711710|rs6918981-rs10807138-rs9469775|rs9647379-rs11718418|rs10998288-rs10998356|rs1015446-rs1490384|rs2008018-rs2005172|rs2078282-rs112805476|rs34950733-rs73125628|rs13006587-rs35832626…	http://www.ebi.ac.uk/efo/EFO_0004980	Other measurement	http://www.ebi.ac.uk/efo/EFO_0001444	http://www.ebi.ac.uk/efo/EFO_0004339	Body measurement	http://www.ebi.ac.uk/efo/EFO_0004324
diastolic blood pressure, alcohol drinking	systolic blood pressure, alcohol drinking	66	70	20	25	45	0.00282586	1.7002e-188	3.08205e-184	6.07164e-182	0.494505	0.661765	0.99	rs13209747-rs11756347|rs640065|rs12319419-rs2071449|rs2999159|rs7497304-rs1573643|rs633185-rs604723|rs34071855-rs17035646|rs4277405|rs72831345|rs11960210-rs10051330|rs55868514-rs1976671|rs12902690-rs11636952|rs259983-rs6026740|rs2306363|rs10184428-rs73029563|rs13107325|rs11725969|rs448671-rs416258|rs13270194-rs11781008-rs10092965|rs12230074-rs111478946|rs740746-rs2484294|rs2643826|rs1290784-rs988…	http://www.ebi.ac.uk/efo/EFO_0006336, http://www.ebi.ac.uk/efo/EFO_0004329	Biological process,Other measurement	http://purl.obolibrary.org/obo/GO_0008150,http://www.ebi.ac.uk/efo/EFO_0001444	http://www.ebi.ac.uk/efo/EFO_0006335, http://www.ebi.ac.uk/efo/EFO_0004329	Biological process,Other measurement	http://purl.obolibrary.org/obo/GO_0008150,http://www.ebi.ac.uk/efo/EFO_0001444
urate measurement	uric acid measurement	253	126	19	39	58	0.0194984	3.34323e-188	6.02986e-184	1.19391e-181	0.180685	0.306069	0.99	rs531763-rs478607-rs505802|rs7572603-rs811372|rs12123298|rs2199936|rs4724828|rs2075251|rs10910845-rs1471633|rs11952102-rs28362590|rs6774054-rs60388273|rs74896528|rs1260326|rs79105258|rs606458-rs625172|rs73436803|rs12313306-rs3741414|rs34861762-rs10109414|rs143825439|rs73575095-rs57652769|rs12548367-rs7835379|rs1165178-rs1359232|rs11217257-rs2195525|rs1051921|rs244423-rs62052820|rs17050272|rs97951…	http://www.ebi.ac.uk/efo/EFO_0004531	Other measurement	http://www.ebi.ac.uk/efo/EFO_0001444	http://www.ebi.ac.uk/efo/EFO_0004761	Cardiovascular measurement	http://www.ebi.ac.uk/efo/EFO_0004298
anorexia nervosa, obsessive-compulsive disorder, attention deficit hyperactivity disorder, Tourette syndrome, unipolar depression, schizophrenia, autism spectrum disorder, bipolar disorder	schizophrenia, autism spectrum disorder	145	283	19	41	60	0.0250994	7.93169e-188	1.42337e-183	2.83251e-181	0.163043	0.280374	0.99	rs9834970-rs75968099|rs353547-rs3617-rs4481150|rs8042374-rs28681284|rs4298967-rs2007044|rs55661361|rs11874716|rs10791097|rs12668848-rs59574136|rs142462188-rs17659437|rs9922678-rs7191183|rs35774874-rs10791111|rs6969410-rs9656169|rs4309187-rs2514218|rs11682175-rs11688767|rs4380187|rs760648|rs12925872-rs7405404|rs7085104-rs11191419|rs10883832-rs11191582|rs1702294-rs1782810|rs2414718-rs12592967|rs713…	http://www.ebi.ac.uk/efo/EFO_0004215, http://www.ebi.ac.uk/efo/EFO_0004242, http://www.ebi.ac.uk/efo/EFO_0003888, http://www.ebi.ac.uk/efo/EFO_0004895, http://www.ebi.ac.uk/efo/EFO_0003761, http://www.ebi.ac.uk/efo/EFO_0000692, http://www.ebi.ac.uk/efo/EFO_0003756, http://www.ebi.ac.uk/efo/EFO_0000289	Metabolic disorder,Neurological disorder	http://www.ebi.ac.uk/efo/EFO_0000589,http://www.ebi.ac.uk/efo/EFO_0000618	http://www.ebi.ac.uk/efo/EFO_0000692, http://www.ebi.ac.uk/efo/EFO_0003756	Neurological disorder	http://www.ebi.ac.uk/efo/EFO_0000618
Eczema	atopic asthma	189	197	19	40	59	0.0227739	2.06338e-186	3.6843e-182	7.36861e-180	0.180428	0.305699	0.99	rs11811856-rs7518129|rs12365699|rs12212193-rs905670|rs7936323-rs7936312|rs35441874-rs12935657|rs35621564-rs10244416|rs3024971|rs12123821-rs115288876|rs10791824|rs17293632-rs56375023|rs34986765-rs10519068|rs5751086-rs132911|rs62623446|rs8043253-rs12440045|rs4845604|rs2422254|rs34290285|rs118013485|rs1905499-rs62296577|rs4739738-rs13263709|rs138407416-rs11539209|rs6886061-rs17513503-rs3853750|rs891…	http://purl.obolibrary.org/obo/HP_0000964	Other trait	http://www.ebi.ac.uk/efo/EFO_0000001	http://www.ebi.ac.uk/efo/EFO_0010638	Other disease	http://www.ebi.ac.uk/efo/EFO_0000408
leukocyte count	lymphocyte percentage of leukocytes	830	147	20	49	69	0.0746284	2.27948e-186	4.04992e-182	8.14033e-180	0.0759912	0.141249	0.99	rs13390610-rs13428910|rs12088882-rs147120681|rs545836323-rs4574603|rs2814778|rs1029809-rs7210990|rs8030704-rs145308728|rs55799208|rs16978075-rs17841683|rs62064641-rs76640332|rs16850073-rs62312418|rs57143961-rs78663649-rs2290669|rs9905106-rs8070290|rs2158799|rs143737784-rs2998286|rs986506-rs1386622|rs58785573-rs34089598|rs2954021|rs10882873-rs61863767|rs150649461-rs141094656|rs12296430-rs2286599|r…	http://www.ebi.ac.uk/efo/EFO_0004308	Hematological measurement	http://www.ebi.ac.uk/efo/EFO_0004503	http://www.ebi.ac.uk/efo/EFO_0007993	Hematological measurement	http://www.ebi.ac.uk/efo/EFO_0004503
neurotic disorder	neuroticism measurement	59	571	16	39	55	0.0206062	2.31065e-186	4.08496e-182	8.25162e-180	0.0956522	0.174603	0.99	rs56084168|rs7696796|rs297343|rs7107356|rs2149351-rs2094580|rs1226413-rs7567451|rs2269426|rs73167875-rs59970005|rs7937477-rs6589377-rs35738585-rs11214629|rs1542212|rs4977844-rs10811883|rs10032297-rs1371325|rs1002656-rs1002655|rs11072662-rs12903563|rs35982947-rs12601333|rs3741475-rs10774909|rs274640-rs274632|rs2921036|rs6916891-rs2503775|rs1427027-rs11665070-rs11082011|rs61903412-rs3862367-rs67443…	http://www.ebi.ac.uk/efo/EFO_0004257	Neurological disorder	http://www.ebi.ac.uk/efo/EFO_0000618	http://www.ebi.ac.uk/efo/EFO_0007660	Other measurement	http://www.ebi.ac.uk/efo/EFO_0001444
BMI-adjusted hip circumference	body height	99	2984	9	66	75	0.180694	9.03434e-184	1.5893e-179	3.22628e-177	0.0249335	0.0486539	0.95814	rs10950949-rs12534093|rs798491-rs798497|rs62346126-rs1812175|rs34879158-rs169797|rs806794|rs11205303|rs12817549-rs10777538|rs10059884-rs1173771|rs2638953-rs1511550|rs2425163-rs2590990-rs6060717|rs6845078|rs7741091-rs13437082|rs6657613-rs2284746|rs7223966-rs3020619|rs10140922-rs4981287|rs17721822-rs2326788|rs2597513|rs28481863-rs1727294|rs34840745-rs891088|rs3748656-rs10857961|rs2131354-rs13125694…	http://www.ebi.ac.uk/efo/EFO_0008039	Body measurement	http://www.ebi.ac.uk/efo/EFO_0004324	http://www.ebi.ac.uk/efo/EFO_0004339	Body measurement	http://www.ebi.ac.uk/efo/EFO_0004324
basophil count	basophil percentage of leukocytes	102	65	33	13	46	0.00405529	2.51841e-183	4.4086e-179	8.99355e-177	0.380165	0.550898	0.99	rs34610286|rs17758695|rs3217673|rs12762973|rs550065584|rs12447180|rs70992176|rs3819306-rs2256183|rs9743723-rs4982731|rs71356805|rs75497452|rs9376098|rs7439923|rs28479481|rs12151289|rs2074585|rs34129834|rs6701752|rs1559964-rs16823866|rs10893844|rs734095|rs340637-rs56390363|rs2271352|rs150813342|rs11579220|rs6782812|rs6703781-rs1537061|rs1691799-rs61925898|rs10100356|rs778798|rs56757486-rs57228624|…	http://www.ebi.ac.uk/efo/EFO_0005090	Inflammatory measurement	http://www.ebi.ac.uk/efo/EFO_0004872	http://www.ebi.ac.uk/efo/EFO_0007992	Inflammatory measurement	http://www.ebi.ac.uk/efo/EFO_0004872
body mass index	type II diabetes mellitus	2122	605	14	90	104	0.785253	4.01808e-183	6.99955e-179	1.43491e-176	0.0396493	0.0762743	0.99	rs2112347-rs2307111|rs3810291|rs7937915-rs10840606|rs11658063-rs8064454|rs2456530-rs80243702|rs6567160-rs476828|rs1004807-rs2581787|rs61676547-rs7218014|rs12454712|rs3184504-rs17630235|rs4925114-rs4925109|rs13417036-rs62142342|rs2820426-rs6689335|rs6512302-rs59944054|rs532504-rs543874|rs4759228-rs11171739|rs6142096-rs2268078|rs12001437-rs2275003|rs329122-rs329124|rs9937053-rs1421085|rs11642430-rs…	http://www.ebi.ac.uk/efo/EFO_0004340	Body measurement	http://www.ebi.ac.uk/efo/EFO_0004324	http://www.ebi.ac.uk/efo/EFO_0001360	Metabolic disorder	http://www.ebi.ac.uk/efo/EFO_0000589
BMI-adjusted waist-hip ratio	triglyceride measurement	1178	746	32	64	96	0.537518	2.71172e-181	4.70092e-177	9.6839e-175	0.0525164	0.0997921	0.99	rs79983121-rs1979527|rs727428|rs113344423-rs78233181|rs2378280-rs6683926|rs605203-rs2763981|rs150090666|rs2194411|rs2369633-rs3851294|rs2240533-rs2526886|rs11724804-rs13101828|rs2428549-rs11231161|rs28383314-rs7759742|rs6068280-rs4371408|rs1800978|rs12454712|rs72801474|rs61830291|rs863750|rs459193|rs9388766-rs9375694|rs72959041|rs15285-rs2119690|rs72837816-rs77004761|rs8126001-rs6062343|rs838133-…	http://www.ebi.ac.uk/efo/EFO_0007788	Body measurement	http://www.ebi.ac.uk/efo/EFO_0004324	http://www.ebi.ac.uk/efo/EFO_0004530	Lipid or lipoprotein measurement	http://www.ebi.ac.uk/efo/EFO_0004529
BMI-adjusted waist-hip ratio	body height	1178	2984	19	110	129	2.15007	1.05044e-180	1.81219e-176	3.75124e-174	0.0319861	0.0619894	0.99	rs2194411|rs10401193-rs10401969|rs4800452-rs4369779|rs12727784-rs380654|rs1055144-rs57246313|rs8054299-rs17800727|rs6972297-rs3807945-rs4721902|rs72704611-rs187799739|rs6976572-rs2529411|rs11694842-rs7589318|rs2235529-rs2473290|rs113386058-rs52826764|rs478682-rs2878902|rs7094871-rs11196169|rs12829457-rs718314|rs118173451|rs74520550-rs905938|rs2047937-rs933561|rs2276824-rs1133415|rs4323860-rs12419…	http://www.ebi.ac.uk/efo/EFO_0007788	Body measurement	http://www.ebi.ac.uk/efo/EFO_0004324	http://www.ebi.ac.uk/efo/EFO_0004339	Body measurement	http://www.ebi.ac.uk/efo/EFO_0004324
androgenetic alopecia	balding measurement	80	728	20	39	59	0.035623	1.66613e-180	2.86056e-176	5.94996e-174	0.0787717	0.14604	0.99	rs745977-rs6546334|rs227808-rs9472325|rs1422798-rs7736883|rs185597083|rs16862069-rs13405699|rs1704529-rs1704528|rs4679956-rs56188194|rs6439846-rs7642536|rs115182912|rs12737245-rs9803723|rs7542354-rs6696575|rs77767830|rs1511412-rs6788232|rs2149150-rs16892494|rs12125691-rs61784834|rs34281554-rs9719620|rs10743640-rs7976269|rs7681907-rs7680591|rs1819008-rs10930758-rs10186950|rs59167614-rs6752754|rs11…	http://www.ebi.ac.uk/efo/EFO_0004191	Other disease	http://www.ebi.ac.uk/efo/EFO_0000408	http://www.ebi.ac.uk/efo/EFO_0007825	Other measurement	http://www.ebi.ac.uk/efo/EFO_0001444
lymphocyte count	lymphocyte percentage of leukocytes	198	147	18	37	55	0.0178029	1.01136e-178	1.72809e-174	3.6117e-172	0.189655	0.318841	0.99	rs13063578|rs61923561|rs4502545|rs139246187-rs12504282|rs5763821-rs714027|rs7576541-rs10210955|rs7650602|rs990171-rs2058660|rs35532684-rs36084354|rs1386622|rs71298382-rs35592432|rs149282647-rs9532679|rs10844706|rs7419612-rs113678689|rs3540-rs145308728|rs149290349|rs151286246-rs62355272|rs6735656-rs6743068|rs6911302|rs4737009-rs4737010|rs34544996-rs2281603|rs2919917-rs2717547|rs5839925-rs4618126|r…	http://www.ebi.ac.uk/efo/EFO_0004587	Hematological measurement	http://www.ebi.ac.uk/efo/EFO_0004503	http://www.ebi.ac.uk/efo/EFO_0007993	Hematological measurement	http://www.ebi.ac.uk/efo/EFO_0004503
anxiety	neuroticism measurement	98	571	13	46	59	0.0342272	1.64178e-178	2.79191e-174	5.86302e-172	0.0967213	0.176383	0.99	rs56084168|rs4245150-rs6589377|rs1572982-rs2071303|rs1226413-rs7567451|rs10068637-rs13328187|rs1493914-rs4799723|rs28639817|rs2194027-rs10942529-rs1644039|rs57360718|rs9671386|rs1724422-rs9896243-rs242947-rs7207400-rs62062288-rs199470|rs7033345-rs1438479|rs10960067-rs62551581|rs17692648-rs730356|rs3785879|rs78046549-rs17532098|rs1714510-rs4679826-rs1724725|rs7152906-rs12587457|rs2015971-rs4434138…	http://www.ebi.ac.uk/efo/EFO_0005230	Other trait	http://www.ebi.ac.uk/efo/EFO_0000001	http://www.ebi.ac.uk/efo/EFO_0007660	Other measurement	http://www.ebi.ac.uk/efo/EFO_0001444
Thyroid preparation use measurement	autoimmune disease	132	97	20	29	49	0.00783167	1.24672e-177	2.11005e-173	4.4522e-171	0.272222	0.427948	0.99	rs3087243|rs11675342|rs13136820-rs9683415|rs2476601|rs9291444-rs56817615|rs114558062|rs2030519-rs12634152|rs6840978-rs6833591|rs7088058|rs56249713-rs1790588|rs3765209-rs2823272|rs6505765-rs1893217|rs1734911-rs221781|rs3184504-rs7310615|rs13380830-rs12325861|rs7302200-rs11171739|rs10202630|rs2075302-rs2111485|rs4915076-rs10494079|rs6914622|rs1032129|rs9356551-rs1951459|rs706778-rs7090530|rs7655915…	http://www.ebi.ac.uk/efo/EFO_0009933	Other measurement	http://www.ebi.ac.uk/efo/EFO_0001444	http://www.ebi.ac.uk/efo/EFO_0005140	Immune system disorder	http://www.ebi.ac.uk/efo/EFO_0000540
granulocyte percentage of myeloid white cells	leukocyte count	218	830	28	43	71	0.110673	1.73041e-177	2.91487e-173	6.17952e-171	0.0726714	0.135496	0.99	rs249677-rs6580229|rs16850073|rs174549-rs174556|rs6426558-rs17592479|rs7537229|rs1800973|rs547770310-rs10761751|rs547364-rs663045|rs385893|rs7115703|rs55799208|rs2491251-rs2998286|rs574820692-rs12364432|rs2158799|rs4626924|rs140646675-rs9747839|rs72767881-rs10471774|rs150649461-rs141094656|rs4760|rs2275984-rs34505104|rs74267027|rs13182141-rs76025697|rs4917131-rs1456896|rs6475611-rs10757287|rs3735…	http://www.ebi.ac.uk/efo/EFO_0007997	Hematological measurement	http://www.ebi.ac.uk/efo/EFO_0004503	http://www.ebi.ac.uk/efo/EFO_0004308	Hematological measurement	http://www.ebi.ac.uk/efo/EFO_0004503
HMG CoA reductase inhibitor use measurement	apolipoprotein B measurement	97	261	11	42	53	0.0154854	1.69126e-176	2.83554e-172	6.0397e-170	0.17377	0.296089	0.99	rs3764261|rs72631343-rs740516|rs12916|rs2737245-rs2737263|rs77542162|rs4299376|rs1169288-rs1169292|rs2068888|rs10889338-rs12239737|rs71562509-rs2982521|rs1260326|rs15285-rs13702|rs118039278-rs74617384|rs112403212-rs11057830|rs112339942-rs11206517|rs2335708-rs11641811|rs58542926-rs8107974|rs143020224-rs6511720|rs1495741|rs964184|rs55714927-rs72837687|rs7249565-rs10413278|rs1358980-rs998584|rs20802…	http://www.ebi.ac.uk/efo/EFO_0009932	Other measurement	http://www.ebi.ac.uk/efo/EFO_0001444	http://www.ebi.ac.uk/efo/EFO_0004615	Lipid or lipoprotein measurement	http://www.ebi.ac.uk/efo/EFO_0004732
body mass index	physical activity measurement, body mass index	2122	68	24	39	63	0.0882598	5.58713e-176	9.32353e-172	1.99524e-169	0.0296192	0.0575342	0.951139	rs2820315-rs2820295|rs17024393|rs1928295|rs12446632|rs2075171-rs77527549|rs4498364-rs1206133|rs6545714-rs759250|rs10968577-rs2183824|rs6870983-rs9293499-rs7444298|rs11209951-rs3101336|rs6567160-rs11663816|rs9937053-rs3751812|rs13191362|rs587242-rs2968487|rs2650492|rs9818122-rs9852859|rs9816226-rs6809651|rs16851483-rs2035935|rs7777084-rs9641123|rs2303108-rs3810291|rs1569980-rs1569979|rs13107325|rs…	http://www.ebi.ac.uk/efo/EFO_0004340	Body measurement	http://www.ebi.ac.uk/efo/EFO_0004324	http://www.ebi.ac.uk/efo/EFO_0008002, http://www.ebi.ac.uk/efo/EFO_0004340	Other measurement,Body measurement	http://www.ebi.ac.uk/efo/EFO_0004324,http://www.ebi.ac.uk/efo/EFO_0001444
low density lipoprotein cholesterol measurement	low density lipoprotein cholesterol measurement, alcohol drinking	593	65	11	43	54	0.0235764	1.21921e-175	2.0251e-171	4.35396e-169	0.089404	0.164134	0.99	rs34042070-rs3794695|rs9987289-rs4841132|rs1800961|rs200174418|rs7570971-rs151022760|rs13210143-rs35936182|rs2156552-rs7241918|rs8178824-rs1801689|rs2244608-rs1169288|rs35866622-rs516316|rs150474434-rs55809639|rs4299376|rs56204645-rs9298506|rs1168127-rs4495740|rs143020224|rs217386-rs217381|rs2050058-rs6065311|rs2328223-rs2618567|rs10957054-rs4738684|rs58542926-rs2304128|rs6573778-rs11621792|rs206…	http://www.ebi.ac.uk/efo/EFO_0004611	Lipid or lipoprotein measurement	http://www.ebi.ac.uk/efo/EFO_0004732	http://www.ebi.ac.uk/efo/EFO_0004611, http://www.ebi.ac.uk/efo/EFO_0004329	Biological process,Lipid or lipoprotein measurement	http://www.ebi.ac.uk/efo/EFO_0004732,http://purl.obolibrary.org/obo/GO_0008150
diastolic blood pressure, alcohol drinking	smoking status measurement, diastolic blood pressure	66	93	5	39	44	0.00375436	1.39962e-175	2.31399e-171	4.99822e-169	0.382609	0.553459	0.99	rs3753581|rs7599598|rs633185-rs604723|rs1799945-rs198851|rs111337717-rs145485557|rs12741980-rs71647020|rs7118275-rs2014408|rs34071855-rs880315|rs4277405-rs4968782|rs419076-rs988398|rs2898290-rs13249843|rs3184504-rs597808|rs4551304-rs6995692|rs17249754-rs111478946|rs13209747|rs1813353-rs67744136|rs10184428-rs1446468|rs1327235-rs6108787|rs72831345-rs4590817|rs17367504-rs149764880|rs6015450-rs602674…	http://www.ebi.ac.uk/efo/EFO_0006336, http://www.ebi.ac.uk/efo/EFO_0004329	Biological process,Other measurement	http://purl.obolibrary.org/obo/GO_0008150,http://www.ebi.ac.uk/efo/EFO_0001444	http://www.ebi.ac.uk/efo/EFO_0006527, http://www.ebi.ac.uk/efo/EFO_0006336	Other measurement	http://www.ebi.ac.uk/efo/EFO_0001444
diastolic blood pressure	hypertension	545	101	27	31	58	0.0336687	6.01621e-175	9.90076e-171	2.14846e-168	0.0986395	0.179567	0.99	rs1859168|rs1799945|rs6495122-rs936226|rs13209747-rs11754682|rs2681492|rs17367504|rs1327235|rs9644861-rs1333047|rs10745332-rs2932538|rs9814480|rs13333226|rs17030613|rs11230728-rs751984|rs4387287|rs805303|rs9907379-rs8068318|rs79105258|rs35434-rs35436|rs10033366-rs2881854|rs58244401-rs78793397|rs1973765-rs4980389|rs2493292|rs6590812-rs6590811|rs13107325|rs1371182-rs268263-rs1898841-rs2675149|rs728…	http://www.ebi.ac.uk/efo/EFO_0006336	Other measurement	http://www.ebi.ac.uk/efo/EFO_0001444	http://www.ebi.ac.uk/efo/EFO_0000537	Cardiovascular disease	http://www.ebi.ac.uk/efo/EFO_0000319
granulocyte percentage of myeloid white cells	neutrophil percentage of leukocytes	218	135	26	28	54	0.0180011	8.52438e-175	1.39641e-170	3.04416e-168	0.180602	0.305949	0.99	rs2150052-rs10980797|chr19:3179884|rs2143606-rs11469915|rs7168592-rs3784526|rs6426558-rs17592479|rs7537229|rs3917932|rs72767881-rs11741826|rs2065500-rs10757287|rs45577137|rs12602172|rs2169762-rs6866344|rs3789088-rs56068469|rs385893|rs10099921-rs67464700|rs11725704|rs55799208|rs16895831|rs915125|rs16850073-rs62312418|rs2158799|rs34435647|rs1892548-rs6563831|rs2239630|rs2491251-rs3029439|rs11534002…	http://www.ebi.ac.uk/efo/EFO_0007997	Hematological measurement	http://www.ebi.ac.uk/efo/EFO_0004503	http://www.ebi.ac.uk/efo/EFO_0007990	Hematological measurement	http://www.ebi.ac.uk/efo/EFO_0004503
hypertension	mean arterial pressure	101	102	19	28	47	0.0063013	1.10411e-174	1.80042e-170	3.94292e-168	0.301282	0.463054	0.99	rs2643826-rs664223|rs1799945|rs6495122-rs936226|rs17367504|rs653178-rs10774625|rs9814480|rs1859168-rs4722675|rs17030613|rs4590817-rs1530440|rs11191593-rs11191580|rs35473622-rs10895001-rs604723|rs79105258|rs35434-rs35436|rs10033366-rs2881854|rs58244401-rs78793397|rs1973765-rs4980389|rs6506537-rs9961091|rs17046344-rs17046380|rs13107325|rs16982520|rs12258967|rs3774427|rs880315|rs17004869|rs891511|rs…	http://www.ebi.ac.uk/efo/EFO_0000537	Cardiovascular disease	http://www.ebi.ac.uk/efo/EFO_0000319	http://www.ebi.ac.uk/efo/EFO_0006340	Other measurement	http://www.ebi.ac.uk/efo/EFO_0001444
low density lipoprotein cholesterol measurement	low density lipoprotein cholesterol measurement, alcohol consumption measurement	593	62	11	42	53	0.0224882	8.37133e-174	1.35887e-169	2.98951e-167	0.0880399	0.161832	0.99	rs34042070-rs3794695|rs9987289-rs4841132|rs1800961|rs200174418|rs7570971-rs151022760|rs13210143-rs35936182|rs8178824-rs1801689|rs35866622-rs516316|rs2244608-rs1169288|rs150474434-rs55809639|rs4299376|rs56204645-rs9298506|rs1168127-rs4495740|rs143020224|rs217386-rs217381|rs2050058-rs6065311|rs2328223-rs2618567|rs10957054-rs4738684|rs58542926-rs2304128|rs6573778-rs11621792|rs2068888-rs4418728|rs467…	http://www.ebi.ac.uk/efo/EFO_0004611	Lipid or lipoprotein measurement	http://www.ebi.ac.uk/efo/EFO_0004732	http://www.ebi.ac.uk/efo/EFO_0004611, http://www.ebi.ac.uk/efo/EFO_0007878	Other measurement,Lipid or lipoprotein measurement	http://www.ebi.ac.uk/efo/EFO_0004732,http://www.ebi.ac.uk/efo/EFO_0001444
atopic asthma	respiratory system disease	197	103	16	35	51	0.0124112	8.69125e-174	1.40441e-169	3.10376e-167	0.204819	0.34	0.99	rs12365699|rs72743461-rs17293632|rs9828592|rs7523907-rs2949669|rs6473228-rs13263709|rs7918084-rs2497318|rs72925996-rs12212193|rs4845604|rs36045143-rs12935657|rs34290285|rs249677-rs12655443|rs3785356-rs9940480|rs6886061-rs17513503-rs7734635|rs802731-rs41285280|rs10021288-rs17454584-rs151275015|rs17670280-rs55661102|rs12123821|rs56147623-rs11688802|rs1837253|rs10791824-rs479844|rs891058-rs10174949|…	http://www.ebi.ac.uk/efo/EFO_0010638	Other disease	http://www.ebi.ac.uk/efo/EFO_0000408	http://www.ebi.ac.uk/efo/EFO_0000684	Other disease	http://www.ebi.ac.uk/efo/EFO_0000408
Drugs used in diabetes use measurement	type II diabetes mellitus	57	605	14	38	52	0.021093	1.55312e-173	2.49837e-169	5.54638e-167	0.0852459	0.1571	0.99	rs9379084|rs1800961|rs11709077-rs17036160|rs7766070-rs9350271|rs2476601|rs10757283-rs7018475|rs112972879-rs113036890|rs79687284|rs1005752-rs12910361|rs72802358-rs72802342|rs13266634-rs3802177|rs9957145-rs9957264|rs2249105-rs2723063|rs465002-rs464605|rs2258238|rs780093-rs1260326|rs1359790-rs1215468|rs7124681-rs1056387|rs4715207-rs3798519|rs2800733-rs719728|rs13092876-rs9854769|rs8017808-rs61975988…	http://www.ebi.ac.uk/efo/EFO_0009924	Other measurement	http://www.ebi.ac.uk/efo/EFO_0001444	http://www.ebi.ac.uk/efo/EFO_0001360	Metabolic disorder	http://www.ebi.ac.uk/efo/EFO_0000589
Inhalant adrenergic use measurement	asthma	56	432	14	36	50	0.0147972	2.13491e-173	3.41885e-169	7.62403e-167	0.114155	0.204918	0.99	rs3771180-rs11679146|rs117710327|rs12788104|rs7936323-rs7936312|rs35441874-rs12935657|rs1504215|rs7626218|rs3024971-rs1059513|rs7595769-rs10178845|rs11071559|rs72743461-rs17293632|rs4739738-rs2102418|rs8128234-rs2242900|rs35570272|rs2275806-rs10905284|rs113048054-rs75366683|rs159960-rs11121240-rs301819|rs34290285|rs13355228|rs2305479-rs1011082|rs113092121-rs2497318|rs12123821|rs61665417-rs1705786…	http://www.ebi.ac.uk/efo/EFO_0009941	Other measurement	http://www.ebi.ac.uk/efo/EFO_0001444	http://www.ebi.ac.uk/efo/EFO_0000270	Other disease	http://www.ebi.ac.uk/efo/EFO_0000408
dental caries, dentures	dentures	47	36	36	0	36	0.00103493	1.33658e-172	2.13085e-168	4.77311e-166	0.765957	0.86747	0.99	rs7852129|rs5831974|rs28822480|rs1108343|rs121908120|rs3865314|rs10851907|rs11672900|rs7429279|rs10772314|rs10987008|rs9831002|rs9366651|rs34559440|rs3820640|rs7217268|rs1122171|rs6495046|rs72748935|rs1352724|rs8054556|rs62106258|rs185566659|rs57067187|rs10048146|rs1482698|rs1569414|rs140357883|rs2652452|rs263771|rs9905793|rs4971099|chr3:50135699|rs72694438|rs10811723|rs898797	http://www.ebi.ac.uk/efo/EFO_0003819, http://www.ebi.ac.uk/efo/EFO_0010078	Digestive system disorder,Other trait	http://www.ebi.ac.uk/efo/EFO_0000001,http://www.ebi.ac.uk/efo/EFO_0000405	http://www.ebi.ac.uk/efo/EFO_0010078	Other trait	http://www.ebi.ac.uk/efo/EFO_0000001
allergic rhinitis	allergy	62	145	14	31	45	0.00549881	1.57548e-171	2.50056e-167	5.62625e-165	0.277778	0.434783	0.99	rs3540-rs2601191|rs6977955-rs9648346|rs148505069-rs4145717|rs4921290-rs2910162|rs950881-rs10865050|rs71368508-rs34210653|rs17293632-rs56375023|rs2030519-rs60946162|rs962993|rs7848215-rs144829310|rs2766678-rs1555926|rs4908769-rs138050288|rs2519093|rs34290285|rs2428494-rs2854001|rs1064213-rs2164068|rs6990534-rs6470578|rs6906021-rs7744020|rs891058-rs10174949|rs11644510|rs35597970-rs10883723|rs207090…	http://www.ebi.ac.uk/efo/EFO_0005854	Immune system disorder	http://www.ebi.ac.uk/efo/EFO_0000540	http://www.ebi.ac.uk/efo/EFO_0003785	Immune system disorder	http://www.ebi.ac.uk/efo/EFO_0000540
albuminuria	urinary albumin to creatinine ratio	71	102	26	18	44	0.00442963	4.85363e-171	7.66944e-167	1.73329e-164	0.341085	0.508671	0.99	rs185291443|rs11162351|rs112607182|rs12032996|rs28601761|rs141640975|rs34823645|rs35483183-rs7597336|rs67339103-rs7898462|rs819636-rs12727980|rs28412751-rs4738817|rs35572189|rs4109437|rs11264327-rs34257409|rs4410790|rs2601006|rs1047891|rs2338796|rs6768627-rs73065147|rs4899263-rs4288924|rs7731168|rs6535594|rs35924503|rs2023844-rs2023843|rs183131780|rs10207567|rs784257|rs17368443-rs113139575|rs1015…	http://www.ebi.ac.uk/efo/EFO_0004285	Other trait	http://www.ebi.ac.uk/efo/EFO_0000001	http://www.ebi.ac.uk/efo/EFO_0007778	Other measurement	http://www.ebi.ac.uk/efo/EFO_0001444
adult onset asthma	childhood onset asthma	91	257	17	34	51	0.0143049	5.41967e-171	8.52614e-167	1.93543e-164	0.171717	0.293103	0.99	rs72743461|rs62322662-rs45613035|rs117710327|rs17454584|rs17775170-rs74263644|rs35441874-rs12935657|rs3024971-rs1059513|rs115008099-rs2299012|rs13022699|rs12479210-rs12470864|rs17363282-rs17406680|rs3749833|rs3024655-rs75763833|rs2056625-rs1617333|rs28688825-rs73730372-rs34104805-rs566952760|rs55646091|rs12413578|rs34290285|rs76962799|rs7047575-rs12379291|rs6866614-rs17622378|rs1444782-rs1775554|…	http://www.ebi.ac.uk/efo/EFO_1002011	Other disease	http://www.ebi.ac.uk/efo/EFO_0000408	http://www.ebi.ac.uk/efo/EFO_0004591	Other disease	http://www.ebi.ac.uk/efo/EFO_0000408
Diuretic use measurement	diastolic blood pressure	102	545	7	50	57	0.0340021	6.01835e-171	9.42645e-167	2.14923e-164	0.0966102	0.176198	0.99	rs11563582-rs6961048|rs2932538-rs2999159|rs78302204-rs6015450|rs113701136-rs34331990|rs2681492-rs11105352|rs268263|rs7011889-rs138088171|rs4373814-rs10764331|rs1799945-rs198851|rs4757391-rs10832573|rs1859168-rs916880|rs10995307-rs1848797|rs72831344-rs1530440|rs17477177-rs2392929|rs35317317-rs28406364|rs28702684-rs2291435|rs976785-rs11014267|rs12463645-rs4954192|rs5417|rs880315|rs460105-rs154656|r…	http://www.ebi.ac.uk/efo/EFO_0009928	Other measurement	http://www.ebi.ac.uk/efo/EFO_0001444	http://www.ebi.ac.uk/efo/EFO_0006336	Other measurement	http://www.ebi.ac.uk/efo/EFO_0001444
leukocyte count	neutrophil percentage of leukocytes	830	135	21	42	63	0.0685363	5.43354e-170	8.4733e-166	1.94039e-163	0.0698448	0.13057	0.99	rs9937943-rs36026517|rs12088882-rs147120681|chr19:3179884|rs10931933-rs1035142|rs1800961|rs545836323-rs4574603|rs2814778|rs2006788-rs7578575|rs7655441-rs12499307|rs4411786-rs5839925|rs59395276-rs6706397|rs7537229|rs3917932|rs1029809-rs7210990|rs875622-rs2290669|rs151286246-rs3822733|rs10761751-rs10761731|rs55720021-rs386243|rs385893|rs8030704-rs10152831|rs12239046|rs11725704|rs55799208|rs445|rs16…	http://www.ebi.ac.uk/efo/EFO_0004308	Hematological measurement	http://www.ebi.ac.uk/efo/EFO_0004503	http://www.ebi.ac.uk/efo/EFO_0007990	Hematological measurement	http://www.ebi.ac.uk/efo/EFO_0004503
smoking status measurement, systolic blood pressure	systolic blood pressure, alcohol drinking	94	70	4	39	43	0.00402471	8.42883e-169	1.30871e-164	3.01004e-162	0.355372	0.52439	0.99	rs562434-rs661348|rs13209747-rs11756347|rs2898290-rs13280442-rs6995692-rs9969423-rs13276026|rs4841235-rs13271489-rs1976671|rs2484294-rs1801253|rs111337717-rs145485557|rs7823056-rs13270194|rs1214759-rs2270860|rs2218001-rs2014408|rs633185|rs17249754-rs12230074|rs4277405-rs4968782|rs17477177-rs2392929|rs3184504-rs597808|rs419076-rs1290784|rs73029563-rs1446468|rs76987554|rs11642015-rs55872725|rs71251…	http://www.ebi.ac.uk/efo/EFO_0006527, http://www.ebi.ac.uk/efo/EFO_0006335	Other measurement	http://www.ebi.ac.uk/efo/EFO_0001444	http://www.ebi.ac.uk/efo/EFO_0006335, http://www.ebi.ac.uk/efo/EFO_0004329	Biological process,Other measurement	http://purl.obolibrary.org/obo/GO_0008150,http://www.ebi.ac.uk/efo/EFO_0001444
blood metabolite measurement	metabolite measurement	156	56	10	34	44	0.00534345	8.53387e-169	1.31929e-164	3.04755e-162	0.261905	0.415094	0.99	rs2403254-rs4150581|rs938554-rs4481233|rs2540647-rs2023634|rs494562|rs6499165-rs8056893|rs4149056-rs4149081|rs17279437|rs10518693-rs9635324|rs2694917-rs2638315|rs4488133-rs4345897|rs10206899-rs13391552|rs10799701-rs1697421|rs272889|rs2518049-rs17134585|rs12550729-rs6558295|rs7094971-rs1171615|rs662138|rs780094-rs1260326|rs887829|rs2066938|rs2160387-rs10211524|rs715-rs2216405|rs2545801-rs2731672|r…	http://www.ebi.ac.uk/efo/EFO_0005664	Other measurement	http://www.ebi.ac.uk/efo/EFO_0001444	http://www.ebi.ac.uk/efo/EFO_0004725	Other measurement	http://www.ebi.ac.uk/efo/EFO_0001444
low density lipoprotein cholesterol measurement, alcohol drinking	total cholesterol measurement	65	416	10	40	50	0.0165392	1.83193e-167	2.81986e-163	6.54207e-161	0.116009	0.2079	0.99	rs1531517-rs4803750|rs1800961|rs532436-rs495828|rs8178824-rs1801689|rs10957054-rs9297994|rs2244608-rs1169288|rs2169387-rs4841132|rs4299376|rs2452170-rs35866622|rs6459450-rs2235215|rs11870935-rs8078686|rs6573778-rs11621792|rs9989419|rs2954038-rs2954021-rs2954029|rs7904973-rs7902274|rs2068888-rs4418728|rs486142-rs556107|rs2642438|rs9438905-rs10903129|rs2235367-rs2050058|rs174566-rs1535|rs7528419|rs…	http://www.ebi.ac.uk/efo/EFO_0004611, http://www.ebi.ac.uk/efo/EFO_0004329	Biological process,Lipid or lipoprotein measurement	http://www.ebi.ac.uk/efo/EFO_0004732,http://purl.obolibrary.org/obo/GO_0008150	http://www.ebi.ac.uk/efo/EFO_0004574	Lipid or lipoprotein measurement	http://www.ebi.ac.uk/efo/EFO_0004732
BMI-adjusted waist circumference, physical activity measurement	smoking behavior, BMI-adjusted waist circumference	76	54	13	27	40	0.00251025	4.7488e-167	7.27835e-163	1.69586e-160	0.444444	0.615385	0.99	rs2745353-rs1936807|rs11205303-rs11205277|rs2160077-rs8007661|rs9435732|rs4886782|rs7536458-rs12731372|rs754133-rs2071449|rs2274432|rs2197271-rs710841|rs979012-rs1884897|rs10843151-rs2638953|rs12207675-rs13192994|rs16848284-rs7697556|rs7162542-rs4842838|rs12493901|rs3791675-rs3791679|rs7830933|rs2780226-rs1776897|rs12679556-rs4738141|rs1344674-rs7632381|rs1812175|rs16957304-rs8055190|rs4542783|rs…	http://www.ebi.ac.uk/efo/EFO_0007789, http://www.ebi.ac.uk/efo/EFO_0008002	Body measurement,Other measurement	http://www.ebi.ac.uk/efo/EFO_0004324,http://www.ebi.ac.uk/efo/EFO_0001444	http://www.ebi.ac.uk/efo/EFO_0004318, http://www.ebi.ac.uk/efo/EFO_0007789	Biological process,Body measurement	http://purl.obolibrary.org/obo/GO_0008150,http://www.ebi.ac.uk/efo/EFO_0004324
Myopia	age at onset, Myopia, refractive error measurement	56	140	15	28	43	0.0047954	1.74663e-166	2.66557e-162	6.23743e-160	0.281046	0.438776	0.99	rs12898755-rs7162310|rs10511652|rs1550094|rs11160044-rs34016308|rs2155413|rs17428076|rs9395623-rs2207136|rs72621438-rs10089517|rs7692381-rs5022942|rs1064583|rs6420484-rs9747347|rs62070229-rs10512441|rs1954761-rs71041628|rs9866391-rs7624084|rs12965607|rs7122817-rs10892173|rs5442|rs7744813|rs11145488-rs11145465|rs34217772-rs36024104|rs13380104-rs6495367|rs1793639-rs1790165|rs11606250-rs11602008|rs7…	http://purl.obolibrary.org/obo/HP_0000545	Other trait	http://www.ebi.ac.uk/efo/EFO_0000001	http://www.ebi.ac.uk/efo/EFO_0004847, http://purl.obolibrary.org/obo/HP_0000545, http://www.ebi.ac.uk/efo/EFO_0007814	Other measurement,Other trait	http://www.ebi.ac.uk/efo/EFO_0000001,http://www.ebi.ac.uk/efo/EFO_0001444
leukocyte count	monocyte percentage of leukocytes	830	235	22	46	68	0.119304	7.52434e-166	1.14342e-161	2.68704e-159	0.0682046	0.1277	0.99	rs16850073|rs1800973|rs547770310-rs10761751|rs55799208|rs4626924|rs11673093-rs73036520|rs111778408-rs72664829|rs5827412-rs1985157|rs150649461-rs141094656|rs13182141-rs55882075|rs4760|rs2275984-rs34505104|rs4917131-rs1456896|rs7115703-rs7480524|rs3735485|rs4682868|rs114050631|rs74480102|rs11642657|rs2846630|rs9380500-rs6457807|rs10889574-rs34293785|rs3732378|rs2065504-rs17694933|rs61759532-rs38098…	http://www.ebi.ac.uk/efo/EFO_0004308	Hematological measurement	http://www.ebi.ac.uk/efo/EFO_0004503	http://www.ebi.ac.uk/efo/EFO_0007989	Hematological measurement	http://www.ebi.ac.uk/efo/EFO_0004503
allergy	respiratory system disease	145	103	13	34	47	0.00913512	4.2395e-165	6.41518e-161	1.51398e-158	0.233831	0.379032	0.99	rs12365699|rs1950897-rs2104047|rs11567694-rs7717955|rs35621564-rs6461503|rs72743461-rs56375023|rs7936323-rs7936312|rs11204896-rs4845604|rs3749833|rs115008099-rs3091307|rs6869502-rs7734635|rs2197415-rs962993|rs3813308-rs250308|rs9494892-rs5029937|rs34290285|rs17607589-rs17670280|rs36045143-rs11644510|rs697852|rs6473228-rs7824394|rs17454584-rs4145717|rs12123821|rs8126516-rs73205303|rs6776757-rs9828…	http://www.ebi.ac.uk/efo/EFO_0003785	Immune system disorder	http://www.ebi.ac.uk/efo/EFO_0000540	http://www.ebi.ac.uk/efo/EFO_0000684	Other disease	http://www.ebi.ac.uk/efo/EFO_0000408
BMI-adjusted waist circumference	body fat distribution	1266	104	10	52	62	0.0805334	6.44867e-165	9.71688e-161	2.3029e-158	0.0474006	0.0905109	0.99	rs35957220-rs798491|rs7952436-rs552846225|rs2820443-rs1531094|rs314263-rs1933801|rs2982708-rs3020372|rs34821335-rs68049170|rs4701031-rs888762|rs2678904-rs13011472|rs3823974-rs10238339|rs140953793-rs180921974|rs7238093-rs4800148|rs7673321-rs79334166|rs11049566-rs11049711|rs12474201-rs7562173|rs10916174-rs59885016|rs4886778-rs12905253|rs4733727-rs17274130|rs565817433-rs7612511|rs115912456|rs4521268…	http://www.ebi.ac.uk/efo/EFO_0007789	Body measurement	http://www.ebi.ac.uk/efo/EFO_0004324	http://www.ebi.ac.uk/efo/EFO_0004341	Body measurement	http://www.ebi.ac.uk/efo/EFO_0004324
BMI-adjusted waist circumference	smoking behavior, BMI-adjusted waist circumference	1266	54	13	40	53	0.0418154	2.32813e-164	3.4933e-160	8.31406e-158	0.0418311	0.080303	0.99	rs17396340|rs10943249-rs12207675|rs2638953-rs11049711|rs9435732|rs4733724-rs6470765|rs10923712-rs10802069|rs6569475-rs2745353|rs12679556|rs1534025-rs6772896|rs11938641-rs2197271|rs1776897|rs9860730|rs4694504-rs7697556|rs1344674-rs6767899|rs10797938-rs2274432|rs7256111-rs12608504|rs7684221-rs7673321|rs4141278|rs10041657-rs57561676|rs56406311-rs17451107|rs7536458|rs8035886-rs7162542-rs4842918|rs272…	http://www.ebi.ac.uk/efo/EFO_0007789	Body measurement	http://www.ebi.ac.uk/efo/EFO_0004324	http://www.ebi.ac.uk/efo/EFO_0004318, http://www.ebi.ac.uk/efo/EFO_0007789	Biological process,Body measurement	http://purl.obolibrary.org/obo/GO_0008150,http://www.ebi.ac.uk/efo/EFO_0004324
Inhalant adrenergic use measurement	respiratory system disease	56	103	11	30	41	0.00352804	9.02909e-164	1.34912e-159	3.2244e-157	0.347458	0.515723	0.99	rs72743461|rs117710327|rs3785356-rs2239347|rs891058-rs7595769|rs7626218|rs17226898-rs11178649|rs11071559|rs59185885-rs11679146|rs912131-rs7992229|rs67872952-rs2289790|rs72925996-rs1504215|rs2949669-rs2949661|rs34290285|rs12123821|rs2296618-rs75567729|rs1837253|rs2497318|rs249681-rs12655443|rs2548992-rs3749833|rs60946162-rs13099273|rs3939286-rs992969|rs7735519-rs7734635|rs11567694-rs4594881|rs1150…	http://www.ebi.ac.uk/efo/EFO_0009941	Other measurement	http://www.ebi.ac.uk/efo/EFO_0001444	http://www.ebi.ac.uk/efo/EFO_0000684	Other disease	http://www.ebi.ac.uk/efo/EFO_0000408
BMI-adjusted waist-hip ratio	high density lipoprotein cholesterol measurement	1178	861	28	63	91	0.620379	1.23017e-163	1.83046e-159	4.3931e-157	0.0467146	0.0892594	0.99	rs12793175-rs2218793-rs2923084|rs150090666|rs6499129-rs3729639|rs11727676|rs1979527-rs113761591|rs1800978|rs72801474|rs28768122-rs28577594|rs863750|rs459193|rs10842708-rs718314|rs248653-rs1029472|rs72959041|rs7316878-rs10844642|rs1054852-rs952632|rs12686780-rs10992408|rs2298632|rs1534696|rs7952436-rs34695471|rs10778504-rs2204886|rs17101456-rs7079858|rs78233181-rs10786114|rs2925128-rs11622947|rs25…	http://www.ebi.ac.uk/efo/EFO_0007788	Body measurement	http://www.ebi.ac.uk/efo/EFO_0004324	http://www.ebi.ac.uk/efo/EFO_0004612	Lipid or lipoprotein measurement	http://www.ebi.ac.uk/efo/EFO_0004732
C-reactive protein measurement	triglyceride measurement	571	746	13	64	77	0.260546	4.76743e-163	7.06436e-159	1.70251e-156	0.0620968	0.116932	0.99	rs28601761-rs6999569|rs4774590-rs9944241|rs11078597|rs3733892-rs1316753|rs12357890-rs563296|rs114165349-rs75460349|rs12431415-rs17105232|rs13416992-rs7424120|rs3750310-rs6982308|rs7316454-rs12828693|rs28364531-rs184334219|rs2980755-rs2980512|rs1635852-rs498475|rs56094641-rs28567725|rs1861435-rs2110944|rs6792725|rs9388766-rs9375694|rs780092-rs814295|rs2240466-rs33951980|rs1365297-rs12138486|rs2836…	http://www.ebi.ac.uk/efo/EFO_0004458	Inflammatory measurement	http://www.ebi.ac.uk/efo/EFO_0004872	http://www.ebi.ac.uk/efo/EFO_0004530	Lipid or lipoprotein measurement	http://www.ebi.ac.uk/efo/EFO_0004529
mean corpuscular hemoglobin	mean corpuscular hemoglobin concentration	918	129	26	35	61	0.0724338	2.55303e-162	3.76744e-158	9.11721e-156	0.0618661	0.116523	0.99	rs9804550|rs12451471|rs6507691-rs11082512|rs1811069-rs374588807|rs11864973|rs921968|rs78026509-rs1318638|rs6762719-rs72382362-rs8177297|rs9394841-rs3218097|rs117747069|rs4672497-rs72803397|rs8055187-rs60992881|rs28601761|rs1799945-rs198851|rs7765828-rs6459467|rs671|rs869784|rs8176749-rs187099314|chr22:37462936|rs13339636|rs35998524-rs74417235|rs113809617|rs79105258|rs1122794-rs3760047|chr17:42329…	http://www.ebi.ac.uk/efo/EFO_0004527	Hematological measurement	http://www.ebi.ac.uk/efo/EFO_0004503	http://www.ebi.ac.uk/efo/EFO_0004528	Hematological measurement	http://www.ebi.ac.uk/efo/EFO_0004503
Crohn's disease	ulcerative colitis	204	130	41	9	50	0.0162212	2.67968e-162	3.93806e-158	9.5695e-156	0.176056	0.299401	0.99	rs3851228|rs1517352|rs3024505|rs2201841-rs11805303|rs7657746|rs267939-rs2930047|rs17694108|rs75900472|rs11641184|rs3197999|rs7554511|rs113653754|rs12718244|rs1893217|rs17293632|rs3766606|rs76418789|rs4976646|rs1049526|rs2155219|rs10781499|rs9271209-rs9271060|rs56167332|rs2413583|rs4409764|rs17622378|rs1801274|rs2823286|rs80174646-rs11581607|rs11742570|rs12942547|rs7282490|rs9868809|rs11010067-rs1…	http://www.ebi.ac.uk/efo/EFO_0000384	Digestive system disorder	http://www.ebi.ac.uk/efo/EFO_0000405	http://www.ebi.ac.uk/efo/EFO_0000729	Immune system disorder	http://www.ebi.ac.uk/efo/EFO_0000540
body height	body mass index	2984	2122	15	123	138	3.87305	2.80053e-161	4.09879e-157	1.0001e-154	0.0277778	0.0540541	0.99	rs11649864-rs7224265|rs55814654-rs17583459|rs6976031-rs7777084|rs2278483-rs11892043|rs4680340-rs6809307|rs671|rs12462975-rs3218036|rs6918981-rs6913361-rs206936|rs4613239-rs2390669|rs11781222-rs11135740|rs3184504-rs17630235|rs4409766-rs72841270|rs59760856-rs56384862|rs512121-rs510314|rs1899689-rs1443749|rs823118-rs823114|rs117649976-rs3931036|rs12408663-rs61740466|rs55753056-rs17713729|rs2076603-r…	http://www.ebi.ac.uk/efo/EFO_0004339	Body measurement	http://www.ebi.ac.uk/efo/EFO_0004324	http://www.ebi.ac.uk/efo/EFO_0004340	Body measurement	http://www.ebi.ac.uk/efo/EFO_0004324
high density lipoprotein cholesterol measurement	sleep duration, high density lipoprotein cholesterol measurement	861	116	10	49	59	0.06109	2.85277e-161	4.15821e-157	1.01876e-154	0.0642702	0.120778	0.99	rs9647335-rs655720|rs3741521-rs921919|rs10162642-rs11071371|rs2169387-rs9987289|rs174545-rs174566|rs66466742-rs737338|rs863750-rs825458|rs3289-rs80005209|rs676210|rs7137190-rs7308864|rs1052373-rs901746|rs12970066-rs2000813|rs1800777-rs5880|rs4871603-rs2954032-rs2954021|rs15285-rs13702|rs10773112|rs2691586-rs17138358|rs10755687-rs6457807|rs12328675-rs13391980|rs8086351-rs4121823|rs5888-rs10773105|…	http://www.ebi.ac.uk/efo/EFO_0004612	Lipid or lipoprotein measurement	http://www.ebi.ac.uk/efo/EFO_0004732	http://www.ebi.ac.uk/efo/EFO_0005271, http://www.ebi.ac.uk/efo/EFO_0004612	Other measurement,Lipid or lipoprotein measurement	http://www.ebi.ac.uk/efo/EFO_0004732,http://www.ebi.ac.uk/efo/EFO_0001444
diastolic blood pressure, alcohol drinking	smoking status measurement, systolic blood pressure	66	94	4	37	41	0.00379473	4.70963e-161	6.83686e-157	1.68187e-154	0.344538	0.5125	0.99	rs3753581|rs633185-rs604723|rs1799945-rs198851|rs111337717-rs145485557|rs12741980-rs71647020|rs7118275-rs2014408|rs34071855-rs880315|rs4277405-rs4968782|rs419076-rs988398|rs2898290-rs13249843|rs3184504-rs597808|rs4551304-rs6995692|rs17249754-rs111478946|rs13209747|rs1813353-rs67744136|rs10184428-rs1446468|rs1327235-rs6108787|rs72831345-rs4590817|rs17367504-rs149764880|rs6015450-rs6026740|rs117810…	http://www.ebi.ac.uk/efo/EFO_0006336, http://www.ebi.ac.uk/efo/EFO_0004329	Biological process,Other measurement	http://purl.obolibrary.org/obo/GO_0008150,http://www.ebi.ac.uk/efo/EFO_0001444	http://www.ebi.ac.uk/efo/EFO_0006527, http://www.ebi.ac.uk/efo/EFO_0006335	Other measurement	http://www.ebi.ac.uk/efo/EFO_0001444
low density lipoprotein cholesterol measurement, alcohol consumption measurement	total cholesterol measurement	62	416	9	39	48	0.0157759	5.0847e-161	7.35146e-157	1.81581e-154	0.111628	0.200837	0.99	rs1531517-rs4803750|rs1800961|rs532436-rs495828|rs8178824-rs1801689|rs10957054-rs9297994|rs2244608-rs1169288|rs2169387-rs4841132|rs4299376|rs2452170-rs35866622|rs6459450-rs2235215|rs11870935-rs8078686|rs6573778-rs11621792|rs9989419|rs2954038-rs2954021-rs2954029|rs7904973-rs7902274|rs2068888-rs4418728|rs486142-rs556107|rs2642438|rs9438905-rs10903129|rs2235367-rs2050058|rs174566-rs1535|rs7528419|rs…	http://www.ebi.ac.uk/efo/EFO_0004611, http://www.ebi.ac.uk/efo/EFO_0007878	Other measurement,Lipid or lipoprotein measurement	http://www.ebi.ac.uk/efo/EFO_0004732,http://www.ebi.ac.uk/efo/EFO_0001444	http://www.ebi.ac.uk/efo/EFO_0004574	Lipid or lipoprotein measurement	http://www.ebi.ac.uk/efo/EFO_0004732
neutrophil count, eosinophil count	neutrophil percentage of leukocytes	154	135	26	22	48	0.0127164	1.55976e-160	2.246e-156	5.57009e-154	0.19917	0.33218	0.99	rs218265-rs218243|chr19:3179884|rs11668719-rs575404063|rs1800961|rs56378716|rs2814778|rs6426558-rs17592479|rs7537229|rs3917932|rs72767881-rs11741826|rs4147915-rs74253465|rs385893|rs2029582-rs10171849|rs12239046|rs16978075|rs55799208|rs11725704|rs445|rs16895831|rs16850073-rs62312418|rs2158799|rs10173538-rs34435647|rs10995477-rs10761731|rs2954031-rs2954021|rs12440045|rs34293785|rs34599082|rs4761234…	http://www.ebi.ac.uk/efo/EFO_0004833, http://www.ebi.ac.uk/efo/EFO_0004842	Hematological measurement	http://www.ebi.ac.uk/efo/EFO_0004503	http://www.ebi.ac.uk/efo/EFO_0007990	Hematological measurement	http://www.ebi.ac.uk/efo/EFO_0004503
alcohol drinking, high density lipoprotein cholesterol measurement	triglyceride measurement, alcohol drinking	95	57	40	0	40	0.00331213	3.27918e-160	4.70297e-156	1.17104e-153	0.357143	0.526316	0.99	rs190528931|rs150844304|rs5014650|rs28364406|rs6073958|rs465002|rs2749008|rs9989419|rs60695258|rs116843064|rs540730|rs2043082|rs2642438|rs28487964|rs4804411|rs1128249|rs8071884|rs509728|rs2954021|rs9491694|rs174566|rs2972143|rs79624003|rs11967262|rs11762784|rs4820323|rs287|rs10769254|rs11870935|rs4841132|rs10127775|rs2575876|rs112259268|rs1154988|rs4418728|rs7096937|rs2908522|rs2925979|rs2963472|…	http://www.ebi.ac.uk/efo/EFO_0004329, http://www.ebi.ac.uk/efo/EFO_0004612	Biological process,Lipid or lipoprotein measurement	http://purl.obolibrary.org/obo/GO_0008150,http://www.ebi.ac.uk/efo/EFO_0004732	http://www.ebi.ac.uk/efo/EFO_0004530, http://www.ebi.ac.uk/efo/EFO_0004329	Biological process,Lipid or lipoprotein measurement	http://www.ebi.ac.uk/efo/EFO_0004529,http://purl.obolibrary.org/obo/GO_0008150
smoking status measurement, diastolic blood pressure	systolic blood pressure, alcohol drinking	93	70	3	38	41	0.00398189	1.025e-159	1.46417e-155	3.66041e-153	0.336066	0.503067	0.99	rs562434-rs661348|rs13209747-rs11756347|rs2898290-rs13280442-rs6995692-rs9969423-rs13276026|rs4841235-rs13271489-rs1976671|rs2484294-rs1801253|rs111337717-rs145485557|rs7823056-rs13270194|rs1214759-rs2270860|rs2218001-rs2014408|rs633185|rs17249754-rs12230074|rs4277405-rs4968782|rs3184504-rs597808|rs419076-rs1290784|rs73029563-rs1446468|rs11642015-rs55872725|rs7125196-rs751984|rs7497304-rs2521501|…	http://www.ebi.ac.uk/efo/EFO_0006527, http://www.ebi.ac.uk/efo/EFO_0006336	Other measurement	http://www.ebi.ac.uk/efo/EFO_0001444	http://www.ebi.ac.uk/efo/EFO_0006335, http://www.ebi.ac.uk/efo/EFO_0004329	Biological process,Other measurement	http://purl.obolibrary.org/obo/GO_0008150,http://www.ebi.ac.uk/efo/EFO_0001444
age at onset, Myopia	refractive error measurement	111	232	12	37	49	0.0157514	1.08702e-159	1.54658e-155	3.8819e-153	0.166667	0.285714	0.99	rs12898755-rs7162310|rs62236760-rs502410|rs1550094|rs1963456-rs714832|rs36024104-rs2180231|rs2155413|rs4141671-rs67362351|rs57382675-rs1556867|rs1340044-rs7028032|rs62183808-rs72890842|rs13069734-rs7624084|rs72621438|rs6842105-rs77676437|rs3138142-rs3138141|rs111714577-rs297587|rs12965607|rs11602008|rs5442|rs7744813|rs715315-rs7943887|rs7333969-rs7326825|rs12883788|rs7754960-rs6903989-rs1150691|r…	http://www.ebi.ac.uk/efo/EFO_0004847, http://purl.obolibrary.org/obo/HP_0000545	Other measurement,Other trait	http://www.ebi.ac.uk/efo/EFO_0000001,http://www.ebi.ac.uk/efo/EFO_0001444	http://www.ebi.ac.uk/efo/EFO_0007814	Other measurement	http://www.ebi.ac.uk/efo/EFO_0001444
apolipoprotein B measurement	triglyceride measurement	261	746	20	46	66	0.119094	1.09545e-159	1.55237e-155	3.91198e-153	0.0701382	0.131082	0.99	rs28601761-rs6999569|rs34042070-rs3794695|rs12197047-rs9375694|rs6093446|rs4771674-rs7333748|rs6882076-rs6874202|rs2124034-rs114443260|rs6120974-rs224424|rs581080|rs4930724-rs11057397|rs15285-rs13702|rs13394970-rs935168|rs58542926-rs8107974|rs9436661-rs12239737|rs1495741|rs3808477-rs2737263|rs174566-rs174564|rs704|rs1358980-rs998584|rs1883711|rs12531645-rs2240466-rs13247874|rs8025505-rs4965894|rs…	http://www.ebi.ac.uk/efo/EFO_0004615	Lipid or lipoprotein measurement	http://www.ebi.ac.uk/efo/EFO_0004732	http://www.ebi.ac.uk/efo/EFO_0004530	Lipid or lipoprotein measurement	http://www.ebi.ac.uk/efo/EFO_0004529
anorexia nervosa, obsessive-compulsive disorder, attention deficit hyperactivity disorder, Tourette syndrome, unipolar depression, schizophrenia, autism spectrum disorder, bipolar disorder	schizophrenia, intelligence, self reported educational attainment	145	235	12	39	51	0.0208423	1.4621e-159	2.06377e-155	5.22134e-153	0.155015	0.268421	0.99	rs13266268-rs746839|rs2015244-rs6694545|rs2514218|rs80289781-rs1702294|rs915057-rs7146434|rs832190-rs832187|rs4298967-rs2007044|rs55661361|rs9834970-rs4678552|rs1615350|rs28681284-rs28669908|rs7776707-rs2057884|rs91894-rs3798869|rs11688767|rs4766428|rs12668848-rs58120505|rs75059851-rs4936216|rs59979824-rs17656017|rs111294930-rs7444191|rs12532143-rs13240464|rs4481150-rs2710323|rs7785663-rs320700|r…	http://www.ebi.ac.uk/efo/EFO_0004215, http://www.ebi.ac.uk/efo/EFO_0004242, http://www.ebi.ac.uk/efo/EFO_0003888, http://www.ebi.ac.uk/efo/EFO_0004895, http://www.ebi.ac.uk/efo/EFO_0003761, http://www.ebi.ac.uk/efo/EFO_0000692, http://www.ebi.ac.uk/efo/EFO_0003756, http://www.ebi.ac.uk/efo/EFO_0000289	Metabolic disorder,Neurological disorder	http://www.ebi.ac.uk/efo/EFO_0000589,http://www.ebi.ac.uk/efo/EFO_0000618	http://www.ebi.ac.uk/efo/EFO_0000692, http://www.ebi.ac.uk/efo/EFO_0004337, http://www.ebi.ac.uk/efo/EFO_0004784	Biological process,Neurological disorder,Other measurement	http://www.ebi.ac.uk/efo/EFO_0000618,http://www.ebi.ac.uk/efo/EFO_0001444,http://purl.obolibrary.org/obo/GO_0008150
type II diabetes mellitus	waist-hip ratio	605	723	9	67	76	0.267548	1.60913e-159	2.26236e-155	5.7464e-153	0.0607029	0.114458	0.99	rs2112347-rs2307111|rs10788569-rs1236816|rs17109256-rs17836088|rs13092876-rs6780171|rs1426371-rs11113776-rs4964656|rs2183825-rs1412234|rs216101-rs11098676|rs6458354-rs9369425|rs1542924-rs9892728|rs6567160-rs476828|rs61676547-rs12449442|rs12454712|rs3184504-rs597808|rs2074120-rs1978117|rs12590238-rs55700915|rs634869-rs2982521|rs1421085-rs9923544|rs591939-rs34855406|rs863750-rs825476|rs17819328-rs9…	http://www.ebi.ac.uk/efo/EFO_0001360	Metabolic disorder	http://www.ebi.ac.uk/efo/EFO_0000589	http://www.ebi.ac.uk/efo/EFO_0004343	Body measurement	http://www.ebi.ac.uk/efo/EFO_0004324
blood metabolite measurement	serum metabolite measurement	156	126	12	35	47	0.0120228	4.8827e-158	6.83793e-154	1.74367e-151	0.2	0.333333	0.99	rs2403254-rs4150581|rs7896133-rs1853207|rs1498694-rs1722383|rs10788817-rs6693388|rs6499165-rs8056893|rs358231-rs3099557|rs2187375-rs1943973|rs4253311-rs3733402|rs649129-rs651007|rs272889|rs4488133|rs2727270-rs2727271|rs10491431-rs13358334|rs12550729-rs6558295|rs662138|rs7094971-rs1171615|rs7350789-rs10468017|rs3766197-rs6678639|rs4149056|rs4680|rs887829|rs2066938|rs10242455|rs4343|rs2330809-rs575…	http://www.ebi.ac.uk/efo/EFO_0005664	Other measurement	http://www.ebi.ac.uk/efo/EFO_0001444	http://www.ebi.ac.uk/efo/EFO_0005653	Other measurement	http://www.ebi.ac.uk/efo/EFO_0001444
neutrophil count	neutrophil percentage of leukocytes	171	135	27	21	48	0.0141201	5.90705e-158	8.24017e-154	2.10948e-151	0.186047	0.313725	0.99	rs218265-rs218243|chr19:3179884|rs11668719-rs575404063|rs1800961|rs56378716|rs2814778|rs6426558-rs17592479|rs3917932|rs4147915-rs74253465|rs385893|rs11741826|rs10171849|rs12239046|rs55799208|rs11725704|rs445|rs16895831|rs7537229-rs1999537|rs2158799|rs62312418|rs10173538-rs34435647|rs10995477-rs10761731|rs2954031-rs2954021|rs12440045|rs16978075-rs12606438|rs34293785|rs34599082|rs4761234|rs7846314-…	http://www.ebi.ac.uk/efo/EFO_0004833	Hematological measurement	http://www.ebi.ac.uk/efo/EFO_0004503	http://www.ebi.ac.uk/efo/EFO_0007990	Hematological measurement	http://www.ebi.ac.uk/efo/EFO_0004503
mean arterial pressure, alcohol drinking	systolic blood pressure, alcohol drinking	47	70	14	23	37	0.00201236	9.01165e-158	1.25221e-153	3.21818e-151	0.4625	0.632479	0.99	rs640065|rs13276026-rs4841409|rs633185-rs670401|rs7497304-rs1573643|rs34071855-rs17035646|rs113862204-rs17613287|rs11960210-rs4371736|rs11636952|rs72831345|rs10766309-rs2218001|rs259983-rs6026740|rs2306363|rs10184428-rs73029563|rs13107325-rs35225200|rs11725969|rs12230074-rs111478946|rs740746-rs2484294|rs1275984-rs1275923|rs12118370-rs2999159|rs2643826|rs1290784-rs988398|rs6108787|rs12978472|rs929…	http://www.ebi.ac.uk/efo/EFO_0006340, http://www.ebi.ac.uk/efo/EFO_0004329	Biological process,Other measurement	http://purl.obolibrary.org/obo/GO_0008150,http://www.ebi.ac.uk/efo/EFO_0001444	http://www.ebi.ac.uk/efo/EFO_0006335, http://www.ebi.ac.uk/efo/EFO_0004329	Biological process,Other measurement	http://purl.obolibrary.org/obo/GO_0008150,http://www.ebi.ac.uk/efo/EFO_0001444
smoking status measurement, systolic blood pressure	systolic blood pressure	94	1027	13	44	57	0.0590483	1.2129e-157	1.67884e-153	4.33141e-151	0.0535714	0.101695	0.99	rs10077885|rs10832013-rs900145|rs1173727-rs1173771|rs12744757-rs12741980-rs202071545|rs7823056-rs7826238|rs9693857-rs13271489|rs2023843|rs419076-rs1290790|rs10781976-rs4888411|rs17010961-rs17010957|rs11067763-rs11067762|rs35427-rs35444|rs633185-rs604723|rs8077276-rs4968782|rs569550-rs661348|rs1799945-rs198851|rs2521501|rs1801253|rs72656645-rs2024385|rs12476527-rs1275988|rs10858966-rs10858948|rs60…	http://www.ebi.ac.uk/efo/EFO_0006527, http://www.ebi.ac.uk/efo/EFO_0006335	Other measurement	http://www.ebi.ac.uk/efo/EFO_0001444	http://www.ebi.ac.uk/efo/EFO_0006335	Other measurement	http://www.ebi.ac.uk/efo/EFO_0001444
Myopia	age at onset, Myopia	56	111	18	22	40	0.00380207	2.49142e-157	3.4352e-153	8.89717e-151	0.314961	0.479042	0.99	rs12898755-rs7162310|rs1550094|rs2808510-rs10919908|rs2155413|rs479445|rs57382675-rs1556867|rs10824518|rs72621438-rs10089517|rs1064583|rs10511652-rs7028032|rs12193446|rs9866391-rs7624084|rs12965607|rs5442|rs7744813|rs297587-rs297589|rs34217772-rs36024104|rs1793639-rs1790165|rs11606250-rs11602008|rs7968679|rs2908972|rs61049169|rs62067167-rs10512441|rs826220-rs826222|rs10500355-rs17648524|rs1740032…	http://purl.obolibrary.org/obo/HP_0000545	Other trait	http://www.ebi.ac.uk/efo/EFO_0000001	http://www.ebi.ac.uk/efo/EFO_0004847, http://purl.obolibrary.org/obo/HP_0000545	Other measurement,Other trait	http://www.ebi.ac.uk/efo/EFO_0000001,http://www.ebi.ac.uk/efo/EFO_0001444
risk-taking behaviour	risky sexual behaviour measurement	514	118	13	41	54	0.0370983	6.40825e-157	8.8018e-153	2.28847e-150	0.0934256	0.170886	0.99	rs1433309-rs266060|rs55942317|rs4377898|rs35219418-rs34161718|rs75120545-rs62135521|rs13248757-rs4840572|rs12879529-rs6576006|rs9372625|rs10173115-rs13021322|rs10789436-rs539096|rs992493-rs2647256-rs6839705|rs28457046|rs2919451-rs1011392|rs163327-rs73021449|rs12537434-rs2272095|rs6556803-rs13156646|rs4240561-rs6916079|rs72930763-rs72930774|rs34488670|rs10490064-rs1344293|rs332827-rs446952|rs10950…	http://www.ebi.ac.uk/efo/EFO_0008579	Biological process	http://purl.obolibrary.org/obo/GO_0008150	http://www.ebi.ac.uk/efo/EFO_0007877	Other measurement	http://www.ebi.ac.uk/efo/EFO_0001444
physical activity measurement, body mass index	smoking behavior, body mass index	68	51	16	21	37	0.00212123	4.91843e-156	6.72963e-152	1.75643e-149	0.45122	0.621849	0.99	rs16951275-rs8025790|rs9641123|rs17024393|rs1928295|rs12446632|rs29941-rs2546057|rs1516725-rs6809651|rs2207139-rs4715210|rs1558902-rs3751812|rs11209951-rs3101336|rs2867125-rs13021737|rs6567160-rs11663816|rs13191362|rs7903146|rs12566985-rs7526762|rs2650492|rs10938397|rs10968577-rs10968576|rs205262-rs2395607|rs11030104-rs7103411|rs12429545|rs2287019-rs11672660|rs16851483-rs2035935|rs3817334-rs71246…	http://www.ebi.ac.uk/efo/EFO_0008002, http://www.ebi.ac.uk/efo/EFO_0004340	Other measurement,Body measurement	http://www.ebi.ac.uk/efo/EFO_0004324,http://www.ebi.ac.uk/efo/EFO_0001444	http://www.ebi.ac.uk/efo/EFO_0004318, http://www.ebi.ac.uk/efo/EFO_0004340	Biological process,Body measurement	http://purl.obolibrary.org/obo/GO_0008150,http://www.ebi.ac.uk/efo/EFO_0004324
Calcium channel blocker use measurement	diastolic blood pressure	104	545	9	44	53	0.0346688	5.80604e-156	7.91379e-152	2.07341e-149	0.0889262	0.163328	0.99	rs12705389-rs2392929|rs2681492-rs11105352|rs17608766-rs533030436|rs1422278-rs13359291|rs3753584-rs17367504|rs35436-rs35429|rs6031431|rs72689147-rs13139571|rs6078002-rs1327235|rs460879-rs460105|rs1173771-rs7733331|rs9369409-rs6919440|rs1894400-rs2521501|rs633185|rs7808452-rs11563582|rs4757391-rs893311|rs9855086-rs419076|rs10224002-rs10254101|rs7685862-rs2881854|rs2969070-rs13230181|rs13112725-rs56…	http://www.ebi.ac.uk/efo/EFO_0009930	Other measurement	http://www.ebi.ac.uk/efo/EFO_0001444	http://www.ebi.ac.uk/efo/EFO_0006336	Other measurement	http://www.ebi.ac.uk/efo/EFO_0001444
body mass index	cognitive function measurement	2122	644	8	84	92	0.835873	4.09474e-154	5.56002e-150	1.46229e-147	0.0344054	0.0665221	0.99	rs62262721-rs55786114|rs17450716-rs9692869|rs6737264-rs1396141|rs7498665-rs72793812|rs9968137-rs17023276|rs7325960-rs7319102|rs4700608-rs1812587|rs4601460-rs9328534|rs7573001-rs1064213|rs11546878-rs11545169|rs6707735-rs12470698|rs9682919-rs149460172|rs215634-rs4720058|rs2271928-rs7546297|rs7595529-rs6754296|rs10797987-rs12137438|rs28447555|rs78648104|rs2186710-rs1816537|rs11645302|rs5750968-rs813…	http://www.ebi.ac.uk/efo/EFO_0004340	Body measurement	http://www.ebi.ac.uk/efo/EFO_0004324	http://www.ebi.ac.uk/efo/EFO_0008354	Other measurement	http://www.ebi.ac.uk/efo/EFO_0001444
Alzheimer's disease	Alzheimer's disease, family history of Alzheimer‚Äôs disease	95	180	23	22	45	0.0104594	5.22108e-154	7.06256e-150	1.86452e-147	0.195652	0.327273	0.99	rs76692773|rs41289512|rs7561528-rs72838215-rs6431219|rs35568738-rs1160984|rs11771145|rs79701229|rs7412|rs35336243-rs2376866-rs11672748|rs4803748-rs2965169|rs10948363-rs9381563|rs10792832|rs28834970|rs3865444|rs6733839|rs12292911-rs10838725|rs4236673-rs9331896|rs71352239-rs3925681|rs4803764-rs10412413|rs12590654-rs10498633|rs74846209-rs28469095|rs35349669|rs11763230-rs56402156|rs9331908-rs9331888|…	http://www.ebi.ac.uk/efo/EFO_0000249	Neurological disorder	http://www.ebi.ac.uk/efo/EFO_0000618	http://www.ebi.ac.uk/efo/EFO_0000249, http://www.ebi.ac.uk/efo/EFO_0009268	Neurological disorder,Other measurement	http://www.ebi.ac.uk/efo/EFO_0000618,http://www.ebi.ac.uk/efo/EFO_0001444
apolipoprotein A 1 measurement	total cholesterol measurement	458	416	12	52	64	0.116538	7.71475e-154	1.03964e-149	2.75504e-147	0.0790123	0.146453	0.99	rs3740688-rs555328608|rs721023-rs6785881|rs2241208-rs11067231|rs676210-rs4564803|rs17122278-rs514924|rs9989419|rs11089620-rs5754102|rs4871603-rs2954038-rs2954029|rs429358-rs12721051-rs2075650|rs9769088-rs2362529|rs174566-rs1535|rs41272086-rs191555775|rs3184504-rs11066320-rs653178|rs9989466-rs8078686|rs34642857-rs11708067|rs557933-rs556107|rs7222619-rs17561950|rs10455872|rs12740374-rs7528419|rs175…	http://www.ebi.ac.uk/efo/EFO_0004614	Lipid or lipoprotein measurement	http://www.ebi.ac.uk/efo/EFO_0004732	http://www.ebi.ac.uk/efo/EFO_0004574	Lipid or lipoprotein measurement	http://www.ebi.ac.uk/efo/EFO_0004732
BMI-adjusted hip circumference	BMI-adjusted waist circumference	99	1266	4	54	58	0.0766616	1.10849e-153	1.48818e-149	3.95855e-147	0.0443764	0.0849817	0.99	rs10797938-rs1046934|rs2820443-rs1531094|rs10943249-rs12207675|rs2638953-rs11049711|rs2273368-rs3748656|rs9890032-rs7504112-rs7223535|rs215225-rs11612228|rs6570509-rs9389987|rs10059884-rs1173771|rs8025628-rs4246307|rs2131354-rs982903|rs4369779-rs7238093|rs42044-rs42235|rs4243400-rs12629746|rs10950947-rs10950949|rs2247341-rs7665127|rs35957220-rs798497|rs6437061-rs4973517|rs59885016-rs6672530|rs119…	http://www.ebi.ac.uk/efo/EFO_0008039	Body measurement	http://www.ebi.ac.uk/efo/EFO_0004324	http://www.ebi.ac.uk/efo/EFO_0007789	Body measurement	http://www.ebi.ac.uk/efo/EFO_0004324
lymphocyte percentage of leukocytes	myeloid white cell count	147	164	22	25	47	0.0147459	5.44359e-153	7.28081e-149	1.94398e-146	0.17803	0.302251	0.99	rs218265-rs218243|chr19:3179884|rs1999537|rs2814778|rs8070290-rs6416877|rs3917932|rs2297412-rs6665290|rs4924590-rs12101888|rs4147915-rs74253465|rs6740847-rs1375493|chr1:79411968|rs139156536-rs25645-rs12600856-rs3785549|rs16978075|rs55799208|rs11725704|rs445|rs34645479-rs7168592|rs2038700-rs2332462|rs2158799|rs11931598-rs568868093|rs62312418|rs12716977-rs4630562|rs2807743-rs143737784|rs2954031-rs2…	http://www.ebi.ac.uk/efo/EFO_0007993	Hematological measurement	http://www.ebi.ac.uk/efo/EFO_0004503	http://www.ebi.ac.uk/efo/EFO_0007988	Hematological measurement	http://www.ebi.ac.uk/efo/EFO_0004503
monocyte count	myeloid white cell count	269	164	20	31	51	0.0269839	6.30901e-153	8.40682e-149	2.25303e-146	0.133508	0.235566	0.99	rs10075801-rs34301845|chr19:3179884|rs55986493|rs12266014|rs2814778|rs3184504-rs653178|rs2860773-rs13417564|rs146723115-rs12542907|rs2195224-rs9872440|rs1700159|rs140740457-rs144110170|rs571497-rs1968252|rs66645127-rs1570884|rs445|rs112721625-rs11654074|rs11931598-rs568868093|rs12459847-rs73036517|rs17739167-rs12101888|rs11624512-rs72699818|rs2208568-rs6429432|rs7776054-rs34208856|rs6740847-rs105…	http://www.ebi.ac.uk/efo/EFO_0005091	Hematological measurement	http://www.ebi.ac.uk/efo/EFO_0004503	http://www.ebi.ac.uk/efo/EFO_0007988	Hematological measurement	http://www.ebi.ac.uk/efo/EFO_0004503
neutrophil count, basophil count	neutrophil percentage of leukocytes	153	135	26	20	46	0.0126338	7.28619e-153	9.67283e-149	2.60199e-146	0.190083	0.319444	0.99	rs218265-rs218243|chr19:3179884|rs11668719-rs575404063|rs1800961|rs56378716|rs2814778|rs6426558-rs17592479|rs3917932|rs4147915-rs74253465|rs385893|rs2029582-rs10171849|rs11741826|rs12239046|rs16978075|rs55799208|rs11725704|rs445|rs16895831|rs7537229-rs1999537|rs2158799|rs62312418|rs10173538-rs34435647|rs2954031-rs2954021|rs12440045|rs34293785|rs7896518-rs10761731|rs34599082|rs4761234|rs7846314-rs…	http://www.ebi.ac.uk/efo/EFO_0004833, http://www.ebi.ac.uk/efo/EFO_0005090	Inflammatory measurement,Hematological measurement	http://www.ebi.ac.uk/efo/EFO_0004872,http://www.ebi.ac.uk/efo/EFO_0004503	http://www.ebi.ac.uk/efo/EFO_0007990	Hematological measurement	http://www.ebi.ac.uk/efo/EFO_0004503
diastolic blood pressure	diastolic blood pressure, alcohol drinking	545	66	8	40	48	0.0220013	1.01593e-152	1.34371e-148	3.62803e-146	0.0852575	0.157119	0.99	rs35443-rs35436|rs2932538-rs2999159|rs72831345-rs1530440|rs1848797|rs6429422-rs12080886|rs12716337-rs10051330|rs633185-rs604723|rs4277405-rs4459609|rs1799945-rs198851|rs1275984-rs1275985|rs903432-rs7744143|rs34071855-rs880315|rs740746|rs7808452-rs11563582|rs2306363|rs419076-rs988398|rs2898290-rs13249843|rs3184504-rs597808|rs13107325|rs112640876-rs592373-rs4980389|rs1716983-rs2683696|rs4306343-rs1…	http://www.ebi.ac.uk/efo/EFO_0006336	Other measurement	http://www.ebi.ac.uk/efo/EFO_0001444	http://www.ebi.ac.uk/efo/EFO_0006336, http://www.ebi.ac.uk/efo/EFO_0004329	Biological process,Other measurement	http://purl.obolibrary.org/obo/GO_0008150,http://www.ebi.ac.uk/efo/EFO_0001444
granulocyte count	neutrophil percentage of leukocytes	155	135	24	22	46	0.0127989	1.47726e-152	1.94667e-148	5.27547e-146	0.188525	0.317241	0.99	rs218265-rs218243|chr19:3179884|rs11668719-rs575404063|rs1800961|rs56378716|rs2814778|rs6426558-rs17592479|rs7537229|rs3917932|rs385893|rs2029582-rs10171849|rs11741826|rs12239046|rs16978075|rs55799208|rs11725704|rs445|rs2158799|rs62312418|rs10173538-rs34435647|rs10995477-rs10761731|rs1250569-rs2802372|rs2954031-rs2954021|rs34599082|rs4761234|rs7846314-rs35440906|rs4760|rs34293785-rs1892534|rs9400…	http://www.ebi.ac.uk/efo/EFO_0007987	Hematological measurement	http://www.ebi.ac.uk/efo/EFO_0004503	http://www.ebi.ac.uk/efo/EFO_0007990	Hematological measurement	http://www.ebi.ac.uk/efo/EFO_0004503
smoking behavior	smoking behaviour measurement	230	127	11	37	48	0.0178665	1.78421e-152	2.34251e-148	6.37163e-146	0.15534	0.268908	0.99	rs71367545|rs3025343-rs113382419|rs1486900-rs35175834|rs4391802-rs2585817|rs2310752-rs7528604|rs12202536-rs12211126|rs6965740-rs7807019|rs6119897|rs11255908|rs76608582|rs359243-rs2419903|rs2867112-rs13396935|rs56133711-rs17309874|rs4837631-rs1221148|rs7297175-rs772921|rs240955-rs7766610|rs2340403-rs11210229|rs8042849-rs1051730|rs9919670-rs7938812|rs75742406-rs7130826|rs11783093|rs11210892-rs54984…	http://www.ebi.ac.uk/efo/EFO_0004318	Biological process	http://purl.obolibrary.org/obo/GO_0008150	http://www.ebi.ac.uk/efo/EFO_0005671	Other measurement	http://www.ebi.ac.uk/efo/EFO_0001444
cardiovascular disease	pulse pressure measurement	285	595	15	47	62	0.103722	8.13713e-152	1.06442e-147	2.90587e-145	0.0757946	0.140909	0.99	rs12716337-rs7701003-rs35147325|rs12224337-rs4754196|rs7412|rs2681492|rs10059884-rs1173771|rs6595838-rs17677603|rs604723-rs486023|rs36078151-rs10942863|rs2131570-rs6766170|rs10224210-rs73158188|rs10882397-rs932764|rs2071382-rs1894400|rs12476527-rs1275988|rs9368222|rs11191580-rs12416331|rs9844972|rs10086284-rs2011567|rs2254240-rs10769254|rs6679817-rs786919|rs12258967|rs2290769-rs4788913|rs12449170…	http://www.ebi.ac.uk/efo/EFO_0000319	Other disease	http://www.ebi.ac.uk/efo/EFO_0000408	http://www.ebi.ac.uk/efo/EFO_0005763	Cardiovascular measurement	http://www.ebi.ac.uk/efo/EFO_0004298
Eczema, allergic rhinitis, asthma	childhood onset asthma	78	257	17	28	45	0.0122613	1.25021e-151	1.62943e-147	4.46464e-145	0.155172	0.268657	0.99	rs72743461|rs12365699|rs117710327|rs1295685|rs1806656-rs2689282|rs1893958-rs7240948|rs16903574-rs77665773|rs140522418-rs1940377|rs72699185-rs144829310-rs7848215|rs3024971|rs7632381-rs7625643|rs12952581|rs12122629-rs12123821|rs34290285|rs9611573-rs12165508|rs12935657|rs1617333-rs1214598|rs891058-rs3856439|rs905670-rs62408233|rs28407950|rs4574025-rs8086340|rs4491851-rs9828592|rs10995245|rs28690449-…	http://purl.obolibrary.org/obo/HP_0000964, http://www.ebi.ac.uk/efo/EFO_0005854, http://www.ebi.ac.uk/efo/EFO_0000270	Immune system disorder,Other trait,Other disease	http://www.ebi.ac.uk/efo/EFO_0000001,http://www.ebi.ac.uk/efo/EFO_0000408,http://www.ebi.ac.uk/efo/EFO_0000540	http://www.ebi.ac.uk/efo/EFO_0004591	Other disease	http://www.ebi.ac.uk/efo/EFO_0000408
appendicular lean mass	lean body mass	435	163	11	43	54	0.0433696	1.68828e-151	2.19238e-147	6.02905e-145	0.0992647	0.180602	0.99	rs4735764-rs1452822|rs61772132-rs778416|rs3810291|rs76798800|rs2943656-rs952227|rs622871-rs573098|rs555464135-rs7027103|rs6075769-rs1884762|rs143384|rs1991083-rs12713004|rs78378222|rs7740107-rs7740188|rs2005172|rs7582516-rs17246129|rs33966734|rs11159347-rs12879423|rs6711710|rs4842924-rs4842926|rs42044-rs42038|rs10880960-rs2408508|rs10841515-rs7310698|rs8047465-rs1728380|rs6567160-rs71336393|rs353…	http://www.ebi.ac.uk/efo/EFO_0004980	Other measurement	http://www.ebi.ac.uk/efo/EFO_0001444	http://www.ebi.ac.uk/efo/EFO_0004995	Other measurement	http://www.ebi.ac.uk/efo/EFO_0001444
apolipoprotein A 1 measurement	low density lipoprotein cholesterol measurement	458	593	18	49	67	0.166123	1.83649e-151	2.37621e-147	6.55833e-145	0.0680894	0.127498	0.99	rs41280463-rs72729623|rs267733-rs267738|rs7896518-rs10761756|rs611917-rs4970834-rs12740374-rs6657811|rs1495741-rs11780610|rs7503353-rs4791641|rs79940707-rs7202323|rs2256814-rs6062510|rs118024629-rs6065904|rs72926946-rs7569317-rs182472492|rs174566-rs174564|rs9884390-rs976002|rs41272086-rs191555775|rs557933-rs556107|rs13108218|rs10791660-rs145184406|rs2066714|rs2519093-rs635634|rs77960347|rs13702-r…	http://www.ebi.ac.uk/efo/EFO_0004614	Lipid or lipoprotein measurement	http://www.ebi.ac.uk/efo/EFO_0004732	http://www.ebi.ac.uk/efo/EFO_0004611	Lipid or lipoprotein measurement	http://www.ebi.ac.uk/efo/EFO_0004732
alcohol drinking, high density lipoprotein cholesterol measurement	triglyceride measurement, alcohol consumption measurement	95	56	38	0	38	0.00325402	4.17464e-151	5.38201e-147	1.49082e-144	0.336283	0.503311	0.99	rs190528931|rs150844304|rs28364406|rs6073958|rs465002|rs2749008|rs9989419|rs2043082|rs116843064|rs540730|rs60695258|rs2642438|rs28487964|rs4804411|rs1128249|rs8071884|rs9491694|rs2954021|rs509728|rs2972143|rs174566|rs79624003|rs11967262|rs11762784|rs4820323|rs287|rs10769254|rs4841132|rs10127775|rs1154988|rs2575876|rs112259268|rs4418728|rs7096937|rs2908522|rs2925979|rs2963472|rs34311866	http://www.ebi.ac.uk/efo/EFO_0004329, http://www.ebi.ac.uk/efo/EFO_0004612	Biological process,Lipid or lipoprotein measurement	http://purl.obolibrary.org/obo/GO_0008150,http://www.ebi.ac.uk/efo/EFO_0004732	http://www.ebi.ac.uk/efo/EFO_0004530, http://www.ebi.ac.uk/efo/EFO_0007878	Other measurement,Lipid or lipoprotein measurement	http://www.ebi.ac.uk/efo/EFO_0004529,http://www.ebi.ac.uk/efo/EFO_0001444
Eczema	respiratory system disease	189	103	11	34	45	0.0119072	7.95404e-151	1.02176e-146	2.84049e-144	0.182186	0.308219	0.99	rs12365699|rs17670280-rs73196739|rs72743461-rs56375023|rs7936323-rs7936312|rs5751086-rs9611602|rs1904522-rs17454584|rs35621564-rs10244416|rs12123821-rs115288876|rs891058|rs3749833-rs6894249|rs4845604|rs1950897-rs7140939|rs2255088|rs3813308-rs250308|rs34290285|rs8126516-rs73203093|rs4739738-rs6473228|rs249677-rs12655443|rs3939286-rs1342326|rs11495981-rs10245867|rs10791824-rs479844|rs301806-rs15996…	http://purl.obolibrary.org/obo/HP_0000964	Other trait	http://www.ebi.ac.uk/efo/EFO_0000001	http://www.ebi.ac.uk/efo/EFO_0000684	Other disease	http://www.ebi.ac.uk/efo/EFO_0000408
Abnormality of refraction	Myopia	454	56	19	26	45	0.0155508	1.42174e-150	1.81979e-146	5.07723e-144	0.0967742	0.176471	0.99	rs9747347|rs1550094|rs10895869-rs71041628|rs9217-rs11658305|rs9866391-rs6767786|rs2155413|rs17428076|rs73157695|rs72621438-rs10089517|rs9307551-rs13129838|rs1064583|rs2076309-rs2207136|rs13380104-rs1961579|rs3138142-rs3138141|rs62070229-rs10512441|rs34217772|rs12965607|rs5442|rs7744813|rs479445-rs556161|rs10892173-rs7947524|rs2808510-rs2808514|rs1793639-rs1790165|rs11606250|rs1550870|rs2908972|rs…	http://purl.obolibrary.org/obo/HP_0000539	Other trait	http://www.ebi.ac.uk/efo/EFO_0000001	http://purl.obolibrary.org/obo/HP_0000545	Other trait	http://www.ebi.ac.uk/efo/EFO_0000001
HMG CoA reductase inhibitor use measurement	total cholesterol measurement	97	416	13	36	49	0.0246816	4.97666e-150	6.34725e-146	1.77723e-143	0.105603	0.191033	0.99	rs12916|rs12739394-rs2495504|rs7412|rs2000999-rs2287997|rs77542162|rs2737252-rs2737245|rs112339942-rs505151|rs4299376|rs1367117|rs4518111-rs7616006|rs2068888|rs1169288|rs3764261-rs183130|rs1260326|rs2954038-rs2954021-rs2954029|rs969114-rs2603192|rs10455872-rs74617384|rs964184|rs55714927-rs72837687|rs9295123-rs2297374|rs601338-rs2452170|rs2495477-rs693668|rs7350789-rs10468017|rs1030431-rs9297994|r…	http://www.ebi.ac.uk/efo/EFO_0009932	Other measurement	http://www.ebi.ac.uk/efo/EFO_0001444	http://www.ebi.ac.uk/efo/EFO_0004574	Lipid or lipoprotein measurement	http://www.ebi.ac.uk/efo/EFO_0004732
intelligence, self reported educational attainment	mathematical ability	82	1538	1	55	56	0.0771399	1.92198e-149	2.44257e-145	6.86363e-143	0.0358056	0.0691358	0.99	rs2456973-rs2640564|rs34795510-rs71413877|rs9503598-rs12524795|rs2252003-rs2476733|rs10185725-rs62170775|rs10786662-rs72845663|rs55736314-rs7624274|rs4981446-rs8005677|rs7175692-rs12914495|rs132575-rs132571|rs10175405-rs2942884|rs7313259-rs11055991|rs215600-rs7798739|rs1255223-rs644799|rs73344830-rs749694|rs13018640-rs2309757|rs7044246-rs4382592|rs2152924-rs14184|rs35099767-rs1933721|rs2268894-rs…	http://www.ebi.ac.uk/efo/EFO_0004337, http://www.ebi.ac.uk/efo/EFO_0004784	Biological process,Other measurement	http://purl.obolibrary.org/obo/GO_0008150,http://www.ebi.ac.uk/efo/EFO_0001444	http://www.ebi.ac.uk/efo/EFO_0004875	Biological process	http://purl.obolibrary.org/obo/GO_0008150
triglyceride measurement	triglyceride measurement, alcohol consumption measurement	746	56	15	32	47	0.0255526	1.65924e-148	2.10119e-144	5.92535e-142	0.0622517	0.117207	0.99	rs1564282-rs34311866|rs2943645-rs2972143|rs28364406-rs28364531|rs6073958|rs58542926-rs2304128|rs4820323-rs2267373|rs150844304-rs28487964-rs139974673|rs9989419|rs116843064|rs2068888-rs4418728|rs540973884-rs2908522|rs2763981|rs998584-rs11967262|rs11762784-rs4731701|rs7140110|rs41274050|rs174566|rs1495743|rs9436661-rs4495740|rs3794695|rs2896635-rs6486122|rs6458869-rs2749008|rs13108218|rs60695258-rs3…	http://www.ebi.ac.uk/efo/EFO_0004530	Lipid or lipoprotein measurement	http://www.ebi.ac.uk/efo/EFO_0004529	http://www.ebi.ac.uk/efo/EFO_0004530, http://www.ebi.ac.uk/efo/EFO_0007878	Other measurement,Lipid or lipoprotein measurement	http://www.ebi.ac.uk/efo/EFO_0004529,http://www.ebi.ac.uk/efo/EFO_0001444
C-reactive protein measurement	body mass index	571	2122	13	74	87	0.741123	2.09644e-148	2.64546e-144	7.48666e-142	0.0333845	0.064612	0.99	rs4516268-rs3923783|rs11130206-rs1317140|rs6905544-rs901630|rs12933292-rs889398|rs1477890-rs6840517|rs3125326|rs3095122-rs10732812|rs6569648-rs9388766|rs2075803|rs13416992-rs6545714|rs62118504|rs4774590-rs6493498|rs4500930-rs12466485-rs28613487|rs288230-rs288183-rs17160804|rs2415209-rs7171864|rs62092069-rs1356506|rs6265|rs7621025-rs687339|rs10203386|rs62106258|rs62246311-rs3774063|rs2183947-rs936…	http://www.ebi.ac.uk/efo/EFO_0004458	Inflammatory measurement	http://www.ebi.ac.uk/efo/EFO_0004872	http://www.ebi.ac.uk/efo/EFO_0004340	Body measurement	http://www.ebi.ac.uk/efo/EFO_0004324
alcohol consumption measurement, high density lipoprotein cholesterol measurement	triglyceride measurement, alcohol drinking	85	57	37	0	37	0.00296348	3.46362e-148	4.3553e-144	1.2369e-141	0.352381	0.521127	0.99	rs190528931|rs150844304|rs5014650|rs28364406|rs6073958|rs465002|rs9989419|rs60695258|rs116843064|rs540730|rs2043082|rs2642438|rs28487964|rs1128249|rs8071884|rs509728|rs2954021|rs9491694|rs174566|rs2972143|rs79624003|rs11967262|rs11762784|rs4820323|rs287|rs56076449|rs10769254|rs4841132|rs10127775|rs2575876|rs112259268|rs1154988|rs4418728|rs7096937|rs2908522|rs2925979|rs2963472	http://www.ebi.ac.uk/efo/EFO_0007878, http://www.ebi.ac.uk/efo/EFO_0004612	Other measurement,Lipid or lipoprotein measurement	http://www.ebi.ac.uk/efo/EFO_0004732,http://www.ebi.ac.uk/efo/EFO_0001444	http://www.ebi.ac.uk/efo/EFO_0004530, http://www.ebi.ac.uk/efo/EFO_0004329	Biological process,Lipid or lipoprotein measurement	http://www.ebi.ac.uk/efo/EFO_0004529,http://purl.obolibrary.org/obo/GO_0008150
Eczema	allergic rhinitis	189	62	4	37	41	0.00716741	6.47019e-148	8.10732e-144	2.31059e-141	0.195238	0.326693	0.99	rs4739738-rs7824993|rs6094570-rs6066181|rs2164068-rs1025549|rs59185885-rs950881|rs71368508-rs34210653|rs17293632-rs56375023|rs891058|rs2030519-rs60946162|rs2988277-rs1214598|rs34290285|rs7193402-rs9282864|rs12920150-rs41190|rs3787184-rs12625547|rs1342326-rs7848215|rs3853750-rs7728912|rs7717955-rs6881706|rs1260294-rs63406760|rs1904522-rs148505069|rs2070901-rs2070902|rs11677002-rs7606480|rs9648346-…	http://purl.obolibrary.org/obo/HP_0000964	Other trait	http://www.ebi.ac.uk/efo/EFO_0000001	http://www.ebi.ac.uk/efo/EFO_0005854	Immune system disorder	http://www.ebi.ac.uk/efo/EFO_0000540
smoking status measurement, diastolic blood pressure	systolic blood pressure	93	1027	12	42	54	0.0584201	7.26402e-148	9.07019e-144	2.59407e-141	0.0506567	0.0964286	0.99	rs10077885|rs10832013-rs900145|rs17035646-rs880315|rs12744757-rs12741980-rs202071545|rs7823056-rs7826238|rs9693857-rs13271489|rs2023843|rs419076-rs1290790|rs11067763-rs11067762|rs35427-rs35444|rs633185-rs604723|rs8077276-rs4968782|rs569550-rs661348|rs1799945-rs198851|rs2521501|rs1801253|rs72656645-rs2024385|rs12476527-rs1275988|rs10858966-rs10858948|rs60691990-rs73073686|rs2898290|rs7483477|rs200…	http://www.ebi.ac.uk/efo/EFO_0006527, http://www.ebi.ac.uk/efo/EFO_0006336	Other measurement	http://www.ebi.ac.uk/efo/EFO_0001444	http://www.ebi.ac.uk/efo/EFO_0006335	Other measurement	http://www.ebi.ac.uk/efo/EFO_0001444
triglyceride measurement	triglyceride measurement, alcohol drinking	746	57	14	33	47	0.0260089	9.4537e-148	1.17632e-143	3.37604e-141	0.0621693	0.117061	0.99	rs1564282-rs34311866|rs2943645-rs2972143|rs28364406-rs28364531|rs6073958|rs58542926-rs2304128|rs4820323-rs2267373|rs150844304-rs28487964-rs139974673|rs9989419|rs116843064|rs2068888-rs4418728|rs540973884-rs2908522|rs2763981|rs998584-rs11967262|rs11762784-rs4731701|rs7140110|rs174566|rs1495743|rs9436661-rs4495740|rs3794695|rs2896635-rs6486122|rs6458869-rs2749008|rs7759633-rs5014650|rs13108218|rs606…	http://www.ebi.ac.uk/efo/EFO_0004530	Lipid or lipoprotein measurement	http://www.ebi.ac.uk/efo/EFO_0004529	http://www.ebi.ac.uk/efo/EFO_0004530, http://www.ebi.ac.uk/efo/EFO_0004329	Biological process,Lipid or lipoprotein measurement	http://www.ebi.ac.uk/efo/EFO_0004529,http://purl.obolibrary.org/obo/GO_0008150
basophil count	basophil percentage of granulocytes	102	62	27	11	38	0.00386813	5.66634e-147	7.02612e-143	2.02352e-140	0.301587	0.463415	0.99	rs17758695|rs12762973|rs12447180|rs550065584|rs70992176|rs10401672|rs9743723-rs4982731|rs75497452|rs71356805|rs10165200|rs9376098|rs28479481|rs12151289|rs2074585|rs6701752|rs1559964-rs16823866|rs10893844|rs2271352|rs6782812|rs6045559-rs6045612|rs6703781-rs1537061|rs56390363-rs6840258|rs1691799-rs61925898|rs11579220-rs559370413|rs10100356|rs778798|rs56757486-rs57228624|rs150498232|rs3181077|rs8056…	http://www.ebi.ac.uk/efo/EFO_0005090	Inflammatory measurement	http://www.ebi.ac.uk/efo/EFO_0004872	http://www.ebi.ac.uk/efo/EFO_0007995	Inflammatory measurement	http://www.ebi.ac.uk/efo/EFO_0004872
Myopia	refractive error measurement	56	232	15	26	41	0.00794666	6.44519e-147	7.96422e-143	2.30166e-140	0.165992	0.284722	0.99	rs1550094|rs10892173-rs7943887|rs2155413|rs9747347-rs9911460|rs72621438-rs10089517|rs12615720-rs7584946|rs13380104-rs1961579|rs3138142-rs3138141|rs34217772-rs2180231|rs12965607|rs5442|rs7744813|rs9585327|rs2808510|rs11736348-rs13129838|rs11606250-rs11602008|rs1550870|rs4948523-rs67362351|rs1002191-rs71041628|rs1793639-rs1015053|rs2908972|rs1150691-rs2799081|rs10500355-rs7188859|rs61049169-rs11679…	http://purl.obolibrary.org/obo/HP_0000545	Other trait	http://www.ebi.ac.uk/efo/EFO_0000001	http://www.ebi.ac.uk/efo/EFO_0007814	Other measurement	http://www.ebi.ac.uk/efo/EFO_0001444
leukocyte count	platelet crit	830	272	13	50	63	0.138088	1.13123e-146	1.39302e-142	4.03976e-140	0.0606352	0.114338	0.99	rs17758695|rs655029-rs4952073|rs36084521|rs34338164|rs7934276-rs1111890|rs10466905-rs2286599|rs7129527-rs7934719|rs7803075-rs12669378|rs200748895|rs1047891-rs715|rs1790946-rs1790963|rs11190134-rs11190133|rs10986338-rs10818963|rs13283282-rs13289095|rs1700159|rs6993770-rs7832219|rs59865663-rs4782371|rs9376091-rs7776054|rs1260326|rs1016680-rs853195|rs174549-rs174594|rs4472337-rs73419621|rs139974673-…	http://www.ebi.ac.uk/efo/EFO_0004308	Hematological measurement	http://www.ebi.ac.uk/efo/EFO_0004503	http://www.ebi.ac.uk/efo/EFO_0007985	Hematological measurement	http://www.ebi.ac.uk/efo/EFO_0004503
self reported educational attainment	smoking initiation	1853	241	6	64	70	0.27315	9.41055e-146	1.15486e-141	3.36063e-139	0.034585	0.0668577	0.99	rs329118-rs6871635|rs748832-rs9882532|rs1689510-rs1701704|rs62052916-rs62051146|rs141547796-rs78648104|rs34298584-rs72903956-rs56393977|rs11663602-rs71367544|rs2471711-rs6839719|rs4493682-rs62367520|rs10223052-rs4699965-rs6449503|rs11036413-rs1506724|rs3820277-rs78116078|rs1435741-rs281323|rs57352738-rs2345667|rs12474587-rs4500960|rs6824567-rs624833|rs4911241-rs6119267|rs1538859-rs56367474|rs4279…	http://www.ebi.ac.uk/efo/EFO_0004784	Other measurement	http://www.ebi.ac.uk/efo/EFO_0001444	http://www.ebi.ac.uk/efo/EFO_0005670	Biological process	http://purl.obolibrary.org/obo/GO_0008150
BMI-adjusted waist circumference	vital capacity	1266	595	4	74	78	0.460744	1.54808e-145	1.89329e-141	5.5284e-139	0.0437465	0.0838259	0.99	rs1000972-rs6054427|rs4556405-rs9428295|rs62621197-rs11670030|rs2252074-rs4730073|rs2681312-rs62045828|rs13116999-rs6537283|rs975970-rs6806825|rs645601-rs613470|rs73071612-rs11975615|rs35043843-rs7536458|rs10498672-rs13216391|rs4901541-rs7155922|rs6066121-rs2236519|rs4877815-rs7020841|rs1250248-rs1250258|rs3764002-rs10861879|rs9435732-rs9435733|rs1248079-rs291970|rs3791679|rs11632640-rs7162503|rs…	http://www.ebi.ac.uk/efo/EFO_0007789	Body measurement	http://www.ebi.ac.uk/efo/EFO_0004324	http://www.ebi.ac.uk/efo/EFO_0004312	Other measurement	http://www.ebi.ac.uk/efo/EFO_0001444
coronary artery disease	systolic blood pressure	260	1027	11	53	64	0.163325	8.54077e-145	1.04096e-140	3.05002e-138	0.0523303	0.0994561	0.99	rs13118820-rs6536076|rs6807945-rs185244|rs73036519-rs11673093|rs36096196-rs12081179-rs2843152|rs260020-rs73306860|rs140473396-rs3740390|rs6905288|rs9892152-rs6504213|rs17114046-rs55869368|rs56313611-rs80346118|rs699-rs2478539|rs17608766|rs1317507-rs9549328|rs8102876-rs8103278|rs80073370-rs17091891|rs4977574-rs1333045|rs34633411-rs6567160|rs7678555-rs111346133|rs13179413-rs3936511|rs7617773-rs1249…	http://www.ebi.ac.uk/efo/EFO_0000378	Cardiovascular disease	http://www.ebi.ac.uk/efo/EFO_0000319	http://www.ebi.ac.uk/efo/EFO_0006335	Other measurement	http://www.ebi.ac.uk/efo/EFO_0001444
erythrocyte count	leukocyte count	937	830	17	61	78	0.475693	3.58255e-144	4.35161e-140	1.27937e-137	0.0461812	0.0882852	0.99	rs9804550|rs6684709-rs2811974|rs9863|rs1037116-rs1037117|rs8015423-rs9806027|rs4734427-rs113306726|rs884328-rs3006917|rs729761-rs744103|rs78378222|rs11104870-rs6538148|rs12136414-rs1875763|rs10761785-rs10761751|rs11615482-rs7955734|rs2561758|rs551118-rs2968478|rs12196049-rs12204909|rs73144210-rs3730590|rs58879558-rs62064641|rs464609-rs154121|rs2412608-rs8037837|rs7943203-rs7934719|rs7705526|rs853…	http://www.ebi.ac.uk/efo/EFO_0004305	Hematological measurement	http://www.ebi.ac.uk/efo/EFO_0004503	http://www.ebi.ac.uk/efo/EFO_0004308	Hematological measurement	http://www.ebi.ac.uk/efo/EFO_0004503
systolic blood pressure	systolic blood pressure, alcohol drinking	1027	70	11	39	50	0.0439721	3.81812e-144	4.62203e-140	1.3635e-137	0.0477555	0.0911577	0.99	rs73029563|rs2932538-rs2999159|rs72831345-rs72831343|rs633185-rs604723|rs1214759-rs7763558|rs67665719-rs2469997|rs686861-rs1018148|rs2484294-rs1801253|rs56329057-rs11725969|rs11636952|rs62481856-rs2392929|rs12258967-rs113862204|rs2306363|rs1173727-rs9292468|rs13107325|rs414992-rs448671|rs76987554|rs11642015-rs55872725|rs7125196-rs751984|rs2643826|rs7497304-rs2521501|rs2898290-rs1821002-rs13280442…	http://www.ebi.ac.uk/efo/EFO_0006335	Other measurement	http://www.ebi.ac.uk/efo/EFO_0001444	http://www.ebi.ac.uk/efo/EFO_0006335, http://www.ebi.ac.uk/efo/EFO_0004329	Biological process,Other measurement	http://purl.obolibrary.org/obo/GO_0008150,http://www.ebi.ac.uk/efo/EFO_0001444
alcohol consumption measurement, high density lipoprotein cholesterol measurement	triglyceride measurement, alcohol consumption measurement	85	56	36	0	36	0.00291149	7.50133e-144	9.05007e-140	2.67882e-137	0.342857	0.510638	0.99	rs190528931|rs150844304|rs28364406|rs6073958|rs465002|rs9989419|rs2043082|rs116843064|rs540730|rs60695258|rs2642438|rs28487964|rs1128249|rs8071884|rs9491694|rs2954021|rs509728|rs174566|rs2972143|rs79624003|rs11967262|rs11762784|rs4820323|rs287|rs56076449|rs10769254|rs4841132|rs10127775|rs1154988|rs2575876|rs112259268|rs4418728|rs7096937|rs2908522|rs2925979|rs2963472	http://www.ebi.ac.uk/efo/EFO_0007878, http://www.ebi.ac.uk/efo/EFO_0004612	Other measurement,Lipid or lipoprotein measurement	http://www.ebi.ac.uk/efo/EFO_0004732,http://www.ebi.ac.uk/efo/EFO_0001444	http://www.ebi.ac.uk/efo/EFO_0004530, http://www.ebi.ac.uk/efo/EFO_0007878	Other measurement,Lipid or lipoprotein measurement	http://www.ebi.ac.uk/efo/EFO_0004529,http://www.ebi.ac.uk/efo/EFO_0001444
Eczema, allergic rhinitis	respiratory system disease	153	103	14	28	42	0.00963912	1.70054e-143	2.04472e-139	6.07283e-137	0.196262	0.328125	0.99	rs12365699|rs117710327|rs17454584|rs6011033-rs3787100|rs16903574-rs77665773|rs35621564-rs10244416|rs72743461-rs17293632|rs7359623-rs9303279|rs9494892-rs9494883|rs7130870-rs10501149|rs891058|rs12122629-rs12123821|rs4845604|rs1950897-rs7140939|rs36045143-rs12935657|rs34290285|rs10796303-rs2255088|rs249677-rs12655443|rs7646283-rs9828592|rs9648346-rs11495981|rs1837253|rs301806-rs159963|rs72925996-rs9…	http://purl.obolibrary.org/obo/HP_0000964, http://www.ebi.ac.uk/efo/EFO_0005854	Immune system disorder,Other trait	http://www.ebi.ac.uk/efo/EFO_0000001,http://www.ebi.ac.uk/efo/EFO_0000540	http://www.ebi.ac.uk/efo/EFO_0000684	Other disease	http://www.ebi.ac.uk/efo/EFO_0000408
household income	intelligence, self reported educational attainment	247	82	5	38	43	0.0123885	4.00665e-143	4.80142e-139	1.43082e-136	0.15035	0.261398	0.99	rs35309068-rs7313259|rs34795510-rs71413877|rs1783803-rs10830568|rs7599488-rs7581162|rs254779-rs254781|rs7032484-rs10818606|rs2172252-rs13090388|rs7077446-rs73344830|rs9401593-rs17814604-rs62422687|rs17689966-rs17563986-rs16940672|rs4729068-rs12671937|rs13018640-rs9653442-rs4438499-rs6722241|rs2721173|rs10185725-rs10165653|rs7325960-rs8002014|rs11210935-rs6674176-rs783301|rs1431196-rs62100765|rs55…	http://www.ebi.ac.uk/efo/EFO_0009695	Other trait	http://www.ebi.ac.uk/efo/EFO_0000001	http://www.ebi.ac.uk/efo/EFO_0004337, http://www.ebi.ac.uk/efo/EFO_0004784	Biological process,Other measurement	http://purl.obolibrary.org/obo/GO_0008150,http://www.ebi.ac.uk/efo/EFO_0001444
glomerular filtration rate	urate measurement	481	253	14	42	56	0.0744345	4.33993e-143	5.18343e-139	1.54984e-136	0.0825959	0.152589	0.99	rs10850001-rs10774625|rs13329952-rs4997081|rs7425436-rs2307394|rs2725261-rs2622629|rs3845534-rs2760215|rs12313306-rs7974833|rs948493-rs4014195|rs34861762|rs187355703|rs2941487-rs1913641|rs219781-rs2244237|rs1397764-rs12496412|rs79105258|rs334|rs780093-rs1260326|rs10851885|rs17050272|rs1055256-rs4962699|rs1047891|rs3741210-rs11564722-rs7482894|rs2453580-rs2440165|rs10254101-rs73728279|rs57737646-r…	http://www.ebi.ac.uk/efo/EFO_0005208	Other measurement	http://www.ebi.ac.uk/efo/EFO_0001444	http://www.ebi.ac.uk/efo/EFO_0004531	Other measurement	http://www.ebi.ac.uk/efo/EFO_0001444
lymphocyte percentage of leukocytes	neutrophil count, eosinophil count	147	154	17	27	44	0.0138467	5.12503e-143	6.10071e-139	1.83021e-136	0.171206	0.292359	0.99	rs218265-rs218243|chr19:3179884|rs2814778|rs3917932|rs4924590-rs12101888|rs2297412-rs17592479|rs4147915-rs74253465|rs6740847-rs1375493|chr1:79411968|rs16978075|rs55799208|rs11725704|rs445|rs34645479-rs7168592|rs7537229-rs1999537|rs2038700-rs2332462|rs16850073-rs62312418|rs2158799|rs143737784-rs2998286|rs11931598-rs568868093|rs8070290-rs8066044|rs2954031-rs2954021|rs139156536-rs12600856-rs3785549|…	http://www.ebi.ac.uk/efo/EFO_0007993	Hematological measurement	http://www.ebi.ac.uk/efo/EFO_0004503	http://www.ebi.ac.uk/efo/EFO_0004833, http://www.ebi.ac.uk/efo/EFO_0004842	Hematological measurement	http://www.ebi.ac.uk/efo/EFO_0004503
granulocyte count	lymphocyte percentage of leukocytes	155	147	19	25	44	0.0139366	7.15613e-143	8.49019e-139	2.55555e-136	0.170543	0.291391	0.99	rs218265-rs218243|chr19:3179884|rs2814778|rs3917932|rs2297412-rs17592479|rs6740847-rs1375493|chr1:79411968|rs16978075|rs55799208|rs11725704|rs445|rs34645479-rs7168592|rs7537229-rs1999537|rs2038700-rs2332462|rs2158799|rs143737784-rs2998286|rs11931598-rs568868093|rs62312418|rs8070290-rs8068017|rs4924590|rs1250569-rs2802372|rs2954031-rs2954021|rs139156536-rs12600856-rs3785549|rs6785206-rs2734031|rs3…	http://www.ebi.ac.uk/efo/EFO_0007987	Hematological measurement	http://www.ebi.ac.uk/efo/EFO_0004503	http://www.ebi.ac.uk/efo/EFO_0007993	Hematological measurement	http://www.ebi.ac.uk/efo/EFO_0004503
granulocyte percentage of myeloid white cells	neutrophil count, basophil count	218	153	23	23	46	0.0204012	9.87534e-142	1.16775e-137	3.52661e-135	0.141538	0.247978	0.99	chr19:3179884|rs7168592-rs3784526|rs547770310-rs7896518|rs17592479|rs575404063-rs1985157|rs3917932|rs72767881-rs11741826|rs385893|rs11725704|rs55799208|rs2491251-rs2998286|rs249677-rs13187922|rs16895831|rs7537229-rs1999537|rs16850073-rs62312418|rs2158799|rs10173538-rs34435647|rs9977672-rs2836884|rs6740847-rs10562650|rs4683346-rs9872570|rs7115703-rs14408|rs34293785|rs2491244-rs34061361|rs4760|rs74…	http://www.ebi.ac.uk/efo/EFO_0007997	Hematological measurement	http://www.ebi.ac.uk/efo/EFO_0004503	http://www.ebi.ac.uk/efo/EFO_0004833, http://www.ebi.ac.uk/efo/EFO_0005090	Inflammatory measurement,Hematological measurement	http://www.ebi.ac.uk/efo/EFO_0004872,http://www.ebi.ac.uk/efo/EFO_0004503
granulocyte percentage of myeloid white cells	neutrophil count, eosinophil count	218	154	25	21	46	0.0205346	1.408e-141	1.65946e-137	5.02816e-135	0.141104	0.247312	0.99	chr19:3179884|rs174555-rs174556|rs16850073|rs7168592-rs3784526|rs17592479|rs7537229|rs3917932|rs575404063-rs1985157|rs385893|rs11725704|rs55799208|rs2491251-rs2998286|rs16895831|rs2158799|rs1969949|rs10173538-rs34435647|rs9977672-rs2836884|rs6740847-rs10562650|rs4683346-rs9872570|rs7115703-rs14408|rs34293785|rs547770310-rs10995477|rs2491244-rs34061361|rs4760|rs76025697|rs3735485|rs2082382-rs56330…	http://www.ebi.ac.uk/efo/EFO_0007997	Hematological measurement	http://www.ebi.ac.uk/efo/EFO_0004503	http://www.ebi.ac.uk/efo/EFO_0004833, http://www.ebi.ac.uk/efo/EFO_0004842	Hematological measurement	http://www.ebi.ac.uk/efo/EFO_0004503
apolipoprotein B measurement	low density lipoprotein cholesterol measurement, alcohol consumption measurement	261	62	9	32	41	0.00989785	1.4197e-141	1.66774e-137	5.06993e-135	0.14539	0.25387	0.99	rs34042070-rs3794695|rs1800961|rs8178824-rs1801689|rs10957054-rs9297994|rs35866622-rs516316|rs66476925-rs4470903|rs150474434-rs55809639|rs4299376|rs56204645-rs9298506|rs2244608-rs1169292|rs143020224|rs8107974-rs2304128|rs6573778-rs11621792|rs6657811-rs7528419|rs2068888-rs4418728|rs4671050-rs360804|rs486142-rs556107|rs2328223-rs2618566|rs13210143-rs3822855|rs6907508|rs174566-rs174564|rs7746081-rs2…	http://www.ebi.ac.uk/efo/EFO_0004615	Lipid or lipoprotein measurement	http://www.ebi.ac.uk/efo/EFO_0004732	http://www.ebi.ac.uk/efo/EFO_0004611, http://www.ebi.ac.uk/efo/EFO_0007878	Other measurement,Lipid or lipoprotein measurement	http://www.ebi.ac.uk/efo/EFO_0004732,http://www.ebi.ac.uk/efo/EFO_0001444
unipolar depression, mood disorder	wellbeing measurement	116	300	11	35	46	0.0212857	1.79419e-141	2.10075e-137	6.40728e-135	0.124324	0.221154	0.99	rs11608355-rs888194-rs12817055|rs1261070-rs599550-rs619466|rs7107356|rs16903285-rs1422192|rs55748329-rs7502590|rs145097508-rs3734572-rs148466862|rs1490176|rs59382200-rs1551840|rs1427027-rs4799464|rs297346|rs17570807-rs62081501|rs10950393-rs7805419|rs7827176-rs7819525|rs11693031|rs4257287-rs12962538|rs1360692-rs60393230|rs116362708-rs17622606|rs4914930-rs12030991|rs6771469-rs9852417|rs6131010-rs45…	http://www.ebi.ac.uk/efo/EFO_0003761, http://www.ebi.ac.uk/efo/EFO_0004247	Neurological disorder	http://www.ebi.ac.uk/efo/EFO_0000618	http://www.ebi.ac.uk/efo/EFO_0007869	Other measurement	http://www.ebi.ac.uk/efo/EFO_0001444
mean corpuscular hemoglobin concentration	red blood cell distribution width	129	768	17	36	53	0.0605982	3.87325e-141	4.52022e-137	1.38319e-134	0.0627962	0.118172	0.99	rs113954756-rs7933208|rs61750929-rs142550358|rs869784-rs1505307|rs8176746-rs8176749|rs11245998-rs3782123|rs2022003|rs1031868-rs2449511|rs28601761|rs1799945-rs198851|rs11082512-rs9944715|rs6803-rs28448745|rs4672497|chr22:37462936|rs10751450-rs1419114|rs4808579-rs61166126|rs250518-rs266428|rs2075672|rs2974366-rs1901282|rs12491937-rs11456863|rs3768321-rs11205823|rs334|rs3169166-rs58119220|rs76793257…	http://www.ebi.ac.uk/efo/EFO_0004528	Hematological measurement	http://www.ebi.ac.uk/efo/EFO_0004503	http://www.ebi.ac.uk/efo/EFO_0005192	Hematological measurement	http://www.ebi.ac.uk/efo/EFO_0004503
lymphocyte percentage of leukocytes	neutrophil count	147	171	18	26	44	0.0153753	1.08408e-140	1.26104e-136	3.87139e-134	0.160584	0.27673	0.99	rs218265-rs218243|chr19:3179884|rs10882873-rs12357266|rs1999537|rs2814778|rs3917932|rs4924590-rs12101888|rs2297412-rs17592479|rs4147915-rs74253465|rs6740847-rs1375493|chr1:79411968|rs11725704|rs55799208|rs34645479-rs7168592|rs445|rs2038700-rs2332462|rs2158799|rs143737784-rs2998286|rs11931598-rs568868093|rs62312418|rs8070290-rs8068017|rs11473501-rs10171849|rs2954031-rs2954021|rs16978075-rs12606438…	http://www.ebi.ac.uk/efo/EFO_0007993	Hematological measurement	http://www.ebi.ac.uk/efo/EFO_0004503	http://www.ebi.ac.uk/efo/EFO_0004833	Hematological measurement	http://www.ebi.ac.uk/efo/EFO_0004503
C-reactive protein measurement	high density lipoprotein cholesterol measurement	571	861	12	58	70	0.30071	1.31895e-140	1.52926e-136	4.71013e-134	0.051395	0.0977654	0.99	rs149492745-rs184334219|rs3773910-rs35650976|rs9987289-rs4841132|rs6664374-rs2154384|rs11664369-rs185575165|rs6786055-rs6808104|rs3751812-rs56094641|rs201441-rs385417|rs72959041|rs10774579-rs7970695|rs11229252-rs11228871|rs3768321|rs6486121-rs6486122|rs12740374-rs7528419|rs77960347|rs33951980-rs35493868|rs56823429-rs2925979|rs12966114-rs2435307|rs9647335-rs687339|rs13106834-rs2237035|rs62092069|r…	http://www.ebi.ac.uk/efo/EFO_0004458	Inflammatory measurement	http://www.ebi.ac.uk/efo/EFO_0004872	http://www.ebi.ac.uk/efo/EFO_0004612	Lipid or lipoprotein measurement	http://www.ebi.ac.uk/efo/EFO_0004732
body fat percentage	visceral adipose tissue measurement	90	211	8	34	42	0.0116154	4.79043e-140	5.53632e-136	1.71072e-133	0.162162	0.27907	0.99	rs1834144|rs1928496|rs7845090|rs4711961-rs72892910|rs112108364-rs61969510|rs11655587-rs9906944|rs7590658-rs4482463|rs7498665-rs2411453|rs7649970-rs11712037|rs663640-rs538656|rs62106258-rs62104180|rs11866219-rs10530053|rs539515-rs543874|rs9641499-rs35682716|rs59086897-rs10182458|rs6545714-rs6739755|rs9818550-rs148535477|rs71658797|rs13130484-rs10938398|rs11030112-rs61888762|rs62396185-rs9358912|rs…	http://www.ebi.ac.uk/efo/EFO_0007800	Body measurement	http://www.ebi.ac.uk/efo/EFO_0004324	http://www.ebi.ac.uk/efo/EFO_0004765	Other measurement	http://www.ebi.ac.uk/efo/EFO_0001444
leukocyte count	platelet count	830	370	10	54	64	0.18784	5.7645e-140	6.64057e-136	2.05858e-133	0.056338	0.106667	0.99	rs655029-rs4952073|rs141749350-rs218264|rs10466905-rs2286599|rs1822534-rs9810259|rs200748895|rs17145750-rs33951980|rs58408429-rs6852997|rs2736100-rs7705526|rs59865663-rs4782371|rs385893|rs419261-rs513349|rs2331174-rs10252662|rs17841683-rs16977972|rs139974673-rs55707100|rs12459419-rs3865444|rs342292-rs342293|rs2862064-rs1948760|rs4937333-rs8705|rs3731211-rs7036656|rs1034564-rs758374|rs4411786|rs99…	http://www.ebi.ac.uk/efo/EFO_0004308	Hematological measurement	http://www.ebi.ac.uk/efo/EFO_0004503	http://www.ebi.ac.uk/efo/EFO_0004309	Hematological measurement	http://www.ebi.ac.uk/efo/EFO_0004503
age at menarche	body mass index	378	2122	10	66	76	0.490621	8.96058e-140	1.02892e-135	3.19994e-133	0.0313531	0.0608	0.99	rs951366-rs823114|rs3810291|rs1514177-rs7553348|rs11605776-rs1982350|rs34399458-rs71564871|rs349356-rs349345|rs4360524-rs6587552|rs889398-rs12926791|rs6066454-rs56218501|rs10401175-rs273505|rs114285994-rs12446632|rs34153025-rs112036939|rs4255830-rs58418838|rs8016859-rs10136330|rs1329767-rs10868998|rs62106258|rs1428121-rs7701886|rs11710037-rs35999162|rs62468583-rs62467106|rs28672845-rs4858940|rs10…	http://www.ebi.ac.uk/efo/EFO_0004703	Other measurement	http://www.ebi.ac.uk/efo/EFO_0001444	http://www.ebi.ac.uk/efo/EFO_0004340	Body measurement	http://www.ebi.ac.uk/efo/EFO_0004324
lymphocyte percentage of leukocytes	neutrophil count, basophil count	147	153	20	23	43	0.0137568	2.3017e-139	2.6345e-135	8.21965e-133	0.167315	0.286667	0.99	rs218265-rs218243|chr19:3179884|rs1999537|rs2814778|rs3917932|rs2297412-rs17592479|rs4147915-rs74253465|rs6740847-rs1375493|chr1:79411968|rs16978075|rs55799208|rs11725704|rs445|rs34645479-rs7168592|rs2038700-rs2332462|rs2158799|rs143737784-rs2998286|rs11931598-rs568868093|rs62312418|rs8070290-rs8068017|rs4924590|rs2954031-rs2954021|rs139156536-rs12600856-rs3785549|rs34599082|rs7846314-rs35440906|…	http://www.ebi.ac.uk/efo/EFO_0007993	Hematological measurement	http://www.ebi.ac.uk/efo/EFO_0004503	http://www.ebi.ac.uk/efo/EFO_0004833, http://www.ebi.ac.uk/efo/EFO_0005090	Inflammatory measurement,Hematological measurement	http://www.ebi.ac.uk/efo/EFO_0004872,http://www.ebi.ac.uk/efo/EFO_0004503
schizophrenia, autism spectrum disorder	schizophrenia, intelligence, self reported educational attainment	283	235	15	35	50	0.0406783	3.40345e-139	3.88311e-135	1.21541e-132	0.106838	0.19305	0.99	rs6065094-rs6071524|rs6434928-rs788021|rs35229468-rs12887734|rs55661361|rs11038927-rs35324223|rs11740474|rs6704768|rs3735025-rs320700|rs75968099-rs4678552|rs4748466-rs7893279|rs4309187-rs2514218|rs11682175-rs11688767|rs59979824-rs17656017|rs12532143-rs13240464|rs12764899-rs11191419|rs12925872-rs1076884|rs9607782|rs2007044|rs2414718-rs12592967|rs353547-rs3617-rs2710323|rs301798-rs302719|rs8042374-…	http://www.ebi.ac.uk/efo/EFO_0000692, http://www.ebi.ac.uk/efo/EFO_0003756	Neurological disorder	http://www.ebi.ac.uk/efo/EFO_0000618	http://www.ebi.ac.uk/efo/EFO_0000692, http://www.ebi.ac.uk/efo/EFO_0004337, http://www.ebi.ac.uk/efo/EFO_0004784	Biological process,Neurological disorder,Other measurement	http://www.ebi.ac.uk/efo/EFO_0000618,http://www.ebi.ac.uk/efo/EFO_0001444,http://purl.obolibrary.org/obo/GO_0008150
Eczema, allergic rhinitis	allergic rhinitis	153	62	10	28	38	0.00580219	5.12558e-139	5.82933e-135	1.83041e-132	0.214689	0.353488	0.99	rs4921290|rs12935657-rs11644510|rs1438673|rs11677002-rs13405815|rs763342-rs491087|rs891058|rs2030519-rs60946162|rs7848215-rs144829310|rs2988277-rs1214598|rs34290285|rs34210653|rs35597970-rs12784963|rs17293632|rs1260294-rs63406760|rs1689510-rs2640564|rs72823641-rs950881|rs2070901-rs2070902|rs9648346|rs34004019-rs28407950|rs5743604-rs5743618|rs11236797-rs7936312|rs2428494-rs2516466|rs7717955-rs6881…	http://purl.obolibrary.org/obo/HP_0000964, http://www.ebi.ac.uk/efo/EFO_0005854	Immune system disorder,Other trait	http://www.ebi.ac.uk/efo/EFO_0000001,http://www.ebi.ac.uk/efo/EFO_0000540	http://www.ebi.ac.uk/efo/EFO_0005854	Immune system disorder	http://www.ebi.ac.uk/efo/EFO_0000540
albumin:globulin ratio measurement	serum non-albumin protein measurement	51	59	23	10	33	0.00184048	8.64636e-139	9.8023e-135	3.08772e-132	0.428571	0.6	0.99	rs190542992|rs2241950|rs4940572|rs4848367-rs1157083|rs893245-rs6740838|rs6935717|rs4722167|rs700239|rs11753309|rs10917717-rs6671332|rs1585213-rs60371688|rs478002|rs12432676-rs71421264|rs7713398|rs7127911|rs4648888|rs2409780|rs2727271|rs5001409-rs967367|rs75759936|rs66930627|rs13425999|rs78570658|rs16832995|rs3093018|rs11204682|rs1128963|rs57166795-rs4985726|rs7553271-rs4845617|rs4598207|rs2412974…	http://www.ebi.ac.uk/efo/EFO_0005128	Cardiovascular measurement	http://www.ebi.ac.uk/efo/EFO_0004298	http://www.ebi.ac.uk/efo/EFO_0004568	Other measurement	http://www.ebi.ac.uk/efo/EFO_0001444
hip circumference	waist circumference	77	64	18	17	35	0.00301425	4.83654e-138	5.46579e-134	1.72719e-131	0.330189	0.496454	0.99	rs7144011|rs11152213|rs34898535|rs3810291|rs13198716-rs34158769|rs12446632|rs806794|rs11165623|rs12429545-rs4883723|rs1062070-rs3132947|rs6265-rs10767654|rs4472337-rs16894959|rs8056890|rs1421085|rs1516725|rs3800229-rs9400239|rs13412194-rs6751993|rs2112347|rs7903146|rs7632381-rs6440003|rs17789506-rs12667251|rs4130548-rs6678622|rs10913469-rs543874|rs10132280|rs72891717-rs987237|rs1800437-rs2238691|…	http://www.ebi.ac.uk/efo/EFO_0005093	Body measurement	http://www.ebi.ac.uk/efo/EFO_0004324	http://www.ebi.ac.uk/efo/EFO_0004342	Body measurement	http://www.ebi.ac.uk/efo/EFO_0004324
body mass index	high density lipoprotein cholesterol measurement	2122	861	12	78	90	1.11753	6.837e-138	7.70215e-134	2.44158e-131	0.0311096	0.0603419	0.99	rs2112347-rs2307111|rs9611310-rs147122512|rs427943-rs407133|rs7583067-rs13002946|rs11030119-rs17309930|rs454968-rs173466|rs254024-rs2447832|rs17788930-rs7124681|rs2246012-rs2781668|rs4906263-rs7158166|rs9937053-rs3751812|rs11727676|rs7188071-rs7498665|rs61676547-rs7218014|rs7134628-rs11170516|rs1126930|rs6765484-rs9843653|rs7730898|rs2954021|rs7308864-rs12321904|rs62092069-rs1356506|rs34720381|rs…	http://www.ebi.ac.uk/efo/EFO_0004340	Body measurement	http://www.ebi.ac.uk/efo/EFO_0004324	http://www.ebi.ac.uk/efo/EFO_0004612	Lipid or lipoprotein measurement	http://www.ebi.ac.uk/efo/EFO_0004732
Agents acting on the renin-angiotensin system use measurement	smoking status measurement, systolic blood pressure	184	94	7	34	41	0.0105792	7.72988e-138	8.68063e-134	2.76044e-131	0.172996	0.294964	0.99	rs4888411|rs1799945|rs6015450-rs6026739|rs633185-rs604723|rs7823056-rs332040|rs1275988-rs1731243|rs1801253|rs73073686-rs73075659|rs2270860-rs9394951|rs13209747-rs11752759|rs1894400-rs2521501|rs986721-rs900145|rs4277405-rs4968782|rs300934-rs78763922|rs7121869-rs2014408|rs880315|rs11642015-rs55872725|rs3184504-rs7310615-rs11066309|rs1290786-rs419076|rs1887320-rs1327235|rs35301188-rs17477177|rs56329…	http://www.ebi.ac.uk/efo/EFO_0009931	Other measurement	http://www.ebi.ac.uk/efo/EFO_0001444	http://www.ebi.ac.uk/efo/EFO_0006527, http://www.ebi.ac.uk/efo/EFO_0006335	Other measurement	http://www.ebi.ac.uk/efo/EFO_0001444
granulocyte count	granulocyte percentage of myeloid white cells	155	218	21	24	45	0.0206679	7.91028e-138	8.85537e-134	2.82486e-131	0.137195	0.241287	0.99	chr19:3179884|rs174555-rs174556|rs7168592-rs3784526|rs17592479|rs7537229|rs3917932|rs575404063-rs1985157|rs72767881-rs11741826|rs385893|rs11725704|rs55799208|rs2491251-rs2998286|rs16850073-rs62312418|rs2158799|rs1969949|rs10173538-rs34435647|rs9977672-rs2836884|rs6740847-rs10562650|rs7115703-rs14408|rs547770310-rs10995477|rs2491244-rs34061361|rs34293785-rs1892534|rs4760|rs76025697|rs3735485|rs208…	http://www.ebi.ac.uk/efo/EFO_0007987	Hematological measurement	http://www.ebi.ac.uk/efo/EFO_0004503	http://www.ebi.ac.uk/efo/EFO_0007997	Hematological measurement	http://www.ebi.ac.uk/efo/EFO_0004503
BMI-adjusted waist circumference	heel bone mineral density	1266	2103	11	87	98	1.62848	3.11891e-137	3.48063e-133	1.1138e-130	0.0299603	0.0581775	0.99	rs16896276-rs2174633|rs56082403-rs56406311|rs17184382|rs71373880-rs2007632|rs4141278-rs10245353|rs72813153-rs111251222-rs9313754|rs1571217-rs2423151|rs13384908-rs62173537|rs933561-rs1876001|rs4886778-rs12441130|rs11049506-rs1581630|rs2273368-rs3790608|rs1504841-rs2330627|rs215225-rs215224|rs825453-rs10773049|rs2039987-rs9389987|rs7609283-rs11679731|rs72707344-rs7493524-rs7145052|rs284660-rs726034…	http://www.ebi.ac.uk/efo/EFO_0007789	Body measurement	http://www.ebi.ac.uk/efo/EFO_0004324	http://www.ebi.ac.uk/efo/EFO_0009270	Other measurement	http://www.ebi.ac.uk/efo/EFO_0001444
Abnormality of refraction	age at onset, Myopia	454	111	15	32	47	0.0308239	3.16151e-137	3.51718e-133	1.12902e-130	0.0907336	0.166372	0.99	rs12898755-rs7162310|rs1550094|rs11101263-rs56036047|rs9307551-rs7662551|rs724154-rs9513696|rs2155413|rs57382675-rs1556867|rs1468993-rs4768672|rs1340044-rs7028032|rs72621438|rs1064583|rs10011267-rs59473955|rs2842083-rs4141671|rs3138142-rs3138141|rs2738265-rs2855530|rs12965607|rs5442|rs1790165|rs7744813|rs511217-rs534311|rs479445-rs556161|rs62236760-rs178597|rs7333969-rs9535263|rs62070229-rs620671…	http://purl.obolibrary.org/obo/HP_0000539	Other trait	http://www.ebi.ac.uk/efo/EFO_0000001	http://www.ebi.ac.uk/efo/EFO_0004847, http://purl.obolibrary.org/obo/HP_0000545	Other measurement,Other trait	http://www.ebi.ac.uk/efo/EFO_0000001,http://www.ebi.ac.uk/efo/EFO_0001444
body height	self reported educational attainment	2984	1853	11	107	118	3.38207	6.19241e-137	6.86767e-133	2.21139e-130	0.0250053	0.0487906	0.99	rs429150-rs185819|rs73080339-rs73082325|rs1129-rs631287|rs3790609-rs10857961|rs12948439-rs12325727|rs4075350-rs4705763|rs796945-rs1426619|rs12708665-rs28512462|rs2014896-rs56094667|rs10994830-rs10994777|rs2011603-rs2724475|rs62370472-rs62370510|rs6497337-rs1051547|rs36198109-rs4490539|rs12761761-rs17881016|rs6977237-rs41503|rs9492436-rs6569647|rs62182125-rs503188|rs7595950-rs12466227|rs10046853-r…	http://www.ebi.ac.uk/efo/EFO_0004339	Body measurement	http://www.ebi.ac.uk/efo/EFO_0004324	http://www.ebi.ac.uk/efo/EFO_0004784	Other measurement	http://www.ebi.ac.uk/efo/EFO_0001444
Agents acting on the renin-angiotensin system use measurement	Beta blocking agent use measurement	184	59	13	25	38	0.00664016	7.58299e-137	8.38385e-133	2.70798e-130	0.185366	0.312757	0.99	rs7310615|rs1275988-rs1731243|rs55683214-rs62043959|rs56153133-rs2050265|rs62436821-rs11752759|rs35429-rs35441|rs78302204-rs6026739|rs12978472-rs36047283|rs11072508-rs1543927|rs140570886|rs55730499-rs74617384|rs7368883|rs258317-rs164749|rs34748838-rs185963|rs7442660-rs7701003|rs3735533|rs13125101|rs4970834|rs3790604-rs10776752|rs55872725-rs11646715|rs2891168-rs10217586|rs13154066|rs3918226|rs7792…	http://www.ebi.ac.uk/efo/EFO_0009931	Other measurement	http://www.ebi.ac.uk/efo/EFO_0001444	http://www.ebi.ac.uk/efo/EFO_0009929	Other measurement	http://www.ebi.ac.uk/efo/EFO_0001444
Agents acting on the renin-angiotensin system use measurement	systolic blood pressure, alcohol drinking	184	70	7	32	39	0.00787816	9.31066e-137	1.02622e-132	3.32496e-130	0.181395	0.307087	0.99	rs2493141-rs2478543|rs35443-rs35441|rs633185-rs604723|rs2484294-rs1801253|rs4277405|rs13270194-rs332040|rs56329057-rs11725969|rs7310615-rs597808-rs11066309|rs77463690-rs16853173|rs35301188-rs2392929|rs11636952-rs11072508|rs1214759-rs9394951|rs2306363|rs13107325|rs72831345-rs57541197|rs7125196-rs751984|rs7209400-rs17637472|rs2643826|rs7497304-rs1894400|rs7299436-rs12230074|rs12978472|rs7460226-rs1…	http://www.ebi.ac.uk/efo/EFO_0009931	Other measurement	http://www.ebi.ac.uk/efo/EFO_0001444	http://www.ebi.ac.uk/efo/EFO_0006335, http://www.ebi.ac.uk/efo/EFO_0004329	Biological process,Other measurement	http://purl.obolibrary.org/obo/GO_0008150,http://www.ebi.ac.uk/efo/EFO_0001444
granulocyte percentage of myeloid white cells	myeloid white cell count	218	164	19	26	45	0.021868	1.54548e-136	1.69819e-132	5.5191e-130	0.133531	0.235602	0.99	chr19:3179884|rs174555-rs174556|rs6665290-rs17592479|rs7168592-rs3784526|rs547770310-rs7896518|rs575404063-rs1985157|rs72767881-rs11741826|rs3917932|rs385893|rs2491251-rs2807743|rs11725704|rs55799208|rs200748895-rs12874404|rs249677-rs13187922|rs28500514-rs59697075|rs7034139-rs10123393|rs7537229-rs1999537|rs16850073-rs62312418|rs2158799|rs1969949|rs6740847-rs10562650|rs7115703-rs14408|rs2491244-rs…	http://www.ebi.ac.uk/efo/EFO_0007997	Hematological measurement	http://www.ebi.ac.uk/efo/EFO_0004503	http://www.ebi.ac.uk/efo/EFO_0007988	Hematological measurement	http://www.ebi.ac.uk/efo/EFO_0004503
Inhalant adrenergic use measurement	childhood onset asthma	56	257	9	30	39	0.00880298	2.14694e-136	2.35185e-132	7.66702e-130	0.142336	0.249201	0.99	rs72743461|rs117710327|rs3785356-rs2239347|rs11178648-rs17226898|rs35441874-rs12935657|rs3024971-rs1059513|rs115008099-rs2299012|rs7626218|rs11071559|rs60946162-rs9860547|rs12952581|rs17843580-rs28407950|rs1617333-rs2949661|rs34290285|rs4795399-rs1011082|rs113092121-rs2497318|rs12123821|rs72823641-rs11679146|rs1837253|rs1887704-rs7992229|rs1504215-rs62408233|rs11236797-rs7936312|rs7735519-rs77346…	http://www.ebi.ac.uk/efo/EFO_0009941	Other measurement	http://www.ebi.ac.uk/efo/EFO_0001444	http://www.ebi.ac.uk/efo/EFO_0004591	Other disease	http://www.ebi.ac.uk/efo/EFO_0000408
apolipoprotein B measurement	low density lipoprotein cholesterol measurement, alcohol drinking	261	65	9	31	40	0.0103768	3.71507e-136	4.05718e-132	1.3267e-129	0.13986	0.245399	0.99	rs34042070-rs3794695|rs1800961|rs8178824-rs1801689|rs10957054-rs9297994|rs35866622-rs516316|rs66476925-rs4470903|rs150474434-rs55809639|rs4299376|rs56204645-rs9298506|rs2244608-rs1169292|rs143020224|rs8107974-rs2304128|rs6573778-rs11621792|rs6657811-rs7528419|rs2068888-rs4418728|rs4671050-rs360804|rs486142-rs556107|rs2328223-rs2618566|rs13210143-rs3822855|rs6907508|rs174566-rs174564|rs7746081-rs2…	http://www.ebi.ac.uk/efo/EFO_0004615	Lipid or lipoprotein measurement	http://www.ebi.ac.uk/efo/EFO_0004732	http://www.ebi.ac.uk/efo/EFO_0004611, http://www.ebi.ac.uk/efo/EFO_0004329	Biological process,Lipid or lipoprotein measurement	http://www.ebi.ac.uk/efo/EFO_0004732,http://purl.obolibrary.org/obo/GO_0008150
Agents acting on the renin-angiotensin system use measurement	mean arterial pressure	184	102	9	32	41	0.0114796	5.75235e-136	6.25645e-132	2.05424e-129	0.167347	0.286713	0.99	rs2643826-rs664223|rs268263-rs1446468|rs1799945|rs66576886-rs67529638|rs1105955-rs11752759|rs9313772-rs7701003|rs6031431|rs4910498-rs415895|rs3814424-rs112862634|rs4714678-rs9394951|rs7076938-rs1801253|rs699-rs2478543|rs13107325|rs7299436-rs111478946|rs11079428-rs2240736|rs751984-rs751985|rs16998073-rs13125101|rs7134677-rs10876531|rs880315|rs12258967-rs7070847|rs1887320|rs11642015-rs55872725|rs37…	http://www.ebi.ac.uk/efo/EFO_0009931	Other measurement	http://www.ebi.ac.uk/efo/EFO_0001444	http://www.ebi.ac.uk/efo/EFO_0006340	Other measurement	http://www.ebi.ac.uk/efo/EFO_0001444
diastolic blood pressure, alcohol drinking	mean arterial pressure, alcohol consumption measurement	66	30	7	23	30	0.00121108	5.76393e-136	6.25645e-132	2.05837e-129	0.454545	0.625	0.99	rs1290784-rs988398|rs149764880-rs17037452|rs6108787|rs1952652-rs10051330|rs35443-rs35441|rs633185-rs604723|rs2062331-rs656319|rs13139571-rs11725969|rs34071855-rs17035646|rs10255839|rs12509595-rs11099097|rs7209400|rs1275978-rs1275985|rs72831345-rs7922049|rs17807624-rs13249843|rs4551304-rs4841409|rs2306363|rs12902690-rs2301249|rs4842676-rs111478946|rs1689040-rs2681485|rs10059884-rs9292468|rs1018442…	http://www.ebi.ac.uk/efo/EFO_0006336, http://www.ebi.ac.uk/efo/EFO_0004329	Biological process,Other measurement	http://purl.obolibrary.org/obo/GO_0008150,http://www.ebi.ac.uk/efo/EFO_0001444	http://www.ebi.ac.uk/efo/EFO_0006340, http://www.ebi.ac.uk/efo/EFO_0007878	Other measurement	http://www.ebi.ac.uk/efo/EFO_0001444
myeloid white cell count	neutrophil percentage of leukocytes	164	135	20	22	42	0.0135421	5.91352e-136	6.39938e-132	2.1118e-129	0.163424	0.280936	0.99	rs218265-rs218243|chr19:3179884|rs11668719-rs575404063|rs1800961|rs56378716|rs2814778|rs3917932|rs11150589-rs4630562|rs4147915-rs74253465|rs385893|rs2029582-rs10171849|rs11741826|rs12239046|rs16978075|rs55799208|rs11725704|rs445|rs7537229-rs1999537|rs2158799|rs62312418|rs2954031-rs2954021|rs7896518-rs10761731|rs34599082|rs7846314-rs35440906|rs34293785-rs1892534|rs4760|rs2807743-rs3029439|rs940027…	http://www.ebi.ac.uk/efo/EFO_0007988	Hematological measurement	http://www.ebi.ac.uk/efo/EFO_0004503	http://www.ebi.ac.uk/efo/EFO_0007990	Hematological measurement	http://www.ebi.ac.uk/efo/EFO_0004503
cognitive function measurement	smoking status measurement	644	758	5	63	68	0.298582	7.37519e-136	7.95702e-132	2.63377e-129	0.0509745	0.0970043	0.99	rs2693672-rs2748809|rs1455349-rs17229285|rs62098013-rs11662271|rs6975134-rs10279261|rs1375561-rs62263923|rs4925825-rs750472|rs1862451-rs7188873|rs951740-rs2819336|rs72898831-rs269985|rs2188179-rs12671937|rs518839-rs1834306|rs141547796-rs78648104|rs13237637-rs4131987|rs6986430-rs991871|rs34042475-rs11786598|rs1561029-rs6437769|rs679866-rs357303|rs12474587-rs4500960|rs62260764-rs11716779|rs12195240…	http://www.ebi.ac.uk/efo/EFO_0008354	Other measurement	http://www.ebi.ac.uk/efo/EFO_0001444	http://www.ebi.ac.uk/efo/EFO_0006527	Other measurement	http://www.ebi.ac.uk/efo/EFO_0001444
grip strength measurement	visceral adipose tissue measurement	149	211	10	34	44	0.0192299	7.87099e-136	8.46636e-132	2.81083e-129	0.139241	0.244444	0.99	rs11689199-rs13017207|rs11864188-rs12599952|rs34633411-rs538656|rs563296-rs577525|rs7498665-rs62037364|rs6096886-rs2206929|rs4402589-rs12691307|rs7571826-rs62190394|rs72892910-rs2744475|rs40067|rs245774-rs245775|rs71658797-rs34517439|rs6499240-rs10530053|rs11671304-rs3810291|rs66679256|rs12459368-rs113230003|rs2260051|rs539515|rs10203386-rs10182458|rs1329733-rs12335914|rs13130484-rs10938398|rs110…	http://www.ebi.ac.uk/efo/EFO_0006941	Other measurement	http://www.ebi.ac.uk/efo/EFO_0001444	http://www.ebi.ac.uk/efo/EFO_0004765	Other measurement	http://www.ebi.ac.uk/efo/EFO_0001444
triglyceride measurement	type II diabetes mellitus	746	605	9	58	67	0.27606	8.20832e-136	8.80269e-132	2.9313e-129	0.0521807	0.0991858	0.99	rs4731701-rs13234269|rs1316753-rs1316776|rs2519093-rs635634-rs505922|rs1042725-rs1351394|rs4739515-rs113266765|rs1899951-rs11709077|rs1903002-rs3822072|rs12454712|rs4709746|rs591939-rs34855406|rs622217-rs3105749|rs12048743-rs11240358|rs863750-rs825476|rs4976033|rs11123406-rs6708784|rs7841082-rs2980755|rs12678919-rs15285-rs10096633-rs17411031|rs6068280-rs34454109|rs10422861|rs13389219-rs10195252|r…	http://www.ebi.ac.uk/efo/EFO_0004530	Lipid or lipoprotein measurement	http://www.ebi.ac.uk/efo/EFO_0004529	http://www.ebi.ac.uk/efo/EFO_0001360	Metabolic disorder	http://www.ebi.ac.uk/efo/EFO_0000589
chronic obstructive pulmonary disease	forced expiratory volume	112	204	4	38	42	0.0139752	1.35768e-135	1.45163e-131	4.84844e-129	0.153285	0.265823	0.99	rs11621587-rs754388|rs6445932-rs62259026|rs72983853-rs6710301|rs62191105-rs4308141|rs10929386-rs2544536|rs2999090-rs2955083|rs1551943-rs12522114|rs72731149-rs35251997|rs34727469-rs35246838|rs2798641-rs2806356|rs11234768-rs117261012|rs2070600|rs12519165-rs10059996|rs11465228-rs11134766|rs11191841-rs1570221|rs17759204-rs12715478|rs9617650-rs1978968|rs11655567-rs6501455|rs79412431-rs12373142|rs11722…	http://www.ebi.ac.uk/efo/EFO_0000341	Other disease	http://www.ebi.ac.uk/efo/EFO_0000408	http://www.ebi.ac.uk/efo/EFO_0004314	Other measurement	http://www.ebi.ac.uk/efo/EFO_0001444
granulocyte percentage of myeloid white cells	neutrophil count	218	171	22	23	45	0.0228014	1.37014e-135	1.46058e-131	4.89293e-129	0.130814	0.231362	0.99	chr19:3179884|rs7168592-rs3784526|rs17592479|rs575404063-rs1985157|rs3917932|rs72767881-rs11741826|rs385893|rs11725704|rs55799208|rs2491251-rs2998286|rs249677-rs13187922|rs16895831|rs7537229-rs1999537|rs16850073-rs62312418|rs2158799|rs10173538-rs34435647|rs9977672-rs2836884|rs6740847-rs10562650|rs4683346-rs9872570|rs7115703-rs14408|rs34293785|rs547770310-rs10995477|rs2491244-rs34061361|rs4760|rs7…	http://www.ebi.ac.uk/efo/EFO_0007997	Hematological measurement	http://www.ebi.ac.uk/efo/EFO_0004503	http://www.ebi.ac.uk/efo/EFO_0004833	Hematological measurement	http://www.ebi.ac.uk/efo/EFO_0004503
diastolic blood pressure, alcohol drinking	systolic blood pressure	66	1027	9	38	47	0.0414594	1.90147e-135	2.02095e-131	6.79039e-129	0.0449331	0.0860018	0.99	rs2932538-rs2999159|rs10832586-rs7118275|rs2071449-rs10876531|rs72831345-rs72831343|rs1290790-rs988398|rs112640876-rs592373|rs34071855-rs17035646|rs56329057-rs11725969|rs12902690-rs11636952|rs2004776-rs2478539|rs2306363|rs10184428-rs73029563|rs6669371|rs1173727-rs9292468|rs13107325|rs2898290-rs13249843|rs12258967-rs67744136|rs10092965-rs7826238|rs12476527-rs1275985|rs10897164-rs751984|rs10995311-…	http://www.ebi.ac.uk/efo/EFO_0006336, http://www.ebi.ac.uk/efo/EFO_0004329	Biological process,Other measurement	http://purl.obolibrary.org/obo/GO_0008150,http://www.ebi.ac.uk/efo/EFO_0001444	http://www.ebi.ac.uk/efo/EFO_0006335	Other measurement	http://www.ebi.ac.uk/efo/EFO_0001444
body mass index	smoking behavior, body mass index	2122	51	27	21	48	0.0661949	3.3179e-135	3.51592e-131	1.18487e-128	0.0225882	0.0441786	0.554859	rs10929925|rs3810291|rs6567160|rs17024393|rs12446632|rs2820292|rs1928295|rs2207139-rs2206277|rs11165643|rs13021737|rs6794880-rs66852417|rs2112347|rs13191362|rs1516725-rs9816226|rs12286929|rs2650492|rs9818122-rs13078960|rs4787491-rs4609871|rs2287019-rs11672660|rs7777084-rs9641123|rs2481665|rs6804842|rs13107325|rs7138803|rs17405819|rs7243357|rs10203386-rs10182181|rs12939549-rs12940622|rs6951489-rs2…	http://www.ebi.ac.uk/efo/EFO_0004340	Body measurement	http://www.ebi.ac.uk/efo/EFO_0004324	http://www.ebi.ac.uk/efo/EFO_0004318, http://www.ebi.ac.uk/efo/EFO_0004340	Biological process,Body measurement	http://purl.obolibrary.org/obo/GO_0008150,http://www.ebi.ac.uk/efo/EFO_0004324
cardiovascular disease	mean arterial pressure	285	102	9	34	43	0.0177809	9.64856e-135	1.01942e-130	3.44562e-128	0.125	0.222222	0.99	rs2643826-rs664223|rs7125196-rs751985|rs7267618-rs16982520|rs1105955-rs13210511|rs3184504-rs653178|rs7134677|rs9313772-rs7701003|rs1275988-rs1275982|rs35436-rs35429|rs6031431|rs11191593-rs11191580|rs1177765-rs10059884|rs4910498-rs415895|rs11642015-rs7187250|rs7076938-rs1801253|rs7685862-rs2881854|rs12258967|rs4590817-rs72831343|rs16998073-rs13125101|rs880315|rs1887320|rs3735533-rs4722675|rs472645…	http://www.ebi.ac.uk/efo/EFO_0000319	Other disease	http://www.ebi.ac.uk/efo/EFO_0000408	http://www.ebi.ac.uk/efo/EFO_0006340	Other measurement	http://www.ebi.ac.uk/efo/EFO_0001444
leukocyte count	red blood cell distribution width	830	768	14	57	71	0.389895	1.26072e-134	1.32808e-130	4.50219e-128	0.0464964	0.0888611	0.99	rs926928-rs5997938|rs1558902-rs9972653|rs139974673-rs143573049|rs12051906-rs35513223|rs2246943-rs6914831|rs11673093-rs11673000|rs3731211-rs7036656|rs4760|rs35188965|rs10986338-rs12683568|rs4074672-rs68153167|rs41313381|rs1985157-rs10424080|rs7260330-rs5112|rs4817987-rs2836884|rs16943520-rs2060779|rs55709272|rs33951980-rs55747707|rs61848153-rs4272720|rs3811444|rs61387190-rs649540|rs9487023-rs65685…	http://www.ebi.ac.uk/efo/EFO_0004308	Hematological measurement	http://www.ebi.ac.uk/efo/EFO_0004503	http://www.ebi.ac.uk/efo/EFO_0005192	Hematological measurement	http://www.ebi.ac.uk/efo/EFO_0004503
diastolic blood pressure	smoking status measurement, diastolic blood pressure	545	93	20	26	46	0.0310019	1.28561e-134	1.35032e-130	4.59108e-128	0.0777027	0.144201	0.99	rs10077885|rs1799945|rs1173771|rs17249754-rs2681492|rs17367504|rs1327235|rs11067763-rs11067762|rs1371182-rs268263-rs1446468|rs2521501|rs4590817-rs1530440|rs419076|rs633185|rs2898290|rs76326501-rs73923009|rs4247374|rs4757391-rs2014408|rs4968782-rs4459609|rs880315|rs13209747|rs13082711-rs11716531|rs1004467-rs11191548|rs35436-rs35444|rs3897821-rs6429422|rs1813353-rs11014267|rs4980389-rs661348|rs1275…	http://www.ebi.ac.uk/efo/EFO_0006336	Other measurement	http://www.ebi.ac.uk/efo/EFO_0001444	http://www.ebi.ac.uk/efo/EFO_0006527, http://www.ebi.ac.uk/efo/EFO_0006336	Other measurement	http://www.ebi.ac.uk/efo/EFO_0001444
alcohol drinking, high density lipoprotein cholesterol measurement	triglyceride measurement	95	746	8	40	48	0.0433482	2.96545e-134	3.10557e-130	1.059e-127	0.0605296	0.11415	0.99	rs1564282-rs34311866|rs2943645-rs2972143|rs9817452-rs17451107|rs28364406-rs28364531|rs76127683-rs2652806|rs41266779-rs9467704-rs573022400|rs6073958|rs2114273-rs4847240|rs4820323-rs2267373|rs150844304-rs28487964-rs139974673|rs9989419|rs116843064|rs57457691-rs10422861|rs2068888-rs4418728|rs540973884-rs2908522|rs10242866-rs6461354|rs6700266-rs12753251|rs11762784-rs4731701|rs998584-rs11967262|rs72691…	http://www.ebi.ac.uk/efo/EFO_0004329, http://www.ebi.ac.uk/efo/EFO_0004612	Biological process,Lipid or lipoprotein measurement	http://purl.obolibrary.org/obo/GO_0008150,http://www.ebi.ac.uk/efo/EFO_0004732	http://www.ebi.ac.uk/efo/EFO_0004530	Lipid or lipoprotein measurement	http://www.ebi.ac.uk/efo/EFO_0004529
mean corpuscular hemoglobin concentration	reticulocyte count	129	379	20	26	46	0.0299046	8.1929e-134	8.55494e-130	2.92579e-127	0.0995671	0.181102	0.99	rs1799945|rs72638986-rs34664882|rs142550358-rs73652622|rs7776054-rs34164109|rs11735662|rs2022003|rs9325434-rs4916478|rs1203833-rs3760047|rs6803-rs28448745|chr22:37462936|rs113809617|rs551118-rs2968478|rs28601761-rs112875651|chr17:42329004|rs73928486-rs61166126|rs74417235|rs3169166-rs58119220|rs76505278-rs36225153|rs79220007|rs964184|rs61823972|rs415895|rs12212092-rs1318638|rs4737010|rs532398216|r…	http://www.ebi.ac.uk/efo/EFO_0004528	Hematological measurement	http://www.ebi.ac.uk/efo/EFO_0004503	http://www.ebi.ac.uk/efo/EFO_0007986	Hematological measurement	http://www.ebi.ac.uk/efo/EFO_0004503
risk-taking behaviour	smoking initiation	514	241	4	49	53	0.0757685	1.16802e-133	1.21608e-129	4.17115e-127	0.0754986	0.140397	0.99	rs1869073-rs1433309|rs513150-rs7809303|rs1435741|rs55986545-rs1373178|rs4276341-rs6835108|rs1392816-rs61799395|rs72779066-rs10905461|rs4650206-rs4233093|rs7010246-rs4841503|rs10933068-rs2047134|rs1004787-rs534567|rs6445538-rs4687552|rs2710606-rs2710634-rs176413|rs73219118-rs58400863|rs2722012-rs4580516|rs6699397-rs10922907|rs1381287-rs1381274|rs7948789-rs2155290|rs1995812-rs11124322|rs13357015|rs…	http://www.ebi.ac.uk/efo/EFO_0008579	Biological process	http://purl.obolibrary.org/obo/GO_0008150	http://www.ebi.ac.uk/efo/EFO_0005670	Biological process	http://purl.obolibrary.org/obo/GO_0008150
mood instability measurement	neuroticism measurement	74	571	12	32	44	0.025845	6.71887e-133	6.97499e-129	2.3994e-126	0.0732113	0.136434	0.99	rs1427027|rs1559422-rs1424144|rs297343-rs16932966|rs583593-rs150221903|rs893946-rs1261114|rs1360379-rs10811883|rs11599236-rs11596214|rs7895261|rs4309187-rs6589377-rs7937477-rs10736469|rs111205626-rs61361413|rs6895295-rs10078397|rs11712223-rs9874540|rs9611519-rs9611567-rs11090039|rs9671386|rs4836789-rs10818400|rs2921036-rs7829975-rs4840376-rs476845-rs1567398-rs10903311|rs144511092-rs9517313|rs1962…	http://www.ebi.ac.uk/efo/EFO_0008475	Other measurement	http://www.ebi.ac.uk/efo/EFO_0001444	http://www.ebi.ac.uk/efo/EFO_0007660	Other measurement	http://www.ebi.ac.uk/efo/EFO_0001444
Inhalant adrenergic use measurement	atopic asthma	56	197	8	29	37	0.00674781	1.13537e-132	1.17523e-128	4.05455e-126	0.171296	0.29249	0.99	rs13263709-rs2102418|rs35441874-rs12935657|rs8128234-rs2834787|rs3024971-rs1059513|rs7523907-rs2949661|rs72743461-rs17293632|rs16948048-rs12952581|rs7918084-rs2497318|rs7595769-rs10174949|rs1023518-rs2548992|rs2150968-rs10975413|rs34290285|rs3771175-rs11679146|rs12123821|rs1837253|rs705699-rs34415530|rs249677-rs249681|rs60946162-rs13099273|rs34986765-rs11071559|rs17843580|rs3939286-rs992969|rs994…	http://www.ebi.ac.uk/efo/EFO_0009941	Other measurement	http://www.ebi.ac.uk/efo/EFO_0001444	http://www.ebi.ac.uk/efo/EFO_0010638	Other disease	http://www.ebi.ac.uk/efo/EFO_0000408
chronic obstructive pulmonary disease	peak expiratory flow	112	90	4	33	37	0.00616551	2.52986e-132	2.61111e-128	9.03445e-126	0.224242	0.366337	0.99	rs6445932-rs62259026|rs17280293-rs9403391|rs62191105-rs4308141|rs10929386-rs2544536|rs1529672|rs1551943-rs12522114|rs72731149-rs35251997|rs2798641-rs2806356|rs11234768-rs117261012|rs2070600|rs11465228-rs11134766|rs17759204-rs12715478|rs9617650-rs1978968|rs11655567-rs6501455|rs79412431-rs12373142|rs7307510-rs7970544|rs9435731-rs9435733|rs11722225-rs72673891|rs10866659-rs11134789|rs755249-rs7684136…	http://www.ebi.ac.uk/efo/EFO_0000341	Other disease	http://www.ebi.ac.uk/efo/EFO_0000408	http://www.ebi.ac.uk/efo/EFO_0009718	Other measurement	http://www.ebi.ac.uk/efo/EFO_0001444
mean arterial pressure, alcohol drinking	smoking status measurement, diastolic blood pressure	47	93	1	32	33	0.00267356	4.27918e-132	4.40389e-128	1.52815e-125	0.308411	0.471429	0.99	rs633185-rs670401|rs10766309-rs2014408|rs111337717-rs145485557|rs34071855-rs880315|rs2417823-rs3752728|rs1799945-rs198812|rs7483477|rs419076-rs988398|rs6676300-rs3753581|rs3184504-rs7310615|rs2898290-rs13271489-rs899366-rs4841409|rs11642015-rs62033406|rs17249754-rs111478946|rs10184428-rs1446468|rs1327235-rs6108787|rs72831345-rs4590817|rs1275984-rs1275988|rs17367504-rs149764880|rs6015450-rs6026740…	http://www.ebi.ac.uk/efo/EFO_0006340, http://www.ebi.ac.uk/efo/EFO_0004329	Biological process,Other measurement	http://purl.obolibrary.org/obo/GO_0008150,http://www.ebi.ac.uk/efo/EFO_0001444	http://www.ebi.ac.uk/efo/EFO_0006527, http://www.ebi.ac.uk/efo/EFO_0006336	Other measurement	http://www.ebi.ac.uk/efo/EFO_0001444
mean arterial pressure, alcohol drinking	smoking status measurement, systolic blood pressure	47	94	1	32	33	0.00270231	6.5941e-132	6.76677e-128	2.35484e-125	0.305556	0.468085	0.99	rs633185-rs670401|rs10766309-rs2014408|rs111337717-rs145485557|rs34071855-rs880315|rs2417823-rs3752728|rs1799945-rs198812|rs7483477|rs419076-rs988398|rs6676300-rs3753581|rs3184504-rs7310615|rs2898290-rs13271489-rs899366-rs4841409|rs11642015-rs62033406|rs17249754-rs111478946|rs10184428-rs1446468|rs1327235-rs6108787|rs72831345-rs4590817|rs1275984-rs1275988|rs17367504-rs149764880|rs6015450-rs6026740…	http://www.ebi.ac.uk/efo/EFO_0006340, http://www.ebi.ac.uk/efo/EFO_0004329	Biological process,Other measurement	http://purl.obolibrary.org/obo/GO_0008150,http://www.ebi.ac.uk/efo/EFO_0001444	http://www.ebi.ac.uk/efo/EFO_0006527, http://www.ebi.ac.uk/efo/EFO_0006335	Other measurement	http://www.ebi.ac.uk/efo/EFO_0001444
body height	erythrocyte count	2984	937	15	81	96	1.7102	7.55138e-132	7.72692e-128	2.69669e-125	0.025098	0.0489671	0.99	rs9863-rs10846577|rs12762783-rs10795075|rs4495442-rs2293922|rs6731647-rs10189857|rs3020623|rs3002433-rs4305701|rs117642368|rs12885878-rs75482283|rs35358414-rs10981835|rs2274465-rs61769611|rs2277339|rs2721940-rs2625672|rs1499364-rs12676304|rs2742552-rs4579928|rs112595944-rs74929147|rs503188-rs1427445|rs5745297|rs13127906-rs13115570|rs11914181-rs2267373|rs4795393-rs1495099-rs9903269|rs7918400-rs111…	http://www.ebi.ac.uk/efo/EFO_0004339	Body measurement	http://www.ebi.ac.uk/efo/EFO_0004324	http://www.ebi.ac.uk/efo/EFO_0004305	Hematological measurement	http://www.ebi.ac.uk/efo/EFO_0004503
diastolic blood pressure	systolic blood pressure, alcohol drinking	545	70	7	36	43	0.0233348	1.00665e-131	1.02711e-127	3.59489e-125	0.0751748	0.139837	0.99	rs35443-rs35436|rs2932538-rs2999159|rs72831345-rs1530440|rs13209747-rs11756347|rs2898290-rs13280442-rs9969423-rs13276026|rs4277405-rs4459609|rs11780200-rs67665719|rs633185|rs2306363|rs3184504-rs597808|rs419076-rs1290784|rs13107325|rs1214759-rs6919440|rs2493141-rs2493134|rs1371182-rs73029563|rs2681492-rs12230074|rs740746-rs2484294|rs1275984-rs1275923|rs871606-rs17083718|rs7125196-rs751984|rs264382…	http://www.ebi.ac.uk/efo/EFO_0006336	Other measurement	http://www.ebi.ac.uk/efo/EFO_0001444	http://www.ebi.ac.uk/efo/EFO_0006335, http://www.ebi.ac.uk/efo/EFO_0004329	Biological process,Other measurement	http://purl.obolibrary.org/obo/GO_0008150,http://www.ebi.ac.uk/efo/EFO_0001444
body mass index	waist circumference	2122	64	18	32	50	0.0830681	1.20983e-131	1.2309e-127	4.32046e-125	0.0234082	0.0457457	0.603425	rs7144011|rs3810291|rs12446632|rs2820292|rs6265-rs10767654|rs11165623-rs11165643|rs4130548|rs11500477-rs2293576|rs6857-rs2075650|rs12121950-rs3127553|rs62106258-rs62104180|rs2112347|rs1516725-rs9816226|rs2206277-rs987237|rs12507026-rs10938397|rs2650492|rs2253310-rs9400239|rs10913469-rs543874|rs13198716-rs34817112|rs4889606-rs34898535|rs7239883|rs7227810-rs59992789|rs7138803|rs929641-rs6744844|rs3…	http://www.ebi.ac.uk/efo/EFO_0004340	Body measurement	http://www.ebi.ac.uk/efo/EFO_0004324	http://www.ebi.ac.uk/efo/EFO_0004342	Body measurement	http://www.ebi.ac.uk/efo/EFO_0004324
allergy	allergy, asthma	145	51	9	26	35	0.00452321	1.22482e-131	1.24261e-127	4.37397e-125	0.217391	0.357143	0.99	rs72823641-rs10865050|rs7936323-rs7936070|rs2766678-rs2766664|rs6011033-rs3208007|rs301806-rs301805|rs7130753-rs659529|rs12123821-rs115288876|rs12413578|rs36045143-rs11645657-rs11644510|rs8043253-rs12440045|rs1059513|rs10414065|rs2988277-rs1214598|rs34290285|rs9775039-rs144829310|rs6869502-rs7705653|rs2136016-rs7824394|rs61839660|rs1837253|rs6461503|rs56062135-rs56375023|rs80064395-rs4916533|rs11…	http://www.ebi.ac.uk/efo/EFO_0003785	Immune system disorder	http://www.ebi.ac.uk/efo/EFO_0000540	http://www.ebi.ac.uk/efo/EFO_0003785, http://www.ebi.ac.uk/efo/EFO_0000270	Immune system disorder,Other disease	http://www.ebi.ac.uk/efo/EFO_0000408,http://www.ebi.ac.uk/efo/EFO_0000540
diastolic blood pressure	smoking status measurement, systolic blood pressure	545	94	19	26	45	0.0313352	7.72321e-131	7.81319e-127	2.75806e-124	0.0757576	0.140845	0.99	rs10077885|rs1799945|rs1173771|rs17249754-rs2681492|rs17367504|rs1327235|rs11067763-rs11067762|rs1371182-rs268263-rs1446468|rs2521501|rs4590817-rs1530440|rs419076|rs633185|rs2898290|rs17477177-rs2392929|rs76326501-rs73923009|rs4247374|rs4757391-rs2014408|rs4968782-rs4459609|rs880315|rs13209747|rs13082711-rs11716531|rs1004467-rs11191548|rs35436-rs35444|rs1813353-rs11014267|rs4980389-rs661348|rs127…	http://www.ebi.ac.uk/efo/EFO_0006336	Other measurement	http://www.ebi.ac.uk/efo/EFO_0001444	http://www.ebi.ac.uk/efo/EFO_0006527, http://www.ebi.ac.uk/efo/EFO_0006335	Other measurement	http://www.ebi.ac.uk/efo/EFO_0001444
anorexia nervosa, obsessive-compulsive disorder, attention deficit hyperactivity disorder, Tourette syndrome, unipolar depression, schizophrenia, autism spectrum disorder, bipolar disorder	unipolar depression	145	195	12	30	42	0.0172946	7.9977e-131	8.06803e-127	2.85608e-124	0.14094	0.247059	0.99	rs1226412|rs9636107-rs8097498|rs7193263|rs2568958-rs7531118|rs1002656|rs2098651|rs12894153-rs1956373|rs12658451-rs30266|rs78337797|rs34215985|rs9787523-rs11599236|rs7968921-rs4074723|rs142462188-rs72710803|rs5995992-rs5758265|rs116755193|rs1950829-rs61990288|rs12712388-rs12052908|rs2247523-rs2522831|rs2003490-rs1045430|rs8181889-rs1343605-rs12552|rs75581564-rs77135925|rs12958048-rs12967143|rs1806…	http://www.ebi.ac.uk/efo/EFO_0004215, http://www.ebi.ac.uk/efo/EFO_0004242, http://www.ebi.ac.uk/efo/EFO_0003888, http://www.ebi.ac.uk/efo/EFO_0004895, http://www.ebi.ac.uk/efo/EFO_0003761, http://www.ebi.ac.uk/efo/EFO_0000692, http://www.ebi.ac.uk/efo/EFO_0003756, http://www.ebi.ac.uk/efo/EFO_0000289	Metabolic disorder,Neurological disorder	http://www.ebi.ac.uk/efo/EFO_0000589,http://www.ebi.ac.uk/efo/EFO_0000618	http://www.ebi.ac.uk/efo/EFO_0003761	Neurological disorder	http://www.ebi.ac.uk/efo/EFO_0000618
mean arterial pressure	systolic blood pressure, alcohol drinking	102	70	1	34	35	0.00436724	9.9604e-131	1.00197e-126	3.55698e-124	0.255474	0.406977	0.99	rs35443-rs35436|rs2238151-rs4767293|rs1214759-rs4714678|rs2493141-rs699|rs7125196-rs751985|rs12319419-rs7134677|rs448671-rs11024074|rs633185-rs604723|rs1290784-rs448378|rs12258967-rs113862204|rs11756347-rs1105955|rs450189-rs664223-rs2643826|rs73029563-rs1446468|rs13107325|rs12230074-rs111478946|rs7076938-rs2484294|rs11642015-rs55872725|rs10255839-rs4722675|rs16998073-rs12509595|rs72831345-rs45908…	http://www.ebi.ac.uk/efo/EFO_0006340	Other measurement	http://www.ebi.ac.uk/efo/EFO_0001444	http://www.ebi.ac.uk/efo/EFO_0006335, http://www.ebi.ac.uk/efo/EFO_0004329	Biological process,Other measurement	http://purl.obolibrary.org/obo/GO_0008150,http://www.ebi.ac.uk/efo/EFO_0001444
alcohol consumption measurement	smoking status measurement	261	758	11	45	56	0.121009	1.19615e-130	1.19989e-126	4.27162e-124	0.0581516	0.109912	0.99	rs10085696-rs7809303|rs13066454-rs4857338|rs823099-rs823114|rs7688435-rs1019643|rs7146019-rs2693672|rs4674916-rs7594223|rs6986430-rs1814032|rs6777420|rs9613472|rs11615710-rs933738|rs62106258-rs62104180|rs4916723-rs6452787|rs7738395-rs4421172|rs6265-rs11030084|rs11692435|rs6951574|rs828867|rs34863300-rs34908430|rs1053651-rs11658786|rs34794623-rs1025143|rs75120545-rs62135525|rs6731872|rs66904764-rs…	http://www.ebi.ac.uk/efo/EFO_0007878	Other measurement	http://www.ebi.ac.uk/efo/EFO_0001444	http://www.ebi.ac.uk/efo/EFO_0006527	Other measurement	http://www.ebi.ac.uk/efo/EFO_0001444
alcohol consumption measurement, high density lipoprotein cholesterol measurement	triglyceride measurement	85	746	8	38	46	0.0387852	1.26776e-130	1.26816e-126	4.52733e-124	0.0585987	0.11071	0.99	rs2943645-rs2972143|rs9817452-rs17451107|rs28364406-rs28364531|rs76127683-rs2652806|rs41266779-rs9467704-rs573022400|rs6073958|rs2114273-rs4847240|rs4820323-rs2267373|rs150844304-rs28487964-rs139974673|rs9989419|rs116843064|rs57457691-rs10422861|rs2068888-rs4418728|rs540973884-rs2908522|rs10242866-rs6461354|rs6700266-rs12753251|rs11762784-rs4731701|rs998584-rs11967262|rs72691637-rs56960668|rs1120…	http://www.ebi.ac.uk/efo/EFO_0007878, http://www.ebi.ac.uk/efo/EFO_0004612	Other measurement,Lipid or lipoprotein measurement	http://www.ebi.ac.uk/efo/EFO_0004732,http://www.ebi.ac.uk/efo/EFO_0001444	http://www.ebi.ac.uk/efo/EFO_0004530	Lipid or lipoprotein measurement	http://www.ebi.ac.uk/efo/EFO_0004529
Calcium channel blocker use measurement	systolic blood pressure, alcohol drinking	104	70	5	30	35	0.00445287	2.2739e-130	2.26826e-126	8.12038e-124	0.251799	0.402299	0.99	rs891556-rs13276026|rs35443-rs35429|rs3753584-rs12561919|rs12705389-rs2392929|rs893311-rs2218001|rs4277405-rs4305|rs3740393-rs7909591|rs6078002-rs6108787|rs907183-rs13270194|rs633185|rs12258967-rs113862204|rs3184504-rs597808|rs9398823-rs11756347|rs9855086-rs1290784|rs3735814-rs804263|rs2643826|rs7497304-rs1894400|rs259983|rs72821787-rs72831345|rs11636952-rs2168518|rs62434123-rs62434129|rs569550-r…	http://www.ebi.ac.uk/efo/EFO_0009930	Other measurement	http://www.ebi.ac.uk/efo/EFO_0001444	http://www.ebi.ac.uk/efo/EFO_0006335, http://www.ebi.ac.uk/efo/EFO_0004329	Biological process,Other measurement	http://purl.obolibrary.org/obo/GO_0008150,http://www.ebi.ac.uk/efo/EFO_0001444
erythrocyte count	mean corpuscular hemoglobin concentration	937	129	17	34	51	0.073933	3.18583e-130	3.16908e-126	1.1377e-123	0.0502463	0.0956848	0.99	rs9804550|rs2923403-rs1901282|rs11864973|rs117747069|rs4672497-rs72803397|rs1203833-rs3760047|rs28601761|rs9892942-rs28448745|rs869784|rs10468482-rs9891699|rs13339636|rs9325434-rs9834661|rs113809617|rs79105258|rs551118-rs2968478|rs13331259|rs4737009-rs4737010|rs76505278-rs36225153|rs4887023-rs58119220|rs8177247-rs72382362-rs8177297|rs11085824-rs8110787|rs4984890-rs7191397|rs532398216|rs1546723-rs…	http://www.ebi.ac.uk/efo/EFO_0004305	Hematological measurement	http://www.ebi.ac.uk/efo/EFO_0004503	http://www.ebi.ac.uk/efo/EFO_0004528	Hematological measurement	http://www.ebi.ac.uk/efo/EFO_0004503
Agents acting on the renin-angiotensin system use measurement	smoking status measurement, diastolic blood pressure	184	93	6	33	39	0.0104667	3.19642e-130	3.17078e-126	1.14148e-123	0.163866	0.281588	0.99	rs1799945|rs6015450-rs6026739|rs633185-rs604723|rs7823056-rs332040|rs1275988-rs1731243|rs1801253|rs73073686-rs73075659|rs2270860-rs9394951|rs13209747-rs11752759|rs1894400-rs2521501|rs986721-rs900145|rs4277405-rs4968782|rs300934-rs78763922|rs7121869-rs2014408|rs880315|rs11642015-rs55872725|rs3184504-rs7310615-rs11066309|rs1290786-rs419076|rs1887320-rs1327235|rs56329057-rs13139571|rs79668541-rs1119…	http://www.ebi.ac.uk/efo/EFO_0009931	Other measurement	http://www.ebi.ac.uk/efo/EFO_0001444	http://www.ebi.ac.uk/efo/EFO_0006527, http://www.ebi.ac.uk/efo/EFO_0006336	Other measurement	http://www.ebi.ac.uk/efo/EFO_0001444
apolipoprotein B measurement	high density lipoprotein cholesterol measurement	261	861	16	41	57	0.137452	3.38911e-130	3.35261e-126	1.21029e-123	0.0535211	0.101604	0.99	rs3764261|rs1800961|rs13389219|rs77250403-rs261290|rs4969141-rs12948394|rs7115583-rs12970|rs686030-rs581080|rs1041968-rs62122481|rs1054852-rs11057397|rs2068888|rs139915535-rs7016529|rs1168114-rs12239737|rs9884390-rs1117816|rs6073958|rs13702|rs2489629-rs9491697|rs3936511|rs141469619|rs12146566-rs115739682|rs17447211-rs61805075|rs4731701-rs13230111|rs2764209-rs6907508|rs964184|rs11601507|rs632057-r…	http://www.ebi.ac.uk/efo/EFO_0004615	Lipid or lipoprotein measurement	http://www.ebi.ac.uk/efo/EFO_0004732	http://www.ebi.ac.uk/efo/EFO_0004612	Lipid or lipoprotein measurement	http://www.ebi.ac.uk/efo/EFO_0004732
body fat distribution	body height	104	2984	9	49	58	0.18982	6.02582e-130	5.94446e-126	2.1519e-123	0.0191419	0.0375648	0.57769	rs798491|rs7952436-rs552846225|rs3020429-rs2982708|rs4886782-rs12905253|rs11205303|rs3817428-rs35148461|rs6824748-rs79334166|rs35587648-rs28394864|rs10402308-rs10401193|rs4694504-rs7697556|rs3823974-rs3807945|rs967417-rs2145270-rs1884897|rs2135880-rs11856122|rs806794-rs9358913|rs7680661-rs62346126|rs12811171-rs34716573|rs3822593-rs888762|rs57856222-rs10584116|rs35344761-rs35307904|rs10747784-rs12…	http://www.ebi.ac.uk/efo/EFO_0004341	Body measurement	http://www.ebi.ac.uk/efo/EFO_0004324	http://www.ebi.ac.uk/efo/EFO_0004339	Body measurement	http://www.ebi.ac.uk/efo/EFO_0004324
Agents acting on the renin-angiotensin system use measurement	diastolic blood pressure, alcohol drinking	184	66	7	30	37	0.00742798	7.26331e-130	7.14551e-126	2.59382e-123	0.173709	0.296	0.99	rs1275985-rs1731243|rs35443-rs35441|rs2071449-rs10876531|rs1799945-rs198851|rs56153133-rs149764880|rs4277405|rs56329057-rs11725969|rs34071855-rs880315|rs7310615-rs597808-rs11066309|rs13209747-rs11752759|rs6026739-rs6026740|rs7118275-rs7121869|rs2306363|rs13107325|rs7299436-rs111478946|rs72831345-rs57541197|rs10092965-rs332040|rs7209400-rs17637472|rs2643826|rs7070847-rs67744136|rs112640876-rs79383…	http://www.ebi.ac.uk/efo/EFO_0009931	Other measurement	http://www.ebi.ac.uk/efo/EFO_0001444	http://www.ebi.ac.uk/efo/EFO_0006336, http://www.ebi.ac.uk/efo/EFO_0004329	Biological process,Other measurement	http://purl.obolibrary.org/obo/GO_0008150,http://www.ebi.ac.uk/efo/EFO_0001444
allergy, asthma	asthma	51	432	5	34	39	0.0134761	7.74998e-130	7.60334e-126	2.76762e-123	0.0878378	0.161491	0.99	rs7936323-rs7936070|rs6011033-rs3208007|rs3024971-rs1059513|rs61839660-rs62626322|rs5743618-rs4833093|rs869402-rs2305479-rs4795402|rs12413578|rs8043253-rs1942|rs659529-rs542831|rs36045143-rs12935657|rs76962799|rs34290285|rs17293632-rs56062135|rs10244416-rs6461503|rs10074523-rs17510339|rs9911533-rs7219483|rs7851246-rs2169282|rs1214598|rs1438673-rs1898671|rs540485182-rs7705653|rs1837253|rs17843577-…	http://www.ebi.ac.uk/efo/EFO_0003785, http://www.ebi.ac.uk/efo/EFO_0000270	Immune system disorder,Other disease	http://www.ebi.ac.uk/efo/EFO_0000408,http://www.ebi.ac.uk/efo/EFO_0000540	http://www.ebi.ac.uk/efo/EFO_0000270	Other disease	http://www.ebi.ac.uk/efo/EFO_0000408
mean arterial pressure, alcohol consumption measurement	mean arterial pressure, alcohol drinking	30	47	9	19	28	0.000862438	9.73642e-130	9.52603e-126	3.477e-123	0.571429	0.727273	0.99	rs1290784-rs988398|rs149764880-rs17037452|rs6108787|rs198812-rs198851|rs633185-rs670401|rs35443-rs35441|rs17807624-rs899366|rs1952652-rs4371736|rs13139571-rs11725969|rs34071855-rs17035646|rs10255839|rs7310615|rs7209400|rs1275984-rs1275978|rs72831345-rs7922049|rs4841409|rs13125101-rs11099097|rs2301249-rs11636952|rs2306363|rs4842676-rs111478946|rs4759319|rs10184428-rs438885|rs1894400-rs1573643|rs10…	http://www.ebi.ac.uk/efo/EFO_0006340, http://www.ebi.ac.uk/efo/EFO_0007878	Other measurement	http://www.ebi.ac.uk/efo/EFO_0001444	http://www.ebi.ac.uk/efo/EFO_0006340, http://www.ebi.ac.uk/efo/EFO_0004329	Biological process,Other measurement	http://purl.obolibrary.org/obo/GO_0008150,http://www.ebi.ac.uk/efo/EFO_0001444
Eczema	eosinophil count	189	791	11	42	53	0.0914423	1.00335e-129	9.78991e-126	3.58311e-123	0.0571737	0.108163	0.99	rs34020101-rs3860444|rs7936323-rs7936312|rs62026377-rs35441874|rs249677-rs7700687|rs4848100-rs1448190|rs79716587-rs16858573|rs3024971|rs17293632-rs56375023|rs114269697|rs34290285|rs8133974-rs73203093|rs12968012-rs8088712|rs6556313-rs7713145|rs5751086-rs1109151|rs6932056-rs5029949|rs1811069|rs1586068-rs2291241|rs653178-rs10774624|rs891058-rs13416555|rs11213941-rs7119563|rs1342326-rs2095044|rs30180…	http://purl.obolibrary.org/obo/HP_0000964	Other trait	http://www.ebi.ac.uk/efo/EFO_0000001	http://www.ebi.ac.uk/efo/EFO_0004842	Hematological measurement	http://www.ebi.ac.uk/efo/EFO_0004503
smoking cessation	smoking status measurement	88	758	8	38	46	0.0408	2.57933e-129	2.50984e-125	9.21111e-123	0.0575	0.108747	0.99	rs10879871|rs62369913-rs62367520|rs3820277|rs6756212-rs7571606|rs2710634-rs2754511|rs2565059-rs36081056|rs7563362-rs6731872|rs4674916-rs7594223|rs6452787-rs6452784|rs7689452-rs10001365|rs7795873-rs10233018|rs9922607-rs9796795|rs359247-rs359252|rs7515768-rs56184305|rs6425280-rs2901785|rs6750529-rs4233789|rs6951574-rs2098112|rs6737187-rs4674993|rs264952-rs266069|rs7110863-rs2155646|rs6968380-rs6968…	http://www.ebi.ac.uk/efo/EFO_0004319	Biological process	http://purl.obolibrary.org/obo/GO_0008150	http://www.ebi.ac.uk/efo/EFO_0006527	Other measurement	http://www.ebi.ac.uk/efo/EFO_0001444
apolipoprotein A 1 measurement	metabolic syndrome	458	132	8	38	46	0.0369784	3.00815e-129	2.91915e-125	1.07425e-122	0.0845588	0.155932	0.99	rs7238484-rs66922415|rs56133711-rs12273363|rs72959041-rs577721086|rs1800961|rs12357890-rs563296|rs3814883|rs61789561-rs61789601|rs150844304-rs4273010-rs139974673|rs2740488-rs1883025|rs673548-rs676210|rs11789603|rs116843064|rs7259070-rs1532127|rs4871603-rs2980888|rs2943645-rs2138161|rs638714-rs12074528|rs13107325|rs174566-rs1535|rs12945575-rs34138141|rs780094-rs1260326|rs4921913-rs11780610|rs38084…	http://www.ebi.ac.uk/efo/EFO_0004614	Lipid or lipoprotein measurement	http://www.ebi.ac.uk/efo/EFO_0004732	http://www.ebi.ac.uk/efo/EFO_0000195	Metabolic disorder	http://www.ebi.ac.uk/efo/EFO_0000589
Inhalant adrenergic use measurement	adult onset asthma	56	91	9	24	33	0.00311701	1.6409e-128	1.58804e-124	5.85985e-122	0.289474	0.44898	0.99	rs72743461|rs117710327|rs249681-rs10699671|rs7302200-rs34415530|rs2296618-rs17668708|rs17843580-rs9272346|rs60227565-rs11679146|rs1059513|rs34290285|rs10795672-rs2025758|rs35204956-rs2102418|rs1837253|rs28415845-rs12788104|rs8128234-rs11088309|rs7183955-rs11071559|rs477771-rs2275806|rs1775553-rs1775554|rs992969|rs2056625-rs2949661|rs115008099|rs174572-rs174584|rs10152595-rs2289790|rs540485182-rs7…	http://www.ebi.ac.uk/efo/EFO_0009941	Other measurement	http://www.ebi.ac.uk/efo/EFO_0001444	http://www.ebi.ac.uk/efo/EFO_1002011	Other disease	http://www.ebi.ac.uk/efo/EFO_0000408
intelligence, self reported educational attainment	schizophrenia, intelligence, self reported educational attainment	82	235	5	34	39	0.0117867	1.9002e-128	1.83402e-124	6.78587e-122	0.140288	0.246057	0.99	rs3747631-rs11588857|rs8062405-rs7359397|rs7599488-rs7581162|rs1054442|rs2268894-rs4664442|rs35076622-rs17563986|rs348276-rs2426132|rs2188179-rs12671937|rs4945816-rs9384679|rs3809912|rs12897763-rs974471|rs10818606-rs4240470|rs9989230-rs8005677|rs9375031-rs1933721|rs13018640-rs6712515|rs12410444-rs2842188|rs7302200-rs2456973|rs6492539-rs9634624|rs1615350-rs10732573|rs12914495-rs28513670|rs8002014-…	http://www.ebi.ac.uk/efo/EFO_0004337, http://www.ebi.ac.uk/efo/EFO_0004784	Biological process,Other measurement	http://purl.obolibrary.org/obo/GO_0008150,http://www.ebi.ac.uk/efo/EFO_0001444	http://www.ebi.ac.uk/efo/EFO_0000692, http://www.ebi.ac.uk/efo/EFO_0004337, http://www.ebi.ac.uk/efo/EFO_0004784	Biological process,Neurological disorder,Other measurement	http://www.ebi.ac.uk/efo/EFO_0000618,http://www.ebi.ac.uk/efo/EFO_0001444,http://purl.obolibrary.org/obo/GO_0008150
BMI-adjusted waist-hip ratio	BMI-adjusted waist-hip ratio, sex interaction measurement, age at assessment	1178	42	16	25	41	0.0302624	3.02799e-128	2.91465e-124	1.08133e-121	0.0347752	0.0672131	0.731314	rs62569480-rs10991433|rs905938|rs7801581|rs2294239-rs2179129|rs7759742|rs979012-rs2145272|rs863750-rs10773049|rs718314-rs10842707|rs6861681-rs10516107|rs13424740-rs1569135|rs952632-rs11057396|rs714515|rs13132420-rs7663650|rs12489828-rs2276824|rs9991328|rs3936510|rs1294410|rs3902751-rs1055144|rs143384-rs4911180|rs4646404-rs748196|rs10783615-rs1443512|rs1440372|rs17819328|rs3786897-rs7258031|rs1091…	http://www.ebi.ac.uk/efo/EFO_0007788	Body measurement	http://www.ebi.ac.uk/efo/EFO_0004324	http://www.ebi.ac.uk/efo/EFO_0007788, http://www.ebi.ac.uk/efo/EFO_0008343, http://www.ebi.ac.uk/efo/EFO_0008007	Body measurement,Other measurement	http://www.ebi.ac.uk/efo/EFO_0004324,http://www.ebi.ac.uk/efo/EFO_0001444
allergic rhinitis	asthma	62	432	7	33	40	0.0163827	4.01754e-128	3.85676e-124	1.43471e-121	0.0881057	0.161943	0.99	rs4739738-rs7824993|rs12935657-rs11644510|rs1612986-rs11256017|rs148505069-rs4145717|rs1504215|rs2164068|rs11169225-rs3759129|rs71368508-rs34210653|rs28688825-rs28798705-rs17843577-rs34004019|rs3771180-rs950881|rs2197415-rs962993|rs2988277-rs1214598|rs2766667-rs1555926|rs34290285|rs8125525-rs6094570|rs17293632|rs63406760-rs7132277|rs1438673-rs1898671|rs10519067-rs11071559|rs1689510-rs2640564|rs61…	http://www.ebi.ac.uk/efo/EFO_0005854	Immune system disorder	http://www.ebi.ac.uk/efo/EFO_0000540	http://www.ebi.ac.uk/efo/EFO_0000270	Other disease	http://www.ebi.ac.uk/efo/EFO_0000408
body mass index	hip circumference	2122	77	16	35	51	0.0999413	7.32616e-128	7.01411e-124	2.61626e-121	0.023743	0.0463847	0.62894	rs7144011|rs10929925|rs1561277-rs4988235|rs3810291|rs6163-rs4290163|rs17024393|rs12446632|rs951252-rs11933087-rs6823268|rs11165623-rs11165643|rs7200543-rs4985155|rs1916801-rs17668356-rs9818550|rs11500477-rs2293576|rs62106258-rs62104180|rs2112347|rs1516725-rs9816226|rs3132947|rs6751993-rs13021737|rs2605098-rs6689335|rs4889606-rs34898535|rs11057405-rs12369179|rs17391694-rs34517439|rs7138803|rs22062…	http://www.ebi.ac.uk/efo/EFO_0004340	Body measurement	http://www.ebi.ac.uk/efo/EFO_0004324	http://www.ebi.ac.uk/efo/EFO_0005093	Body measurement	http://www.ebi.ac.uk/efo/EFO_0004324
cup-to-disc ratio measurement	optic disc size measurement	126	124	7	31	38	0.00955655	1.16802e-127	1.11528e-123	4.17114e-121	0.179245	0.304	0.99	rs17734073-rs67120362|rs2092524-rs9367021|rs12821310-rs11168187|rs11808696-rs77271542|rs34607745-rs2684249|rs11079419-rs2204928|rs8102936-rs10164395|rs7493429-rs10483727|rs28761289-rs74056359|rs72759609|rs17756712|rs7952509-rs7482884|rs7717697|rs62391624-rs56031192|rs8053277-rs7196852|rs2623325-rs2880364|rs2738265-rs2761882|rs115456027-rs73173591|rs2162137-rs2033054|rs5762752-rs5752776|rs11639803…	http://www.ebi.ac.uk/efo/EFO_0006939	Other measurement	http://www.ebi.ac.uk/efo/EFO_0001444	http://www.ebi.ac.uk/efo/EFO_0004832	Other measurement	http://www.ebi.ac.uk/efo/EFO_0001444
Diuretic use measurement	mean arterial pressure	102	102	5	31	36	0.00636369	1.72554e-127	1.64323e-123	6.16213e-121	0.214286	0.352941	0.99	rs9375459-rs1105955|rs268263-rs1446468|rs7011889-rs138088171|rs9313772-rs7701003|rs1275988-rs1275982|rs1799945-rs198851|rs11105352-rs111478946|rs12258967-rs976785|rs2421647-rs448378|rs4714678-rs9394951|rs16998073-rs10857147|rs1177765-rs12656497|rs880315|rs6894014-rs1020992|rs35436|rs569550-rs4980389|rs4722675-rs916880|rs6021247|rs2455569-rs604723|rs11642015-rs56094641|rs2240736-rs3785837|rs728313…	http://www.ebi.ac.uk/efo/EFO_0009928	Other measurement	http://www.ebi.ac.uk/efo/EFO_0001444	http://www.ebi.ac.uk/efo/EFO_0006340	Other measurement	http://www.ebi.ac.uk/efo/EFO_0001444
BMI-adjusted waist-hip ratio, physical activity measurement	smoking behavior, BMI-adjusted waist-hip ratio	47	41	11	18	29	0.00117867	2.05441e-127	1.95121e-123	7.33657e-121	0.491525	0.659091	0.99	rs17819328|rs4765219-rs7133378|rs2371767|rs7801581|rs979012-rs2145272|rs6090583|rs459193-rs455660|rs984877-rs8066985|rs13424740-rs1569135|rs1358980-rs998584|rs17451107|rs13083798-rs2590838|rs1894633-rs714515|rs10842707|rs8042543|rs1294410-rs1294409|rs10804591|rs2820436-rs2820443-rs765751|rs17023223-rs10923724-rs2645294|rs3902751-rs1055144|rs10783615-rs1443512|rs1128249-rs10195252|rs2925979|rs2294…	http://www.ebi.ac.uk/efo/EFO_0007788, http://www.ebi.ac.uk/efo/EFO_0008002	Body measurement,Other measurement	http://www.ebi.ac.uk/efo/EFO_0004324,http://www.ebi.ac.uk/efo/EFO_0001444	http://www.ebi.ac.uk/efo/EFO_0004318, http://www.ebi.ac.uk/efo/EFO_0007788	Biological process,Body measurement	http://purl.obolibrary.org/obo/GO_0008150,http://www.ebi.ac.uk/efo/EFO_0004324
BMI-adjusted waist-hip ratio, physical activity measurement	BMI-adjusted waist-hip ratio, sex interaction measurement, age at assessment	47	42	10	19	29	0.00120741	6.63726e-127	6.28714e-123	2.37025e-120	0.483333	0.651685	0.99	rs17819328|rs3786897-rs7258031|rs7801581|rs2294239-rs2179129|rs979012-rs2145272|rs10919388|rs13424740|rs1406948-rs4911180|rs7133378-rs11057396|rs9860730-rs2371767|rs7766106-rs2745353|rs1894633-rs714515|rs17451107-rs1482852|rs12489828-rs2590838|rs10842707|rs1294410-rs1294409|rs10804591|rs3936510|rs17023223-rs10923724-rs2645294|rs2820443-rs2820436|rs3902751-rs1055144|rs2925979|rs7759742-rs9378213|r…	http://www.ebi.ac.uk/efo/EFO_0007788, http://www.ebi.ac.uk/efo/EFO_0008002	Body measurement,Other measurement	http://www.ebi.ac.uk/efo/EFO_0004324,http://www.ebi.ac.uk/efo/EFO_0001444	http://www.ebi.ac.uk/efo/EFO_0007788, http://www.ebi.ac.uk/efo/EFO_0008343, http://www.ebi.ac.uk/efo/EFO_0008007	Body measurement,Other measurement	http://www.ebi.ac.uk/efo/EFO_0004324,http://www.ebi.ac.uk/efo/EFO_0001444
BMI-adjusted waist circumference, physical activity measurement	body height	76	2984	7	46	53	0.138714	7.28354e-127	6.88107e-123	2.60105e-120	0.0176255	0.0346405	0.482245	rs13192994-rs12209223|rs62346126-rs1812175|rs7801581|rs806794|rs994014-rs710841|rs11205303|rs4886782|rs4369779-rs4239436|rs12330322|rs13334364-rs8055190|rs702101-rs4868126|rs749052-rs2580821|rs6437061-rs3116168|rs13083798-rs1133415|rs1055144-rs57246313|rs1346408-rs7632381|rs12209419-rs3805859-rs10080237|rs4765219-rs10846577|rs16848284-rs7697556|rs975210-rs8039718|rs508347-rs1708299|rs9851441-rs67…	http://www.ebi.ac.uk/efo/EFO_0007789, http://www.ebi.ac.uk/efo/EFO_0008002	Body measurement,Other measurement	http://www.ebi.ac.uk/efo/EFO_0004324,http://www.ebi.ac.uk/efo/EFO_0001444	http://www.ebi.ac.uk/efo/EFO_0004339	Body measurement	http://www.ebi.ac.uk/efo/EFO_0004324
physical activity measurement, body mass index	visceral adipose tissue measurement	68	211	4	33	37	0.00877607	9.57789e-127	9.02477e-123	3.42039e-120	0.152893	0.265233	0.99	rs6752378-rs10182458|rs1167827-rs62477685|rs587242-rs653958|rs2075171-rs7608397|rs11672660-rs10423928|rs1569980-rs2180454|rs2239647-rs17522122|rs3751812-rs56094641|rs2531995-rs879620|rs2303108-rs3810291|rs2008514-rs7498665|rs539515-rs543874|rs8015400-rs10132280|rs7550711-rs17024393|rs1861026-rs2245368|rs757318|rs55742087-rs6809651|rs7124681-rs113211479|rs7715806-rs2307111|rs72892910-rs4715210|rs7…	http://www.ebi.ac.uk/efo/EFO_0008002, http://www.ebi.ac.uk/efo/EFO_0004340	Other measurement,Body measurement	http://www.ebi.ac.uk/efo/EFO_0004324,http://www.ebi.ac.uk/efo/EFO_0001444	http://www.ebi.ac.uk/efo/EFO_0004765	Other measurement	http://www.ebi.ac.uk/efo/EFO_0001444
high density lipoprotein cholesterol measurement	red blood cell distribution width	861	768	15	53	68	0.404458	1.66021e-126	1.56022e-122	5.92883e-120	0.0435618	0.0834868	0.99	rs4871624-rs10755927|rs112283401-rs2263329|rs1558902-rs3751812|rs3922628-rs113740515|rs11653383-rs4969141|rs2256609-rs131656|rs11000468-rs2921447|rs863750|rs4794048-rs56325564|rs79237498-rs13235365|rs1126930|rs72959041|rs532436-rs9411378|rs858518-rs8081548|rs13263821-rs11774829|rs4976033|rs3768321|rs35240997-rs13064760|rs5744680-rs2307111|rs738408-rs738409|rs72698368-rs75572195|rs4760|rs35493868-…	http://www.ebi.ac.uk/efo/EFO_0004612	Lipid or lipoprotein measurement	http://www.ebi.ac.uk/efo/EFO_0004732	http://www.ebi.ac.uk/efo/EFO_0005192	Hematological measurement	http://www.ebi.ac.uk/efo/EFO_0004503
C-reactive protein measurement	low density lipoprotein cholesterol measurement	571	593	12	48	60	0.207109	1.75196e-126	1.64212e-122	6.25647e-120	0.0543478	0.103093	0.99	rs72837690-rs314253|rs9987289-rs4841132|rs1800961|rs8178824-rs1801689|rs114165349-rs75460349|rs6072279-rs6065311|rs28601761|rs2131925-rs1168127|rs2068888|rs33951980-rs17145738|rs204469-rs204914|rs62011286-rs56369308|rs6857-rs429358|rs1260326|rs3811055-rs4849147|rs10460181-rs2301275|rs3808348-rs10275712|rs7241918|rs6073958-rs6065904|rs118147862-rs148933445|rs2472682-rs3732359-rs570238285|rs6785233…	http://www.ebi.ac.uk/efo/EFO_0004458	Inflammatory measurement	http://www.ebi.ac.uk/efo/EFO_0004872	http://www.ebi.ac.uk/efo/EFO_0004611	Lipid or lipoprotein measurement	http://www.ebi.ac.uk/efo/EFO_0004732
Eczema, allergic rhinitis	allergy, asthma	153	51	8	26	34	0.00477277	2.92773e-126	2.73699e-122	1.04553e-119	0.2	0.333333	0.99	rs2766664-rs1555926|rs1438673|rs3024971-rs1059513|rs301806-rs301805|rs61815559-rs61816766|rs3208007-rs3787100|rs8043253-rs12440045|rs869402-rs7359623|rs36045143-rs12935657|rs4648883-rs742230|rs12122629-rs115288876|rs34290285|rs17293632-rs56062135|rs10244416-rs6461503|rs9775039-rs144829310|rs4916533|rs1214598|rs17454584-rs56267605|rs61839660|rs1837253|rs891058-rs10174949|rs9911533-rs7221109|rs1241…	http://purl.obolibrary.org/obo/HP_0000964, http://www.ebi.ac.uk/efo/EFO_0005854	Immune system disorder,Other trait	http://www.ebi.ac.uk/efo/EFO_0000001,http://www.ebi.ac.uk/efo/EFO_0000540	http://www.ebi.ac.uk/efo/EFO_0003785, http://www.ebi.ac.uk/efo/EFO_0000270	Immune system disorder,Other disease	http://www.ebi.ac.uk/efo/EFO_0000408,http://www.ebi.ac.uk/efo/EFO_0000540
body fat percentage	body mass index	90	2122	10	42	52	0.116814	1.38745e-125	1.29367e-121	4.95476e-119	0.0240741	0.0470163	0.654561	rs28399271-rs3784710-rs4275804|rs2862996-rs10838137|rs6755502-rs13021737|rs1916801-rs17668356-rs9818550|rs10968577-rs2183824|rs11655587-rs9906944|rs7590658-rs4482463|rs62106258-rs62104180|rs848457-rs6970595|rs2943652-rs4072096|rs10203386-rs59086897|rs3749237-rs1317140|rs71658797-rs34517439-rs12049202|rs9937053-rs62033406|rs1356506-rs1834144|rs6567160-rs663640|rs12253527-rs7084454|rs59360790-rs712…	http://www.ebi.ac.uk/efo/EFO_0007800	Body measurement	http://www.ebi.ac.uk/efo/EFO_0004324	http://www.ebi.ac.uk/efo/EFO_0004340	Body measurement	http://www.ebi.ac.uk/efo/EFO_0004324
Agents acting on the renin-angiotensin system use measurement	mean arterial pressure, alcohol drinking	184	47	5	29	34	0.00528962	3.02179e-125	2.81021e-121	1.07912e-118	0.172589	0.294372	0.99	rs10876531-rs4759319|rs35443-rs35441|rs56153133-rs149764880|rs7310615|rs56329057-rs11725969|rs34071855-rs880315|rs10766309-rs7121869|rs6026739-rs6026740|rs1799945-rs198812|rs11636952-rs11072508|rs7070847-rs17613287|rs2306363|rs13107325-rs35225200|rs9388520-rs11752759|rs7299436-rs111478946|rs72831345-rs57541197|rs7701003-rs4371736|rs13125101|rs7209400-rs17637472|rs2643826|rs28451436-rs6961048|rs11…	http://www.ebi.ac.uk/efo/EFO_0009931	Other measurement	http://www.ebi.ac.uk/efo/EFO_0001444	http://www.ebi.ac.uk/efo/EFO_0006340, http://www.ebi.ac.uk/efo/EFO_0004329	Biological process,Other measurement	http://purl.obolibrary.org/obo/GO_0008150,http://www.ebi.ac.uk/efo/EFO_0001444
mean arterial pressure	smoking status measurement, diastolic blood pressure	102	93	8	27	35	0.00580219	4.22457e-125	3.91857e-121	1.50865e-118	0.21875	0.358974	0.99	rs7974266-rs2238151|rs1799945|rs3184504-rs653178|rs17367504|rs633185-rs604723|rs1275988-rs1275982|rs11191593-rs11191548|rs2270860-rs4714678|rs3741378-rs12790427|rs7076938-rs1801253|rs34322-rs72656645|rs2782980|rs419076-rs448378|rs11642015|rs751984-rs751985|rs17249754-rs111478946|rs880315|rs4590817|rs13082711|rs17514846-rs2521501|rs13209747-rs1105955|rs35436-rs35444|rs4980389-rs661348|rs1887320-rs…	http://www.ebi.ac.uk/efo/EFO_0006340	Other measurement	http://www.ebi.ac.uk/efo/EFO_0001444	http://www.ebi.ac.uk/efo/EFO_0006527, http://www.ebi.ac.uk/efo/EFO_0006336	Other measurement	http://www.ebi.ac.uk/efo/EFO_0001444
BMI-adjusted waist-hip ratio	smoking behavior, BMI-adjusted waist-hip ratio	1178	41	19	21	40	0.0295419	4.24646e-125	3.92867e-121	1.51647e-118	0.0339271	0.0656276	0.696509	rs2371767|rs7801581|rs7759742|rs6090583|rs979012-rs2145272|rs718314-rs10842707|rs714515|rs4765219-rs952632|rs9991328|rs13083798-rs2276824|rs1294410|rs4779526-rs8042543|rs863750|rs459193|rs10808546-rs2001945|rs2820443-rs765751-rs2791550|rs3902751-rs1055144|rs12679556-rs4738141|rs605203-rs589428|rs17065323|rs1358980-rs998584|rs10783615-rs1443512|rs1534696|rs17819328|rs676556-rs670752|rs12608504|rs1…	http://www.ebi.ac.uk/efo/EFO_0007788	Body measurement	http://www.ebi.ac.uk/efo/EFO_0004324	http://www.ebi.ac.uk/efo/EFO_0004318, http://www.ebi.ac.uk/efo/EFO_0007788	Biological process,Body measurement	http://purl.obolibrary.org/obo/GO_0008150,http://www.ebi.ac.uk/efo/EFO_0004324
Inhalant adrenergic use measurement	allergy	56	145	7	27	34	0.00496666	5.38517e-125	4.96928e-121	1.92311e-118	0.203593	0.338308	0.99	rs72743461-rs56375023|rs7717955-rs4594881|rs7936323-rs7936312|rs115008099-rs3091307|rs7595769-rs10174949|rs301806-rs159960|rs1059513|rs17843580-rs34004019|rs34290285|rs6990534|rs6869502-rs7735519|rs12123821|rs10519067-rs11071559|rs1837253|rs10876864-rs34415530|rs8128234-rs73205303|rs17057868-rs2910162|rs35441874-rs11644510|rs1504215-rs2134814|rs2102418-rs7824394|rs60946162|rs249681-rs10068717|rs2…	http://www.ebi.ac.uk/efo/EFO_0009941	Other measurement	http://www.ebi.ac.uk/efo/EFO_0001444	http://www.ebi.ac.uk/efo/EFO_0003785	Immune system disorder	http://www.ebi.ac.uk/efo/EFO_0000540
Eczema, allergic rhinitis, asthma	atopic asthma	78	197	7	30	37	0.00939874	6.56198e-125	6.03961e-121	2.34337e-118	0.155462	0.269091	0.99	rs12365699|rs12212193-rs905670|rs16903574-rs77665773|rs3771175-rs72823641|rs35621564-rs10244416|rs72743461-rs17293632|rs16948048-rs12952581|rs3024971|rs6473228-rs13263709|rs34986765-rs10519068|rs2393717-rs61946386|rs132911-rs12165508|rs12122629-rs12123821|rs8043253-rs12440045|rs34290285|rs20541-rs1295685|rs12935657|rs10912564-rs11811856|rs4491851-rs9828592|rs11751024-rs17843580-rs28407950|rs89105…	http://purl.obolibrary.org/obo/HP_0000964, http://www.ebi.ac.uk/efo/EFO_0005854, http://www.ebi.ac.uk/efo/EFO_0000270	Immune system disorder,Other trait,Other disease	http://www.ebi.ac.uk/efo/EFO_0000001,http://www.ebi.ac.uk/efo/EFO_0000408,http://www.ebi.ac.uk/efo/EFO_0000540	http://www.ebi.ac.uk/efo/EFO_0010638	Other disease	http://www.ebi.ac.uk/efo/EFO_0000408
Beta blocking agent use measurement	cardiovascular disease	59	285	12	25	37	0.010285	6.60939e-125	6.06761e-121	2.3603e-118	0.120521	0.215116	0.99	rs2460448-rs258317|rs59980837-rs57748895|rs72831343-rs17210692|rs35429|rs11023910-rs10832571|rs56153133-rs2050265|rs11072508-rs1543927|rs12740374-rs4970834|rs140570886|rs12459368-rs113230003|rs3184504-rs7310615-rs11066301|rs11731886-rs11724647|rs2493136-rs943580|rs7187250-rs11646715|rs7442660-rs7701003|rs9286351-rs9330353|rs3735533|rs13125101|rs78302204-rs7267618|rs3790604-rs10776752|rs1275988|rs…	http://www.ebi.ac.uk/efo/EFO_0009929	Other measurement	http://www.ebi.ac.uk/efo/EFO_0001444	http://www.ebi.ac.uk/efo/EFO_0000319	Other disease	http://www.ebi.ac.uk/efo/EFO_0000408
mean arterial pressure	smoking status measurement, systolic blood pressure	102	94	8	27	35	0.00586458	6.7304e-125	6.16285e-121	2.40351e-118	0.217391	0.357143	0.99	rs7974266-rs2238151|rs1799945|rs3184504-rs653178|rs17367504|rs633185-rs604723|rs1275988-rs1275982|rs11191593-rs11191548|rs2270860-rs4714678|rs3741378-rs12790427|rs7076938-rs1801253|rs34322-rs72656645|rs2782980|rs419076-rs448378|rs11642015|rs751984-rs751985|rs17249754-rs111478946|rs880315|rs4590817|rs13082711|rs17514846-rs2521501|rs13209747-rs1105955|rs35436-rs35444|rs4980389-rs661348|rs1887320-rs…	http://www.ebi.ac.uk/efo/EFO_0006340	Other measurement	http://www.ebi.ac.uk/efo/EFO_0001444	http://www.ebi.ac.uk/efo/EFO_0006527, http://www.ebi.ac.uk/efo/EFO_0006335	Other measurement	http://www.ebi.ac.uk/efo/EFO_0001444
Beta blocking agent use measurement	systolic blood pressure	59	1027	11	32	43	0.0370622	9.25933e-125	8.45684e-121	3.30662e-118	0.0412272	0.0791897	0.926807	rs12494304-rs12494396|rs7310615-rs7137828-rs11066301|rs569550-rs1973765|rs11636952-rs1543927|rs72831343-rs17210692|rs778124|rs12476527-rs1275988|rs12459965-rs12459368|rs145339349-rs57748895|rs6932812-rs7770615|rs1333045-rs2891168|rs6039216-rs6039211|rs17035646-rs12046278|rs4923536-rs2585810|rs2327429-rs2105092|rs35427-rs35429|rs55857306-rs2050265|rs78302204-rs73306860|rs11026578-rs11026585|rs7442…	http://www.ebi.ac.uk/efo/EFO_0009929	Other measurement	http://www.ebi.ac.uk/efo/EFO_0001444	http://www.ebi.ac.uk/efo/EFO_0006335	Other measurement	http://www.ebi.ac.uk/efo/EFO_0001444
smoking behavior, BMI-adjusted waist-hip ratio	waist-hip ratio	41	723	8	30	38	0.0181314	1.35589e-124	1.23522e-120	4.84206e-118	0.0523416	0.0994764	0.99	rs4765219-rs7133378|rs7801581|rs2167750-rs9991328|rs3902751-rs4722530|rs714515-rs10752944|rs66815886-rs2371767|rs13083798-rs10933|rs863750|rs2071449-rs10876528|rs28408682-rs7917772|rs605203-rs589428|rs112875651-rs2001945|rs1358980-rs998584|rs6428789-rs2645294|rs17819328-rs9872031|rs1534696|rs11534749-rs10842707|rs12608504|rs11654387-rs8066985|rs1294410-rs1294438|rs6090583-rs12481664|rs9491696-rs7…	http://www.ebi.ac.uk/efo/EFO_0004318, http://www.ebi.ac.uk/efo/EFO_0007788	Biological process,Body measurement	http://purl.obolibrary.org/obo/GO_0008150,http://www.ebi.ac.uk/efo/EFO_0004324	http://www.ebi.ac.uk/efo/EFO_0004343	Body measurement	http://www.ebi.ac.uk/efo/EFO_0004324
diastolic blood pressure	mean arterial pressure, alcohol drinking	545	47	4	34	38	0.0156676	2.69328e-124	2.44734e-120	9.61805e-118	0.0685921	0.128378	0.99	rs2932538-rs12118370|rs35443-rs35436|rs11563582-rs6961048|rs72831345-rs1530440|rs7297416-rs4759319|rs633185-rs670401|rs2898290-rs899366-rs4841409|rs34071855-rs880315|rs740746|rs1799945-rs198812|rs12716337-rs4371736|rs2306363|rs419076-rs988398|rs13107325-rs35225200|rs3184504-rs7310615|rs112640876-rs592373-rs4980389|rs2643826|rs1327235-rs6108787|rs11636952-rs6495122|rs17367504-rs149764880|rs6015450…	http://www.ebi.ac.uk/efo/EFO_0006336	Other measurement	http://www.ebi.ac.uk/efo/EFO_0001444	http://www.ebi.ac.uk/efo/EFO_0006340, http://www.ebi.ac.uk/efo/EFO_0004329	Biological process,Other measurement	http://purl.obolibrary.org/obo/GO_0008150,http://www.ebi.ac.uk/efo/EFO_0001444
high density lipoprotein cholesterol measurement	type II diabetes mellitus	861	605	15	49	64	0.318616	2.81786e-124	2.55405e-120	1.0063e-117	0.0456491	0.0873124	0.99	rs635634-rs505922-rs532436|rs4731701-rs13234269|rs10886863-rs2257129|rs856404-rs34454109|rs17788930-rs7124681|rs3751812-rs1421085|rs28577594-rs4148856|rs28819812-rs4691379|rs4149307-rs201375651|rs10842708-rs718314|rs863750-rs825476|rs4976033|rs702634-rs28499105|rs3768321|rs11664369-rs476828|rs13389219-rs10195252|rs3184504|rs9505097-rs75479205|rs1412234|rs2781668-rs7739842|rs632057-rs2982521|rs341…	http://www.ebi.ac.uk/efo/EFO_0004612	Lipid or lipoprotein measurement	http://www.ebi.ac.uk/efo/EFO_0004732	http://www.ebi.ac.uk/efo/EFO_0001360	Metabolic disorder	http://www.ebi.ac.uk/efo/EFO_0000589
low density lipoprotein cholesterol measurement	sleep duration, low density lipoprotein cholesterol measurement	593	87	8	35	43	0.0315561	3.12998e-124	2.82976e-120	1.11776e-117	0.0675039	0.126471	0.99	rs1168127-rs1168132|rs577584-rs668948|rs9302635-rs7202323|rs516316-rs2287922|rs12117661-rs187607506|rs287227-rs2802867|rs34042070-rs11648003|rs118039278|rs3846663-rs12916|rs55776147-rs6882076|rs472495-rs553741|rs2519093|rs4803748-rs2927439|rs4360309|rs11206517|rs6709904-rs11887534|rs4738684-rs13253288|rs28456-rs174564|rs395908|rs1367117-rs934197|rs150856817-rs12713956|rs17111503-rs7523141-rs24794…	http://www.ebi.ac.uk/efo/EFO_0004611	Lipid or lipoprotein measurement	http://www.ebi.ac.uk/efo/EFO_0004732	http://www.ebi.ac.uk/efo/EFO_0005271, http://www.ebi.ac.uk/efo/EFO_0004611	Other measurement,Lipid or lipoprotein measurement	http://www.ebi.ac.uk/efo/EFO_0004732,http://www.ebi.ac.uk/efo/EFO_0001444
blood urea nitrogen measurement	glomerular filtration rate	119	481	15	29	44	0.0350107	4.55393e-124	4.10674e-120	1.62627e-117	0.0791367	0.146667	0.99	rs4976646-rs3812036|rs2472297-rs2470893|rs77944668-rs11648249|rs61897431-rs11039216|rs963837-rs3925584|rs10821944|rs7766720|rs4886755|rs500830-rs584480|rs72938846-rs72929920|rs79105258|rs12583267-rs347413|rs9903801-rs8073894|rs143297173|rs1168404-rs2010352|rs1047891|rs11745300-rs13157326|rs62435145-rs13230625|rs10254101-rs73728279|rs7123489-rs948493|rs1887252-rs10874312|rs34861762-rs7834797|rs549…	http://www.ebi.ac.uk/efo/EFO_0004741	Other measurement	http://www.ebi.ac.uk/efo/EFO_0001444	http://www.ebi.ac.uk/efo/EFO_0005208	Other measurement	http://www.ebi.ac.uk/efo/EFO_0001444
Eczema, allergic rhinitis, asthma	respiratory system disease	78	103	13	21	34	0.00491406	4.59586e-124	4.13411e-120	1.64124e-117	0.231293	0.375691	0.99	rs72743461|rs12365699|rs117710327|rs16903574-rs77665773|rs35621564-rs10244416|rs9494892-rs9494883|rs891058|rs12122629-rs12123821|rs36045143-rs12935657|rs34290285|rs11495981-rs4722758|rs6473228|rs8126516|rs449454-rs12655443|rs4491851-rs9828592|rs28690449-rs5743618|rs72925996-rs905670|rs1655558-rs12440045|rs10519068-rs11071559|rs2949669-rs1214598|rs11567694-rs6881270|rs3933376-rs802731|rs59185885-r…	http://purl.obolibrary.org/obo/HP_0000964, http://www.ebi.ac.uk/efo/EFO_0005854, http://www.ebi.ac.uk/efo/EFO_0000270	Immune system disorder,Other trait,Other disease	http://www.ebi.ac.uk/efo/EFO_0000001,http://www.ebi.ac.uk/efo/EFO_0000408,http://www.ebi.ac.uk/efo/EFO_0000540	http://www.ebi.ac.uk/efo/EFO_0000684	Other disease	http://www.ebi.ac.uk/efo/EFO_0000408
low density lipoprotein cholesterol measurement, alcohol consumption measurement	low density lipoprotein cholesterol measurement, physical activity	62	39	10	19	29	0.00147899	1.48345e-123	1.33105e-119	5.29758e-117	0.402778	0.574257	0.99	rs2642442-rs2642438|rs34042070-rs3794695|rs925966-rs7570971|rs12027110-rs9438905|rs2244608-rs6489786|rs10957054-rs9297994|rs114846969-rs143020224|rs4299376|rs56204645-rs10104003|rs6029549-rs2050058|rs11870935|rs360801-rs360804|rs72834327-rs55809639|rs4722551|rs11591147|rs117753190|rs486142-rs556107|rs2328223-rs2618566|rs495828-rs507666|rs35866622-rs4002471|rs66476925|rs7528419|rs76970536|rs657377…	http://www.ebi.ac.uk/efo/EFO_0004611, http://www.ebi.ac.uk/efo/EFO_0007878	Other measurement,Lipid or lipoprotein measurement	http://www.ebi.ac.uk/efo/EFO_0004732,http://www.ebi.ac.uk/efo/EFO_0001444	http://www.ebi.ac.uk/efo/EFO_0004611, http://www.ebi.ac.uk/efo/EFO_0003940	Biological process,Lipid or lipoprotein measurement	http://www.ebi.ac.uk/efo/EFO_0004732,http://purl.obolibrary.org/obo/GO_0008150
HDL cholesterol change measurement, physical activity	alcohol consumption measurement, high density lipoprotein cholesterol measurement	39	85	11	19	30	0.00202765	1.85156e-123	1.65718e-119	6.61214e-117	0.319149	0.483871	0.99	rs190528931|rs1689788-rs1689803|rs45490496-rs2494747|rs6461354|rs4660303-rs3768321|rs1800961|rs255056-rs56374641|rs7445-rs5749502|rs380267-rs367070|rs6073958-rs4810479|rs12692738-rs1128249|rs1806895|rs235314|rs4841132|rs881844-rs11869286|rs28873836-rs4802871|rs2972143-rs2972140|rs56960668|rs658118-rs7103270|rs11762784-rs12154627|rs1215112-rs570524|rs2575876|rs2254537-rs7096937|rs2156552-rs9304381…	http://www.ebi.ac.uk/efo/EFO_0007805, http://www.ebi.ac.uk/efo/EFO_0003940	Biological process,Lipid or lipoprotein measurement	http://www.ebi.ac.uk/efo/EFO_0004732,http://purl.obolibrary.org/obo/GO_0008150	http://www.ebi.ac.uk/efo/EFO_0007878, http://www.ebi.ac.uk/efo/EFO_0004612	Other measurement,Lipid or lipoprotein measurement	http://www.ebi.ac.uk/efo/EFO_0004732,http://www.ebi.ac.uk/efo/EFO_0001444
body mass index	intelligence	2122	675	10	68	78	0.876109	3.25948e-123	2.91e-119	1.164e-116	0.028687	0.055774	0.99	rs1396141-rs967569|rs2667360-rs72712511|rs4851254-rs13010010-rs13002946|rs11209951-rs3101336|rs4700608-rs1812587|rs78565420|rs7573001-rs1064213|rs1106908-rs2285640|rs76114856|rs1477290-rs3814424|rs61754230|rs34172651-rs7186893|rs7357754-rs7873907|rs34417222|rs1011407-rs6718203|rs2008514-rs7498665|rs12900061-rs12899850|rs1050331-rs799449|rs10995427-rs7904321|rs177430-rs891387|rs13082532-rs9853960|…	http://www.ebi.ac.uk/efo/EFO_0004340	Body measurement	http://www.ebi.ac.uk/efo/EFO_0004324	http://www.ebi.ac.uk/efo/EFO_0004337	Biological process	http://purl.obolibrary.org/obo/GO_0008150
asthma	basophil count, eosinophil count	432	206	8	39	47	0.0544327	3.59926e-123	3.20534e-119	1.28534e-116	0.0795262	0.147335	0.99	rs301807-rs11121240-rs301819|rs3024971-rs1059513|rs34064757-rs35570272|rs8129030-rs9979383|rs8133974-rs2242900|rs71368508-rs34210653|rs55646091|rs5833013-rs1861245|rs10667251|rs34290285|rs34173062|rs5758297-rs202636|rs1036207-rs10875596|rs653178|rs6021268-rs6126249|rs73072483-rs73078636|rs17484848-rs13405741|rs744910-rs2033784-rs17293632|rs2381416-rs992969|rs12697352-rs1961220|rs760517-rs4821544|…	http://www.ebi.ac.uk/efo/EFO_0000270	Other disease	http://www.ebi.ac.uk/efo/EFO_0000408	http://www.ebi.ac.uk/efo/EFO_0005090, http://www.ebi.ac.uk/efo/EFO_0004842	Inflammatory measurement,Hematological measurement	http://www.ebi.ac.uk/efo/EFO_0004872,http://www.ebi.ac.uk/efo/EFO_0004503
mean arterial pressure, alcohol consumption measurement	systolic blood pressure, alcohol drinking	30	70	9	19	28	0.00128448	3.90429e-123	3.46833e-119	1.39427e-116	0.388889	0.56	0.99	rs7497304-rs1894400|rs6108787|rs13276026-rs4841409|rs35443-rs35441|rs4842676-rs12230074|rs13139571-rs11725969|rs12319419-rs4759319|rs12509595-rs11099097|rs10255839|rs7209400|rs72831345-rs7922049|rs17035646|rs2484294|rs633185|rs1290784|rs1952652-rs11960210|rs259983-rs6026740|rs73029563-rs438885|rs2301249-rs11636952|rs2306363|rs1275978-rs1275923|rs1689040-rs2681485|rs10059884-rs9292468|rs7310615-rs…	http://www.ebi.ac.uk/efo/EFO_0006340, http://www.ebi.ac.uk/efo/EFO_0007878	Other measurement	http://www.ebi.ac.uk/efo/EFO_0001444	http://www.ebi.ac.uk/efo/EFO_0006335, http://www.ebi.ac.uk/efo/EFO_0004329	Biological process,Other measurement	http://purl.obolibrary.org/obo/GO_0008150,http://www.ebi.ac.uk/efo/EFO_0001444
Calcium channel blocker use measurement	mean arterial pressure	104	102	6	29	35	0.00648847	5.16422e-123	4.5762e-119	1.84421e-116	0.204678	0.339806	0.99	rs2643826-rs664223|rs1887320-rs6078002|rs3184504-rs653178|rs9398823-rs1105955|rs633185-rs604723|rs9313772-rs7701003|rs3753584-rs17367504|rs35436-rs35429|rs6031431|rs11105352-rs111478946|rs10061288-rs1020992|rs16998073-rs10857147|rs7308105-rs7134677|rs319690-rs6771917|rs7685862-rs2881854|rs1177765-rs7733331|rs12258967|rs11642015-rs62033406|rs880315|rs9369409-rs4714678|rs3735533-rs4722675|rs569550-…	http://www.ebi.ac.uk/efo/EFO_0009930	Other measurement	http://www.ebi.ac.uk/efo/EFO_0001444	http://www.ebi.ac.uk/efo/EFO_0006340	Other measurement	http://www.ebi.ac.uk/efo/EFO_0001444
risk-taking behaviour	smoking behavior	514	230	5	44	49	0.0723102	7.46612e-123	6.59962e-119	2.66625e-116	0.0705036	0.13172	0.99	rs2419903-rs10174860|rs10789436-rs11210892|rs10905461-rs11255908|rs34495106-rs6783138|rs1435741|rs240955-rs462779|rs2652434-rs2652460|rs4841503-rs11779675|rs1549212-rs4869058|rs745570-rs2587505|rs4856463|rs1909527-rs7645872|rs62261746-rs3911063|rs10252114-rs1822518|rs56133711-rs10767658|rs2155290-rs7938812|rs2633725-rs2577326|rs1004787-rs534567|rs7200801-rs8047834|rs1221976-rs55986545|rs10914684-…	http://www.ebi.ac.uk/efo/EFO_0008579	Biological process	http://purl.obolibrary.org/obo/GO_0008150	http://www.ebi.ac.uk/efo/EFO_0004318	Biological process	http://purl.obolibrary.org/obo/GO_0008150
body height	triglyceride measurement	2984	746	15	71	86	1.36159	7.77462e-123	6.85535e-119	2.77642e-116	0.0236004	0.0461126	0.99	rs35587648-rs12185242|rs12720922-rs7203984|rs61885960|rs7916868-rs10822163|rs143076454|rs8059189-rs1728407|rs2194411|rs10853981-rs12185519|rs4795393-rs2934952|rs10172544-rs2289976|rs140107293-rs12415284|rs1635852-rs498475|rs9949617-rs12959823|rs12948439-rs595767|rs4709746|rs459193|rs531971847-rs10793310|rs907866-rs6531216|rs1801253-rs2773469|rs4680340-rs78086267|rs838133-rs2287922|rs12351118-rs78…	http://www.ebi.ac.uk/efo/EFO_0004339	Body measurement	http://www.ebi.ac.uk/efo/EFO_0004324	http://www.ebi.ac.uk/efo/EFO_0004530	Lipid or lipoprotein measurement	http://www.ebi.ac.uk/efo/EFO_0004529
depressive symptom measurement	unipolar depression, mood disorder	259	116	4	36	40	0.0183767	8.94898e-123	7.87142e-119	3.1958e-116	0.119403	0.213333	0.99	rs1261070-rs599550-rs619466|rs66530963-rs7502590|rs6460895-rs10950393|rs10818400-rs60393230|rs2279681-rs17432675|rs35738585-rs6589377|rs7827176-rs7819525|rs297346|rs7243110-rs28687557|rs12624433-rs4578918|rs11693031|rs3795310-rs1884352|rs4257287-rs12962538|rs7107356-rs2290850|rs1427027-rs7242036|rs7703782-rs1422192|rs77087420-rs45510091|rs116362708-rs17622606|rs6771469-rs9852417|rs12963231-rs5640…	http://www.ebi.ac.uk/efo/EFO_0007006	Other measurement	http://www.ebi.ac.uk/efo/EFO_0001444	http://www.ebi.ac.uk/efo/EFO_0003761, http://www.ebi.ac.uk/efo/EFO_0004247	Neurological disorder	http://www.ebi.ac.uk/efo/EFO_0000618
low density lipoprotein cholesterol measurement, alcohol drinking	low density lipoprotein cholesterol measurement, physical activity	65	39	10	19	29	0.00155055	9.07505e-123	7.9627e-119	3.24082e-116	0.386667	0.557692	0.99	rs2642442-rs2642438|rs34042070-rs3794695|rs925966-rs7570971|rs12027110-rs9438905|rs2244608-rs6489786|rs10957054-rs9297994|rs114846969-rs143020224|rs4299376|rs56204645-rs10104003|rs6029549-rs2050058|rs11870935|rs360801-rs360804|rs72834327-rs55809639|rs4722551|rs11591147|rs117753190|rs486142-rs556107|rs2328223-rs2618566|rs495828-rs507666|rs35866622-rs4002471|rs66476925|rs7528419|rs76970536|rs657377…	http://www.ebi.ac.uk/efo/EFO_0004611, http://www.ebi.ac.uk/efo/EFO_0004329	Biological process,Lipid or lipoprotein measurement	http://www.ebi.ac.uk/efo/EFO_0004732,http://purl.obolibrary.org/obo/GO_0008150	http://www.ebi.ac.uk/efo/EFO_0004611, http://www.ebi.ac.uk/efo/EFO_0003940	Biological process,Lipid or lipoprotein measurement	http://www.ebi.ac.uk/efo/EFO_0004732,http://purl.obolibrary.org/obo/GO_0008150
birth weight	body height	234	2984	14	52	66	0.427094	1.04981e-122	9.18877e-119	3.74902e-116	0.0209391	0.0410193	0.748892	rs6845999-rs13125694|rs516246-rs2287922|rs7744700|rs10283100|rs9496369-rs962554|rs11704481-rs5766632|rs12656216|rs2608029-rs12676304|rs2168443-rs4539969|rs5750561-rs2267373|rs149600208-rs116807401|rs1818782|rs7223535|rs2724475-rs4144829|rs11867479|rs2755253-rs3008892|rs9318511-rs3818416|rs708122-rs2527617|rs2934844-rs3002433|rs13271368-rs4870941|rs3184504|rs12039075-rs76604417|rs6569647-rs1415701…	http://www.ebi.ac.uk/efo/EFO_0004344	Body measurement	http://www.ebi.ac.uk/efo/EFO_0004324	http://www.ebi.ac.uk/efo/EFO_0004339	Body measurement	http://www.ebi.ac.uk/efo/EFO_0004324
smoking behaviour measurement	smoking cessation	127	88	7	28	35	0.00683589	3.4201e-122	2.98621e-118	1.22136e-115	0.194444	0.325581	0.99	rs7563362-rs2867112|rs10879871|rs59617050-rs4391802|rs11255908-rs11255918|rs359243-rs359252|rs10922907|rs10226228-rs7778443|rs7807019-rs7795873|rs8042849-rs72740955|rs9919670-rs7110863|rs7109376-rs34866095|rs4783722-rs889398|rs329120|rs2401924-rs6968125|rs3025327-rs113382419|rs1392816-rs7528604|rs73178638-rs202645|rs7689452-rs17576594|rs369230|rs4473348-rs4233789|rs11756673-rs6935954|rs591143-rs3…	http://www.ebi.ac.uk/efo/EFO_0005671	Other measurement	http://www.ebi.ac.uk/efo/EFO_0001444	http://www.ebi.ac.uk/efo/EFO_0004319	Biological process	http://purl.obolibrary.org/obo/GO_0008150
allergy, asthma	childhood onset asthma	51	257	5	30	35	0.008017	4.75067e-122	4.13787e-118	1.69653e-115	0.128205	0.227273	0.99	rs3024971-rs1059513|rs5743618-rs4833093|rs12123821-rs115288876|rs10876864-rs705700|rs12413578|rs301805-rs10864360|rs146668528-rs73730372|rs10815376-rs2169282|rs36045143-rs12935657|rs7936070-rs11236797|rs76962799|rs34290285|rs1617333-rs1214598|rs17454584-rs56267605|rs1837253|rs6498169-rs11645657|rs17144046-rs10795656|rs72699185-rs9775039-rs7848215|rs12531500-rs6461503|rs9893132-rs9911533|rs2051809…	http://www.ebi.ac.uk/efo/EFO_0003785, http://www.ebi.ac.uk/efo/EFO_0000270	Immune system disorder,Other disease	http://www.ebi.ac.uk/efo/EFO_0000408,http://www.ebi.ac.uk/efo/EFO_0000540	http://www.ebi.ac.uk/efo/EFO_0004591	Other disease	http://www.ebi.ac.uk/efo/EFO_0000408
Diuretic use measurement	systolic blood pressure, alcohol drinking	102	70	4	29	33	0.00436724	5.06843e-122	4.40389e-118	1.81e-115	0.23741	0.383721	0.99	rs35443-rs35436|rs56094641-rs55872725|rs2999159|rs13264580-rs11786677|rs7688323-rs11725969|rs2421647-rs1290784|rs7310615-rs597808-rs11066309|rs72831344-rs72831345|rs2218001-rs10832573|rs113862204-rs976785|rs1214759-rs9394951|rs17477177-rs2392929|rs9375459-rs11756347|rs7076938-rs2484294|rs591668-rs450189-rs2643826|rs1275988-rs1275923|rs6108787|rs12561919-rs12567136|rs569550-rs562434|rs12978472|rs1…	http://www.ebi.ac.uk/efo/EFO_0009928	Other measurement	http://www.ebi.ac.uk/efo/EFO_0001444	http://www.ebi.ac.uk/efo/EFO_0006335, http://www.ebi.ac.uk/efo/EFO_0004329	Biological process,Other measurement	http://purl.obolibrary.org/obo/GO_0008150,http://www.ebi.ac.uk/efo/EFO_0001444
HDL cholesterol change measurement, physical activity	alcohol drinking, high density lipoprotein cholesterol measurement	39	95	11	19	30	0.00226619	1.04511e-121	9.05876e-118	3.73221e-115	0.288462	0.447761	0.99	rs190528931|rs1689788-rs1689803|rs45490496-rs2494747|rs6461354|rs4660303-rs3768321|rs1800961|rs255056-rs56374641|rs7445-rs5749502|rs380267-rs367070|rs6073958-rs4810479|rs12692738-rs1128249|rs1806895|rs235314|rs4841132|rs881844-rs11869286|rs28873836-rs4802871|rs2972143-rs2972140|rs56960668|rs658118-rs7103270|rs11762784-rs12154627|rs1215112-rs570524|rs2575876|rs2254537-rs7096937|rs2156552-rs9304381…	http://www.ebi.ac.uk/efo/EFO_0007805, http://www.ebi.ac.uk/efo/EFO_0003940	Biological process,Lipid or lipoprotein measurement	http://www.ebi.ac.uk/efo/EFO_0004732,http://purl.obolibrary.org/obo/GO_0008150	http://www.ebi.ac.uk/efo/EFO_0004329, http://www.ebi.ac.uk/efo/EFO_0004612	Biological process,Lipid or lipoprotein measurement	http://purl.obolibrary.org/obo/GO_0008150,http://www.ebi.ac.uk/efo/EFO_0004732
allergy	eosinophil count	145	791	9	39	48	0.0701541	1.10398e-121	9.5459e-118	3.94246e-115	0.0540541	0.102564	0.99	rs1057258|rs6808837-rs10663129|rs6489785-rs584001|rs7717955-rs4594881|rs773110-rs10876864|rs3024971-rs1059513|rs1109151-rs5758343|rs7700687-rs10068717|rs7936323-rs7936312|rs4848100-rs4848612|rs17293632-rs56375023|rs2695478-rs63406760|rs2134814-rs62408225|rs7130753-rs7119563|rs2519093|rs34290285|rs17061503-rs4943794|rs697852|rs10174949-rs13416555|rs10519067-rs11071559|rs1837253|rs62026377-rs116445…	http://www.ebi.ac.uk/efo/EFO_0003785	Immune system disorder	http://www.ebi.ac.uk/efo/EFO_0000540	http://www.ebi.ac.uk/efo/EFO_0004842	Hematological measurement	http://www.ebi.ac.uk/efo/EFO_0004503
breast carcinoma	estrogen-receptor negative breast cancer	337	34	16	17	33	0.00700838	1.56562e-121	1.35049e-117	5.59104e-115	0.0976331	0.177898	0.99	rs6678914|rs16857609-rs11693806|rs7297051|rs6569648|rs970821-rs17350191|rs12710696-rs11684853|rs4848599-rs4849887|rs17356907|rs11076805|rs17817449-rs62048402|rs2853669-rs3215401|rs60954078-rs9397437|rs999737-rs11624333|rs11571833|rs4286946-rs13365225|rs66823261|rs10771399|rs11135046-rs1432679|rs4784227|rs11075995|rs10995201|rs6562760|rs3760982-rs375066-rs1685191|rs56069439-rs67397200|rs2242652-rs…	http://www.ebi.ac.uk/efo/EFO_0000305	Cancer	http://www.ebi.ac.uk/efo/EFO_0000616	http://www.ebi.ac.uk/efo/EFO_1000650	Cancer	http://www.ebi.ac.uk/efo/EFO_0000616
adult onset asthma	respiratory system disease	91	103	10	24	34	0.00573307	3.59714e-121	3.09539e-117	1.28459e-114	0.2125	0.350515	0.99	rs72743461|rs117710327|rs17454584|rs75355720-rs111782388|rs75567729-rs17668708|rs3781094-rs477771|rs3749833|rs2197415-rs1775554|rs59185885-rs60227565|rs28415845-rs10902094|rs12785018-rs7091181|rs34290285|rs8126516-rs11088309|rs4491851-rs9828592|rs1837253|rs1821263-rs12655443-rs10699671|rs2056625-rs2949669|rs7183955-rs11071559|rs10152595-rs67872952|rs10795672-rs11255938|rs3939286-rs992969|rs730220…	http://www.ebi.ac.uk/efo/EFO_1002011	Other disease	http://www.ebi.ac.uk/efo/EFO_0000408	http://www.ebi.ac.uk/efo/EFO_0000684	Other disease	http://www.ebi.ac.uk/efo/EFO_0000408
low density lipoprotein cholesterol measurement	low density lipoprotein cholesterol measurement, physical activity	593	39	8	28	36	0.0141458	4.30561e-121	3.69613e-117	1.53759e-114	0.0604027	0.113924	0.99	rs2642442-rs2642438|rs12916|rs118147862-rs41290120|rs577584-rs548145|rs4299376|rs6029549-rs6065311|rs6882076-rs6874202|rs1799955-rs17692629|rs6573778-rs11621792|rs118039278-rs74617384|rs34042070|rs174564-rs174568|rs79220007|rs76970536-rs10893499-rs112771035|rs925966-rs151022760|rs4002471-rs516316|rs6489786-rs1169288|rs556107|rs114846969-rs143020224|rs4738684-rs9297994|rs66476925-rs150169808|rs261…	http://www.ebi.ac.uk/efo/EFO_0004611	Lipid or lipoprotein measurement	http://www.ebi.ac.uk/efo/EFO_0004732	http://www.ebi.ac.uk/efo/EFO_0004611, http://www.ebi.ac.uk/efo/EFO_0003940	Biological process,Lipid or lipoprotein measurement	http://www.ebi.ac.uk/efo/EFO_0004732,http://purl.obolibrary.org/obo/GO_0008150
asthma	eosinophil percentage of leukocytes	432	198	8	38	46	0.0523188	5.7058e-121	4.88591e-117	2.03761e-114	0.0787671	0.146032	0.99	rs3024971-rs1059513|rs34666276-rs17637472|rs34064757-rs35570272|rs71368508-rs34210653|rs5833013-rs1861245|rs4787951-rs3024622|rs1504215-rs62408225|rs114444221-rs17191797|rs34290285|rs34173062|rs202636-rs6002333|rs1036207-rs10875596|rs653178|rs7203459-rs12935657|rs6021268-rs6126249|rs2242900-rs8133101|rs1837253|rs34332679-rs8020739|rs17484848-rs13405741|rs2381416-rs992969|rs8129030|rs55749605-rs13…	http://www.ebi.ac.uk/efo/EFO_0000270	Other disease	http://www.ebi.ac.uk/efo/EFO_0000408	http://www.ebi.ac.uk/efo/EFO_0007991	Hematological measurement	http://www.ebi.ac.uk/efo/EFO_0004503
Beta blocking agent use measurement	Diuretic use measurement	59	102	8	24	32	0.00368096	5.71894e-121	4.88591e-117	2.04231e-114	0.248062	0.397516	0.99	rs78302204|rs591668-rs55988870|rs72831344-rs17210692|rs569550-rs1973765|rs11023910-rs10832573|rs35436-rs35429|rs12058002-rs57748895|rs7310615|rs7183988-rs1894401|rs17677603-rs10066170|rs3735533-rs916880|rs12978472-rs36047283|rs7688323-rs11731886|rs11632414-rs1543927|rs7442660-rs7701003|rs12567136-rs2050265|rs6108787|rs1275988|rs2455569-rs604723|rs6442105-rs12494396|rs258317-rs154656|rs3918226|rs7…	http://www.ebi.ac.uk/efo/EFO_0009929	Other measurement	http://www.ebi.ac.uk/efo/EFO_0001444	http://www.ebi.ac.uk/efo/EFO_0009928	Other measurement	http://www.ebi.ac.uk/efo/EFO_0001444
systolic blood pressure	waist-hip ratio	1027	723	9	58	67	0.454169	9.56423e-121	8.15157e-117	3.41551e-114	0.0398099	0.0765714	0.99	rs155524-rs267539|rs10462028-rs57826934|rs7246865|rs2306363-rs3782086|rs2196792-rs7569646|rs17703354-rs62386479|rs6897617-rs7705507|rs4575195-rs6585201|rs12454712|rs11222084-rs747249|rs12321-rs2294239|rs2161228-rs112862634|rs4925159-rs7207306|rs2745599|rs1930955-rs13210511|rs1800437-rs10423928|rs3110697-rs10260816|rs13179413-rs3936510|rs10842705-rs11534749|rs10876531-rs10876528|rs12214804-rs76376…	http://www.ebi.ac.uk/efo/EFO_0006335	Other measurement	http://www.ebi.ac.uk/efo/EFO_0001444	http://www.ebi.ac.uk/efo/EFO_0004343	Body measurement	http://www.ebi.ac.uk/efo/EFO_0004324
cardiovascular disease	coronary artery disease	285	260	11	34	45	0.0453239	1.23838e-120	1.05295e-116	4.4224e-114	0.09	0.165138	0.99	rs61194703-rs6511720|rs13118820-rs6536076|rs7412|rs2681492|rs2972146-rs2943652|rs2131570-rs13079221-rs34991912|rs28412876-rs16948048|rs34042070-rs1050362|rs2078339-rs10841443|rs140570886|rs2327429-rs2105092|rs6905288|rs61772626-rs147055617|rs964184|rs6544713-rs4299376|rs2244608-rs2255531|rs7692387-rs11724647|rs12740374-rs602633|rs260020-rs7267618|rs11191580-rs3740390|rs17608766|rs10840293-rs41589…	http://www.ebi.ac.uk/efo/EFO_0000319	Other disease	http://www.ebi.ac.uk/efo/EFO_0000408	http://www.ebi.ac.uk/efo/EFO_0000378	Cardiovascular disease	http://www.ebi.ac.uk/efo/EFO_0000319
HMG CoA reductase inhibitor use measurement	triglyceride measurement	97	746	13	31	44	0.0442608	2.30858e-120	1.95825e-116	8.24423e-114	0.0550688	0.104389	0.99	rs3731696-rs148566631|rs268|rs72959041-rs577721086|rs11864054-rs2288004|rs2240533-rs221907|rs4731701-rs972283|rs7412|rs964184-rs651821-rs3741298|rs1367117|rs2068888|rs1861410-rs4541244|rs2519093|rs6129760-rs6093446|rs140570886|rs2737245-rs3808477|rs1495741|rs56271783-rs3802932|rs8126001-rs6062343|rs601338-rs838133|rs58542926|rs11057830-rs10846744|rs2917677|rs3764261-rs12446515|rs72555385-rs799158…	http://www.ebi.ac.uk/efo/EFO_0009932	Other measurement	http://www.ebi.ac.uk/efo/EFO_0001444	http://www.ebi.ac.uk/efo/EFO_0004530	Lipid or lipoprotein measurement	http://www.ebi.ac.uk/efo/EFO_0004529
sleep duration, low density lipoprotein cholesterol measurement	total cholesterol measurement	87	416	6	34	40	0.0221371	2.38697e-120	2.01995e-116	8.52417e-114	0.0863931	0.159046	0.99	rs995000-rs1168132|rs2954029-rs6982502|rs12117661-rs187607506|rs1367117|rs8106503|rs287227-rs2802867|rs11870935-rs8078686|rs13253288-rs9297994|rs10455872-rs118039278|rs55776147-rs6882076|rs34006994-rs10903129|rs4803748-rs2927439|rs12916-rs3846663-rs6861279|rs17111503-rs7525649-rs2479409|rs4360309|rs2000999-rs11648003|rs4297946-rs2235367|rs395908|rs7528419|rs150856817-rs12713956|rs684818-rs556107|…	http://www.ebi.ac.uk/efo/EFO_0005271, http://www.ebi.ac.uk/efo/EFO_0004611	Other measurement,Lipid or lipoprotein measurement	http://www.ebi.ac.uk/efo/EFO_0004732,http://www.ebi.ac.uk/efo/EFO_0001444	http://www.ebi.ac.uk/efo/EFO_0004574	Lipid or lipoprotein measurement	http://www.ebi.ac.uk/efo/EFO_0004732
cardiovascular disease	hypertension	285	101	7	32	39	0.0176066	2.46679e-120	2.08256e-116	8.80922e-114	0.112392	0.202073	0.99	rs11191580|rs11230728-rs7125196|rs11754682-rs13210511|rs7267618-rs16982520|rs2681492|rs2493296-rs2493292|rs1275988-rs1731243|rs12715461-rs3821843|rs35473622-rs10895001-rs604723|rs4910498-rs415895|rs10882397-rs932764|rs2859814-rs7715779|rs1872167-rs10769254|rs17477177-rs2392929|rs10033366-rs7685862|rs12258967|rs16998073-rs13125101|rs880315|rs12978472-rs34328549|rs3184504-rs10774625|rs2643826|rs354…	http://www.ebi.ac.uk/efo/EFO_0000319	Other disease	http://www.ebi.ac.uk/efo/EFO_0000408	http://www.ebi.ac.uk/efo/EFO_0000537	Cardiovascular disease	http://www.ebi.ac.uk/efo/EFO_0000319
BMI-adjusted waist-hip ratio	heel bone mineral density	1178	2103	9	78	87	1.51528	4.02086e-120	3.38656e-116	1.4359e-113	0.0272386	0.0530326	0.99	rs60906625-rs7974900|rs2240328-rs6800913-rs36022378|rs2929308-rs13270194-rs2980752|rs13291289-rs2398893|rs7694707-rs6853254|rs7609283-rs6752964|rs13384908-rs62173537|rs3098871-rs7837005|rs9908318-rs11079041|rs2908007-rs147514708-rs7795061|rs821100-rs10481112|rs11670056|rs10420798-rs35763270|rs183856666|rs9388766-rs6899976|rs75977651-rs115330848|rs34322-rs77216612|rs10740059-rs10761604|rs77822827-…	http://www.ebi.ac.uk/efo/EFO_0007788	Body measurement	http://www.ebi.ac.uk/efo/EFO_0004324	http://www.ebi.ac.uk/efo/EFO_0009270	Other measurement	http://www.ebi.ac.uk/efo/EFO_0001444
BMI-adjusted waist-hip ratio, sex interaction measurement, age at assessment	waist-hip ratio	42	723	10	27	37	0.0185736	2.5765e-119	2.16494e-115	9.201e-113	0.0508242	0.096732	0.975384	rs2236519-rs1984076|rs905938|rs10919388-rs3119837|rs7801581|rs2294239-rs2179129|rs863750-rs10773049|rs2167750-rs9991328|rs3902751-rs4722530|rs714515-rs10752944|rs13424740-rs1569135|rs9491696-rs2745353|rs4646404|rs3936510|rs9860730-rs66815886|rs3786898-rs7258031|rs143384-rs4911180|rs11897119-rs2300481|rs6428789-rs2645294|rs17819328-rs9872031|rs11534749-rs10842707|rs1440372|rs1294410-rs1294438|rs89…	http://www.ebi.ac.uk/efo/EFO_0007788, http://www.ebi.ac.uk/efo/EFO_0008343, http://www.ebi.ac.uk/efo/EFO_0008007	Body measurement,Other measurement	http://www.ebi.ac.uk/efo/EFO_0004324,http://www.ebi.ac.uk/efo/EFO_0001444	http://www.ebi.ac.uk/efo/EFO_0004343	Body measurement	http://www.ebi.ac.uk/efo/EFO_0004324
adult onset asthma	allergy	91	145	7	28	35	0.00807083	3.13341e-119	2.62672e-115	1.11898e-112	0.174129	0.29661	0.99	rs72743461-rs56375023|rs7936323-rs7936312|rs12479210-rs12470864|rs7130753-rs1784775|rs3749833|rs55646091|rs115008099-rs3091307|rs12413578|rs28688825-rs9272346-rs6689-rs34004019|rs962993-rs1775554|rs1059513|rs72782676|rs2428494-rs2854001|rs34290285|rs2544026-rs55726902|rs6869502-rs540485182|rs10795672-rs2025758|rs17454584-rs4145717|rs6594499-rs1898671|rs1837253|rs7717955-rs11742240|rs7302200-rs108…	http://www.ebi.ac.uk/efo/EFO_1002011	Other disease	http://www.ebi.ac.uk/efo/EFO_0000408	http://www.ebi.ac.uk/efo/EFO_0003785	Immune system disorder	http://www.ebi.ac.uk/efo/EFO_0000540
BMI-adjusted waist-hip ratio	BMI-adjusted waist-hip ratio, physical activity measurement	1178	47	17	23	40	0.0338651	6.48732e-119	5.42554e-115	2.3167e-112	0.0337553	0.0653061	0.698624	rs10923750-rs17023223|rs2894254-rs2844531|rs2371767|rs1443512|rs7801581|rs6090583|rs718314-rs10842707|rs13424740-rs1569135|rs10923724|rs2145272|rs1894633-rs714515|rs4779526-rs8042543|rs3936510|rs7133378-rs952632|rs3786897|rs11915851-rs2590838-rs2276824|rs143384-rs1406948|rs1396514-rs984877|rs1055144|rs11897119-rs2300481|rs3130320-rs605203|rs17819328|rs7943191-rs2428549|rs459193-rs455660|rs1091938…	http://www.ebi.ac.uk/efo/EFO_0007788	Body measurement	http://www.ebi.ac.uk/efo/EFO_0004324	http://www.ebi.ac.uk/efo/EFO_0007788, http://www.ebi.ac.uk/efo/EFO_0008002	Body measurement,Other measurement	http://www.ebi.ac.uk/efo/EFO_0004324,http://www.ebi.ac.uk/efo/EFO_0001444
BMI-adjusted waist-hip ratio, sex interaction measurement, age at assessment	smoking behavior, BMI-adjusted waist-hip ratio	42	41	16	11	27	0.00105328	6.51619e-119	5.43695e-115	2.32701e-112	0.482143	0.650602	0.99	rs3902751|rs17819328|rs7801581|rs2294239-rs2179129|rs7759742|rs12489828-rs13083798|rs863750-rs10773049|rs13424740-rs1569135|rs9860730-rs2371767|rs1045241|rs714515|rs2820443|rs7766106-rs2745353|rs2645294|rs17451107-rs1482852|rs979012|rs10842707|rs9991328|rs1294410|rs10804591|rs7830933|rs4765219-rs11057396|rs1128249-rs10195252|rs2925979|rs1358980-rs998584|rs10783615|rs6090583-rs1984076	http://www.ebi.ac.uk/efo/EFO_0007788, http://www.ebi.ac.uk/efo/EFO_0008343, http://www.ebi.ac.uk/efo/EFO_0008007	Body measurement,Other measurement	http://www.ebi.ac.uk/efo/EFO_0004324,http://www.ebi.ac.uk/efo/EFO_0001444	http://www.ebi.ac.uk/efo/EFO_0004318, http://www.ebi.ac.uk/efo/EFO_0007788	Biological process,Body measurement	http://purl.obolibrary.org/obo/GO_0008150,http://www.ebi.ac.uk/efo/EFO_0004324
smoking cessation	smoking initiation	88	241	5	32	37	0.012972	8.05483e-119	6.70509e-115	2.87648e-112	0.126712	0.224924	0.99	rs6737187-rs2163413|rs62369913-rs62367520|rs3820277|rs2710634-rs2754511|rs2565059-rs36081056|rs591143-rs34488670|rs6968125-rs2214107|rs4783722-rs12933292|rs7689452-rs10001365|rs7563362-rs6711254|rs6062498-rs3761123|rs7795873-rs10233018|rs329118-rs329120|rs359247-rs359252|rs10490064-rs7556782|rs10427255-rs6756212|rs4651238-rs6425280|rs1471093-rs1870008|rs11756673-rs4413606|rs6699397-rs10922907|rs1…	http://www.ebi.ac.uk/efo/EFO_0004319	Biological process	http://purl.obolibrary.org/obo/GO_0008150	http://www.ebi.ac.uk/efo/EFO_0005670	Biological process	http://purl.obolibrary.org/obo/GO_0008150
diastolic blood pressure, alcohol drinking	mean arterial pressure	66	102	3	29	32	0.00411768	8.27672e-119	6.87378e-115	2.95572e-112	0.235294	0.380952	0.99	rs35443-rs35436|rs2643826-rs664223|rs112640876-rs4980389|rs6026740-rs16982520|rs1799945-rs198851|rs7118275-rs7131442|rs9313772-rs10051330|rs34071855-rs880315|rs13107325|rs12258967-rs67744136|rs10897164-rs751985|rs7134677-rs2071449|rs10255839-rs4722675|rs10184428-rs1446468|rs16998073-rs12509595|rs13209747-rs1105955|rs111478946|rs1275985-rs1275982|rs72831345-rs4590817|rs1177765-rs9292468|rs12902690…	http://www.ebi.ac.uk/efo/EFO_0006336, http://www.ebi.ac.uk/efo/EFO_0004329	Biological process,Other measurement	http://purl.obolibrary.org/obo/GO_0008150,http://www.ebi.ac.uk/efo/EFO_0001444	http://www.ebi.ac.uk/efo/EFO_0006340	Other measurement	http://www.ebi.ac.uk/efo/EFO_0001444
systolic blood pressure, alcohol consumption measurement	systolic blood pressure, alcohol drinking	29	70	8	19	27	0.00124167	1.38546e-118	1.14795e-114	4.94765e-112	0.375	0.545455	0.99	rs2218001-rs11023906|rs576603-rs562434|rs13280442|rs1731249-rs1275923|rs35443-rs35441|rs7497304-rs1573643|rs60605842-rs450189|rs13276026-rs10096777|rs12319419-rs4759319|rs10255839|rs113862204-rs17613287|rs2392929|rs7823056-rs13270194|rs11636952|rs17035646|rs2484294|rs3828591-rs3762988|rs1290784|rs1952652-rs11960210|rs73029563-rs438885|rs2306363|rs1689040-rs2681485|rs1887320-rs6108787|rs62434109-r…	http://www.ebi.ac.uk/efo/EFO_0006335, http://www.ebi.ac.uk/efo/EFO_0007878	Other measurement	http://www.ebi.ac.uk/efo/EFO_0001444	http://www.ebi.ac.uk/efo/EFO_0006335, http://www.ebi.ac.uk/efo/EFO_0004329	Biological process,Other measurement	http://purl.obolibrary.org/obo/GO_0008150,http://www.ebi.ac.uk/efo/EFO_0001444
mathematical ability	neuroticism measurement	1538	571	4	64	68	0.537157	3.99245e-118	3.30036e-114	1.42575e-111	0.033317	0.0644855	0.99	rs2921036-rs393155-rs4840376-rs1986972-rs34328494-rs878504-rs1567398-rs7830804-rs11776973-rs2409749-rs615632-rs7832708-rs378974|rs12954483-rs12962538|rs12364489-rs11229043|rs10098073-rs13262595|rs2737219-rs800870|rs12236195-rs1329044|rs3751855-rs11864839|rs10818400-rs1333904|rs12902680-rs2571249|rs9883813-rs4955417|rs11627348-rs61997667|rs17828731-rs12303122|rs2980752-rs2921041|rs11158800-rs48992…	http://www.ebi.ac.uk/efo/EFO_0004875	Biological process	http://purl.obolibrary.org/obo/GO_0008150	http://www.ebi.ac.uk/efo/EFO_0007660	Other measurement	http://www.ebi.ac.uk/efo/EFO_0001444
high density lipoprotein cholesterol measurement	triglyceride measurement, alcohol drinking	861	57	11	29	40	0.0300183	4.00407e-118	3.30232e-114	1.4299e-111	0.0455581	0.087146	0.959309	rs2943645-rs2972143|rs6486121-rs2896635|rs150844304|rs9987289-rs4841132|rs28487964-rs4273010|rs4495740-rs1168114|rs6073958|rs62112763-rs4804411|rs9989419|rs116843064|rs2068888-rs4418728|rs12529923-rs2749008|rs998584-rs11967262|rs11762784-rs4731701|rs2642438|rs12678919-rs13702-rs287|rs9647335-rs1154988|rs8071884|rs540730-rs61352607|rs34311866-rs11248051|rs509728|rs2954021|rs174566|rs2434612-rs2963…	http://www.ebi.ac.uk/efo/EFO_0004612	Lipid or lipoprotein measurement	http://www.ebi.ac.uk/efo/EFO_0004732	http://www.ebi.ac.uk/efo/EFO_0004530, http://www.ebi.ac.uk/efo/EFO_0004329	Biological process,Lipid or lipoprotein measurement	http://www.ebi.ac.uk/efo/EFO_0004529,http://purl.obolibrary.org/obo/GO_0008150
heel bone mineral density	systolic blood pressure	2103	1027	13	70	83	1.32105	5.60721e-118	4.61384e-114	2.00241e-111	0.0272399	0.0530351	0.99	rs6085497-rs2423151|rs17677603-rs4836373-rs35079125|rs2929308-rs7826238|rs2188717-rs34365165|rs73036519-rs11670562|rs1229984|rs11230728-rs751984|rs4141671-rs1658469|rs13331-rs5418|rs10282122-rs2969072|rs12482821-rs149487184|rs2610990-rs2174633|rs12954782-rs6567160|rs2745599|rs146206942-rs189267552|rs10818962-rs12379417|rs1991401-rs17650301|rs12035750-rs167365|rs56303031-rs201647884-rs551011992|rs…	http://www.ebi.ac.uk/efo/EFO_0009270	Other measurement	http://www.ebi.ac.uk/efo/EFO_0001444	http://www.ebi.ac.uk/efo/EFO_0006335	Other measurement	http://www.ebi.ac.uk/efo/EFO_0001444
monocyte percentage of leukocytes	neutrophil percentage of leukocytes	235	135	15	24	39	0.0194049	6.5116e-118	5.34569e-114	2.32537e-111	0.117825	0.210811	0.99	rs2150052-rs10980797|rs230501-rs11097789|rs115427247-rs115340020|rs7168592-rs3784526|rs12924604-rs9937943|rs1870028-rs11769630|rs2014604-rs7210990|rs3917932|rs875622-rs4808047|rs11668719-rs5827412|rs45577137|rs6421984-rs7480524|rs3789088-rs56068469|rs11725704|rs55799208|rs16895831|rs915125|rs16850073-rs62312418|rs1892548-rs6563831|rs2239630|rs545836323-rs6912958|rs543811905-rs57383920|rs4664293-r…	http://www.ebi.ac.uk/efo/EFO_0007989	Hematological measurement	http://www.ebi.ac.uk/efo/EFO_0004503	http://www.ebi.ac.uk/efo/EFO_0007990	Hematological measurement	http://www.ebi.ac.uk/efo/EFO_0004503
allergy, asthma	atopic asthma	51	197	8	25	33	0.00614533	7.64363e-118	6.26064e-114	2.72964e-111	0.153488	0.266129	0.99	rs35621564-rs6461503|rs3771175-rs72823641|rs3024971-rs1059513|rs6847640-rs10008032|rs12123821-rs115288876|rs2169282-rs2169287-rs3939286-rs9775039-rs72699185|rs12413578|rs17843580-rs9273374|rs1023518-rs2548992|rs36045143-rs12935657|rs76962799|rs34290285|rs17293632-rs56062135|rs1837253|rs61815704|rs146668528-rs73730377|rs118013485-rs10414065|rs8008961|rs4916533-rs112669193|rs10876864-rs705699|rs688…	http://www.ebi.ac.uk/efo/EFO_0003785, http://www.ebi.ac.uk/efo/EFO_0000270	Immune system disorder,Other disease	http://www.ebi.ac.uk/efo/EFO_0000408,http://www.ebi.ac.uk/efo/EFO_0000540	http://www.ebi.ac.uk/efo/EFO_0010638	Other disease	http://www.ebi.ac.uk/efo/EFO_0000408
eosinophil count	respiratory system disease	791	103	14	30	44	0.0498336	1.03492e-117	8.45724e-114	3.69582e-111	0.0517647	0.098434	0.99	rs117710327|rs8126516-rs8133974|rs67872952-rs7166081|rs72743461-rs17293632|rs11071559|rs7918084-rs2497318|rs1109151-rs9611602|rs9979383|rs72925996-rs62408225|rs2949669-rs2949661|rs8020739|rs7700687-rs12655443|rs34290285|rs34173062|rs697852|rs7646283-rs9828592|rs3939286-rs2095044|rs75130836|rs912131|rs3781094-rs3802597|rs2706345-rs115008099|rs159963|rs2296618-rs75567729|rs1837253|rs73072483-rs7307…	http://www.ebi.ac.uk/efo/EFO_0004842	Hematological measurement	http://www.ebi.ac.uk/efo/EFO_0004503	http://www.ebi.ac.uk/efo/EFO_0000684	Other disease	http://www.ebi.ac.uk/efo/EFO_0000408
monocyte percentage of leukocytes	myeloid white cell count	235	164	13	27	40	0.0235733	1.565e-117	1.27598e-113	5.58881e-111	0.111421	0.200501	0.99	rs174555-rs174544|rs7168592-rs3784526|rs547770310-rs7896518|rs2860773-rs13417564|rs3917932|rs6912958-rs200638392|rs140740457-rs144110170|rs11725704|rs55799208|rs200748895-rs12874404|rs7034139-rs10123393|rs28500514-rs59697075|rs12600856-rs4795419|rs16850073-rs62312418|rs10781543-rs71191701|rs6740847-rs10562650|rs14408-rs7480524|rs13182141-rs55882075|rs2491244-rs34061361|rs34293785-rs1892534|rs4760…	http://www.ebi.ac.uk/efo/EFO_0007989	Hematological measurement	http://www.ebi.ac.uk/efo/EFO_0004503	http://www.ebi.ac.uk/efo/EFO_0007988	Hematological measurement	http://www.ebi.ac.uk/efo/EFO_0004503
cigarettes per day measurement	smoking cessation	104	88	5	28	33	0.0055979	1.83229e-117	1.49051e-113	6.54333e-111	0.207547	0.34375	0.99	rs3025312-rs9409844|rs3025383-rs3025388|rs7515768-rs12733544|rs7563362-rs6731872|rs117824460|rs3025327|rs12356821-rs9645569|rs365552-rs12378015|rs710284-rs10139768|rs11637630-rs938682|rs1565735-rs73229090|rs329118-rs329120|rs56319043-rs2842189|rs2424880-rs1737894|rs2273500-rs4809543-rs6011779|rs145580088-rs143200968|rs2734838|rs10261857-rs6968125|rs6425280-rs2901785|rs9651873-rs10846380|rs5611385…	http://www.ebi.ac.uk/efo/EFO_0006525	Other measurement	http://www.ebi.ac.uk/efo/EFO_0001444	http://www.ebi.ac.uk/efo/EFO_0004319	Biological process	http://purl.obolibrary.org/obo/GO_0008150
physical activity measurement, body mass index	waist circumference	68	64	8	22	30	0.00266194	3.02397e-117	2.45431e-113	1.0799e-110	0.294118	0.454545	0.99	rs4715210-rs987237|rs12446632|rs1800437-rs11672660|rs7531118-rs11209951|rs6545714-rs759250|rs1516725-rs6809651|rs3800229-rs9400239|rs3751812-rs1421085|rs7103411-rs10767654|rs12507026-rs10938397|rs7903146|rs4776970-rs8025790|rs2650492|rs10968577-rs10968576|rs11152213-rs11663816|rs12429545|rs10913469-rs543874|rs10132280|rs4929923-rs10840100|rs2075171-rs929641|rs12885454|rs2303108-rs3810291|rs200851…	http://www.ebi.ac.uk/efo/EFO_0008002, http://www.ebi.ac.uk/efo/EFO_0004340	Other measurement,Body measurement	http://www.ebi.ac.uk/efo/EFO_0004324,http://www.ebi.ac.uk/efo/EFO_0001444	http://www.ebi.ac.uk/efo/EFO_0004342	Body measurement	http://www.ebi.ac.uk/efo/EFO_0004324
cardiovascular disease	systolic blood pressure, alcohol drinking	285	70	5	31	36	0.0122026	5.2705e-117	4.26795e-113	1.88216e-110	0.112853	0.202817	0.99	rs1214759-rs7763350|rs35443-rs35429|rs12319419-rs7134677|rs72831345-rs72831343|rs633185-rs604723|rs2421648-rs1290784|rs7125196|rs2484294-rs1801253|rs4277405|rs2218001-rs10832571|rs11725969-rs11724647|rs16853173-rs78307470|rs2493141-rs943580|rs11636952-rs11072508|rs12258967-rs113862204|rs259983-rs7267618|rs17477177-rs2392929|rs3184504-rs597808|rs62434109-rs62434129|rs2681492-rs12230074|rs7187250-r…	http://www.ebi.ac.uk/efo/EFO_0000319	Other disease	http://www.ebi.ac.uk/efo/EFO_0000408	http://www.ebi.ac.uk/efo/EFO_0006335, http://www.ebi.ac.uk/efo/EFO_0004329	Biological process,Other measurement	http://purl.obolibrary.org/obo/GO_0008150,http://www.ebi.ac.uk/efo/EFO_0001444
Agents acting on the renin-angiotensin system use measurement	hypertension	184	101	7	29	36	0.0113671	5.49328e-117	4.43828e-113	1.96172e-110	0.144578	0.252632	0.99	rs1799945|rs7924431-rs3942852-rs10839204|rs1731243|rs35473622-rs10895001-rs604723|rs7310615-rs11066309-rs10774625|rs11230728-rs751984|rs4690974-rs4691666|rs4910498-rs415895|rs35301188-rs2392929|rs2293579-rs2856653|rs35593046-rs12715461|rs13107325|rs16998073-rs13125101|rs268263-rs1898841-rs2675149|rs880315|rs12258967-rs7070847|rs12978472-rs34328549|rs1333047-rs10217586|rs2643826|rs7497304-rs189440…	http://www.ebi.ac.uk/efo/EFO_0009931	Other measurement	http://www.ebi.ac.uk/efo/EFO_0001444	http://www.ebi.ac.uk/efo/EFO_0000537	Cardiovascular disease	http://www.ebi.ac.uk/efo/EFO_0000319
Diuretic use measurement	smoking status measurement, systolic blood pressure	102	94	4	29	33	0.00586458	1.24638e-116	1.00473e-112	4.45097e-110	0.202454	0.336735	0.99	rs268263-rs1446468|rs78302204-rs6015450|rs569550-rs661348|rs1799945-rs198851|rs1458038-rs10857147|rs2014408-rs10832573|rs17477177|rs72656645-rs2024385|rs2270860-rs9394951|rs7076938-rs1801253|rs13271489-rs7823056-rs4537305|rs300934-rs78763922|rs880315|rs916880-rs2023843|rs13209747-rs9375459|rs1327235-rs6108787|rs35436-rs35444|rs17080102-rs17080089|rs3184504-rs7310615-rs11066309|rs1275988|rs1813353…	http://www.ebi.ac.uk/efo/EFO_0009928	Other measurement	http://www.ebi.ac.uk/efo/EFO_0001444	http://www.ebi.ac.uk/efo/EFO_0006527, http://www.ebi.ac.uk/efo/EFO_0006335	Other measurement	http://www.ebi.ac.uk/efo/EFO_0001444
mean arterial pressure	mean arterial pressure, alcohol drinking	102	47	1	29	30	0.00293229	1.69408e-116	1.36256e-112	6.04977e-110	0.252101	0.402685	0.99	rs2643826-rs664223|rs35443-rs35436|rs72831345-rs4590817|rs1177765-rs9292468|rs17514846-rs1573643|rs11636952-rs6495122|rs112640876-rs4980389|rs17367504-rs149764880|rs448378-rs988398|rs1275984-rs1275982|rs6026740-rs16982520|rs670401-rs604723|rs2306363-rs12790427|rs12258967-rs17613287|rs740746-rs7076938|rs34071855-rs880315|rs653178-rs7310615|rs10766309-rs7131442|rs1799945-rs198812|rs13107325-rs35225…	http://www.ebi.ac.uk/efo/EFO_0006340	Other measurement	http://www.ebi.ac.uk/efo/EFO_0001444	http://www.ebi.ac.uk/efo/EFO_0006340, http://www.ebi.ac.uk/efo/EFO_0004329	Biological process,Other measurement	http://purl.obolibrary.org/obo/GO_0008150,http://www.ebi.ac.uk/efo/EFO_0001444
Calcium channel blocker use measurement	smoking status measurement, systolic blood pressure	104	94	4	29	33	0.00597957	2.68616e-116	2.15565e-112	9.59262e-110	0.2	0.333333	0.99	rs3753584-rs17367504|rs569550-rs661348|rs893311-rs2014408|rs1458038-rs10857147|rs72689147-rs13139571|rs6078002-rs1327235|rs1173771-rs7733331|rs1894400-rs2521501|rs633185|rs9855086-rs419076|rs17080102-rs62434123|rs11642015-rs62033406|rs2270860-rs9369409|rs880315|rs35429-rs35444|rs891556-rs6995692|rs12258967-rs1813353|rs10015412-rs78763922|rs17249754-rs11105352|rs3184504|rs13209747-rs9398823|rs4968…	http://www.ebi.ac.uk/efo/EFO_0009930	Other measurement	http://www.ebi.ac.uk/efo/EFO_0001444	http://www.ebi.ac.uk/efo/EFO_0006527, http://www.ebi.ac.uk/efo/EFO_0006335	Other measurement	http://www.ebi.ac.uk/efo/EFO_0001444
Agents acting on the renin-angiotensin system use measurement	pulse pressure measurement	184	595	12	34	46	0.0669643	6.02186e-116	4.82171e-112	2.15048e-109	0.0627558	0.1181	0.99	rs2107595|rs35301188-rs12705390|rs12716337-rs7701003-rs35147325|rs7297416-rs10876531|rs7412|rs268263|rs7460226-rs9650650|rs604723-rs486023|rs2393455-rs12262629|rs2071382-rs1894400|rs35593046-rs3821843|rs9394951-rs7763558|rs458356-rs464605|rs1155422-rs4691666|rs1421085-rs55872725|rs7174222-rs35175632|rs9844972|rs2306363|rs1006096-rs1869800|rs11451130-rs35441|rs880315|rs12258967-rs7070847|rs1938598…	http://www.ebi.ac.uk/efo/EFO_0009931	Other measurement	http://www.ebi.ac.uk/efo/EFO_0001444	http://www.ebi.ac.uk/efo/EFO_0005763	Cardiovascular measurement	http://www.ebi.ac.uk/efo/EFO_0004298
body mass index	triglyceride measurement	2122	746	13	63	76	0.968262	9.83126e-116	7.85429e-112	3.51087e-109	0.0272206	0.0529986	0.99	rs6569648-rs9375694|rs806973-rs2183947|rs9937053-rs28567725|rs10761785-rs10822163|rs78086267-rs6809307|rs4086663-rs1278530|rs12868881-rs2774430-rs2528787|rs3177928-rs35880697|rs12454712|rs6517522-rs8134638|rs7239575-rs891387|rs3826043|rs185139895-rs41269028|rs10063055-rs112424890|rs4900591-rs12893623|rs536007-rs499293|rs9584870-rs7331420-rs17574378|rs563296-rs522110|rs62565259-rs12551906|rs173432…	http://www.ebi.ac.uk/efo/EFO_0004340	Body measurement	http://www.ebi.ac.uk/efo/EFO_0004324	http://www.ebi.ac.uk/efo/EFO_0004530	Lipid or lipoprotein measurement	http://www.ebi.ac.uk/efo/EFO_0004529
central corneal thickness	intraocular pressure measurement	107	346	10	29	39	0.0226448	1.28998e-115	1.02828e-111	4.6067e-109	0.0942029	0.172185	0.99	rs4608502-rs62279162|rs6910919|rs448203|rs11650127-rs7405453|rs4749043-rs4623781|rs10064391-rs10071507|rs2731646|rs1227996-rs3740685-rs10838681|rs13434116-rs73222243|rs12912045-rs12912010|rs13191376-rs1755056|rs4819855-rs71313931|rs12526513-rs9361886|rs7737693-rs530474810|rs13036662-rs34211052|rs113711540-rs4846476|rs28526212-rs28687756|rs56009602|rs154001|rs6445055-rs6445046|rs1831902|rs53069612…	http://www.ebi.ac.uk/efo/EFO_0005213	Other measurement	http://www.ebi.ac.uk/efo/EFO_0001444	http://www.ebi.ac.uk/efo/EFO_0004695	Other measurement	http://www.ebi.ac.uk/efo/EFO_0001444
BMI-adjusted waist-hip ratio, physical activity measurement	waist-hip ratio	47	723	8	29	37	0.0207848	1.56513e-115	1.24483e-111	5.58927e-109	0.0504775	0.0961039	0.977782	rs2428548-rs7943191|rs10919388-rs3119837|rs7801581|rs894739-rs1443512|rs13424740-rs1569135|rs66815886-rs2371767|rs3936510|rs10933-rs2590838|rs2820436-rs2605110|rs143384-rs1406948|rs2145271-rs2145272|rs17023223-rs6428789-rs10923724|rs3130320-rs605203|rs11534749-rs10842707|rs17819328-rs9872031|rs9491696-rs7766106|rs6090583-rs12481664|rs12441543-rs8042543|rs1894633-rs10752944|rs465983-rs455660|rs108…	http://www.ebi.ac.uk/efo/EFO_0007788, http://www.ebi.ac.uk/efo/EFO_0008002	Body measurement,Other measurement	http://www.ebi.ac.uk/efo/EFO_0004324,http://www.ebi.ac.uk/efo/EFO_0001444	http://www.ebi.ac.uk/efo/EFO_0004343	Body measurement	http://www.ebi.ac.uk/efo/EFO_0004324
Eczema, allergic rhinitis	Inhalant adrenergic use measurement	153	56	7	25	32	0.00524069	1.58812e-115	1.26031e-111	5.67138e-109	0.180791	0.30622	0.99	rs117710327|rs891058-rs7595769|rs3024971-rs1059513|rs35441874-rs12935657|rs72743461-rs17293632|rs12952581|rs9297768-rs6990534|rs17843580-rs28407950|rs12122629-rs12123821|rs301806-rs159960|rs34290285|rs72823641-rs11679146|rs1837253|rs249677-rs249681|rs10519068-rs11071559|rs60946162|rs74455974-rs77665773|rs56293330-rs45613035|rs2390314|rs17057868-rs4921290|rs35570272-rs7646283|rs1504215-rs905670|rs…	http://purl.obolibrary.org/obo/HP_0000964, http://www.ebi.ac.uk/efo/EFO_0005854	Immune system disorder,Other trait	http://www.ebi.ac.uk/efo/EFO_0000001,http://www.ebi.ac.uk/efo/EFO_0000540	http://www.ebi.ac.uk/efo/EFO_0009941	Other measurement	http://www.ebi.ac.uk/efo/EFO_0001444
Eczema, allergic rhinitis, asthma	allergic rhinitis	78	62	5	25	30	0.00295798	1.61864e-115	1.28168e-111	5.78038e-109	0.272727	0.428571	0.99	rs6738964-rs11685995|rs3540-rs2601191|rs34004019-rs28407950|rs4921290-rs2961920|rs12935657-rs11644510|rs1438673|rs72743461-rs17293632|rs11236797-rs7936312|rs891058|rs13277355-rs6470578|rs148505069-rs45599938|rs7848215-rs144829310|rs7717955-rs6881270|rs1504215-rs905670|rs2988277-rs1214598|rs9648346-rs4722758|rs34290285|rs34210653|rs2393717-rs2461475|rs10519067-rs10519068|rs6473228-rs7824993|rs3535…	http://purl.obolibrary.org/obo/HP_0000964, http://www.ebi.ac.uk/efo/EFO_0005854, http://www.ebi.ac.uk/efo/EFO_0000270	Immune system disorder,Other trait,Other disease	http://www.ebi.ac.uk/efo/EFO_0000001,http://www.ebi.ac.uk/efo/EFO_0000408,http://www.ebi.ac.uk/efo/EFO_0000540	http://www.ebi.ac.uk/efo/EFO_0005854	Immune system disorder	http://www.ebi.ac.uk/efo/EFO_0000540
mathematical ability	smoking initiation	1538	241	3	53	56	0.226716	3.3654e-115	2.65891e-111	1.20183e-108	0.0325015	0.0629567	0.99	rs55634885-rs35702515|rs17151637|rs6542930-rs10183150|rs12922098-rs1139897|rs2494668-rs35761479|rs17609255-rs2938134|rs4962223-rs4382592|rs10001365-rs882189|rs4651238-rs6666767|rs9375298-rs12195240-rs1487445|rs11036413-rs12273007|rs141547796-rs4628086|rs875519-rs6119267-rs4911241|rs10009397-rs2471711|rs6699397-rs10922907|rs75177132-rs76608582|rs15574-rs1144709|rs3820277-rs78116078|rs13237637-rs47…	http://www.ebi.ac.uk/efo/EFO_0004875	Biological process	http://purl.obolibrary.org/obo/GO_0008150	http://www.ebi.ac.uk/efo/EFO_0005670	Biological process	http://purl.obolibrary.org/obo/GO_0008150
heel bone mineral density	waist-hip ratio	2103	723	8	67	75	0.930007	3.89565e-115	3.07105e-111	1.39119e-108	0.0272628	0.0530786	0.99	rs17738166-rs7703857|rs7609283-rs77881454|rs4240326-rs4576021|rs13333747-rs34123233|rs2303696-rs12162221|rs2725308-rs7694707|rs17277127-rs672740|rs13291289-rs2398893|rs9908318-rs11079041|rs10745659-rs10777536|rs8052826-rs7200336|rs11881865-rs144412371|rs900400-rs56082403|rs11677953-rs1017698|rs34322-rs77216612|rs530894-rs9352872|rs12954782-rs6567160|rs7244739-rs4310973|rs2745599|rs11747001-rs5711…	http://www.ebi.ac.uk/efo/EFO_0009270	Other measurement	http://www.ebi.ac.uk/efo/EFO_0001444	http://www.ebi.ac.uk/efo/EFO_0004343	Body measurement	http://www.ebi.ac.uk/efo/EFO_0004324
HDL cholesterol change measurement, physical activity	high density lipoprotein cholesterol measurement	39	861	4	32	36	0.0205389	4.09846e-115	3.22381e-111	1.46361e-108	0.0416667	0.08	0.775127	rs1052373-rs326222|rs686030-rs570524|rs9987289-rs4841132|rs1800961|rs11658786-rs11869286|rs380267-rs367070|rs2943645-rs2972140|rs12748152-rs112535818|rs2254537-rs2792751|rs4969143-rs4969141|rs1689803-rs61805075|rs1468642-rs4802871|rs8086351-rs9304381|rs6765484-rs2013208|rs7308864-rs2058804|rs2498786-rs2494747|rs61941677-rs7136506|rs3768321|rs235314|rs6461354-rs17138358|rs6073958-rs4810479|rs18009…	http://www.ebi.ac.uk/efo/EFO_0007805, http://www.ebi.ac.uk/efo/EFO_0003940	Biological process,Lipid or lipoprotein measurement	http://www.ebi.ac.uk/efo/EFO_0004732,http://purl.obolibrary.org/obo/GO_0008150	http://www.ebi.ac.uk/efo/EFO_0004612	Lipid or lipoprotein measurement	http://www.ebi.ac.uk/efo/EFO_0004732
body height	leukocyte count	2984	830	9	75	84	1.51491	4.61082e-115	3.61887e-111	1.64658e-108	0.0225201	0.0440482	0.99	rs505058-rs584025|rs9863-rs10846577|rs1893261-rs10892566|rs2463097-rs10199672|rs112540634-rs73419621|rs9380500-rs6919534|rs28434172-rs10916606|rs28621809-rs12909519|rs1388785-rs1844983|rs488621-rs540652|rs10932765-rs2292553|rs1928175-rs2294214|rs2998286-rs332194|rs3781466-rs11245333|rs4479686-rs2709821|rs10761751-rs7916868|rs6774762-rs13085429|rs42039-rs8179|rs1042725-rs7306710|rs4803358-rs256153…	http://www.ebi.ac.uk/efo/EFO_0004339	Body measurement	http://www.ebi.ac.uk/efo/EFO_0004324	http://www.ebi.ac.uk/efo/EFO_0004308	Hematological measurement	http://www.ebi.ac.uk/efo/EFO_0004503
C-reactive protein measurement	apolipoprotein A 1 measurement	571	458	13	40	53	0.15996	4.85098e-115	3.79901e-111	1.73235e-108	0.0543033	0.103013	0.99	rs2494097-rs2395617|rs9769088-rs3808348|rs150844304|rs35650976|rs1800961|rs9987289-rs4841132|rs185575165-rs7238484|rs1933736-rs3798233|rs1532085-rs1601933|rs635634|rs1056441-rs6062510|rs11227582-rs11229252-rs4939034-rs11228871|rs6519133-rs4820346|rs12224170-rs12422125-rs2201637-rs11246574|rs61789561-rs687339|rs1260326|rs13106834-rs2159935|rs111363146-rs112942650|rs7222619-rs8077859|rs2269434|rs15…	http://www.ebi.ac.uk/efo/EFO_0004458	Inflammatory measurement	http://www.ebi.ac.uk/efo/EFO_0004872	http://www.ebi.ac.uk/efo/EFO_0004614	Lipid or lipoprotein measurement	http://www.ebi.ac.uk/efo/EFO_0004732
high density lipoprotein cholesterol measurement	triglyceride measurement, alcohol consumption measurement	861	56	11	28	39	0.0294917	5.58848e-115	4.36699e-111	1.99572e-108	0.0444191	0.08506	0.912799	rs2943645-rs2972143|rs6486121-rs2896635|rs150844304|rs9987289-rs4841132|rs28487964-rs4273010|rs4495740-rs1168114|rs6073958|rs62112763-rs4804411|rs9989419|rs116843064|rs2068888-rs4418728|rs12529923-rs2749008|rs998584-rs11967262|rs11762784-rs4731701|rs2642438|rs12678919-rs13702-rs287|rs9647335-rs1154988|rs8071884|rs540730-rs61352607|rs34311866-rs11248051|rs509728|rs2954021|rs174566|rs2434612-rs2963…	http://www.ebi.ac.uk/efo/EFO_0004612	Lipid or lipoprotein measurement	http://www.ebi.ac.uk/efo/EFO_0004732	http://www.ebi.ac.uk/efo/EFO_0004530, http://www.ebi.ac.uk/efo/EFO_0007878	Other measurement,Lipid or lipoprotein measurement	http://www.ebi.ac.uk/efo/EFO_0004529,http://www.ebi.ac.uk/efo/EFO_0001444
cardiovascular disease	triglyceride measurement	285	746	10	41	51	0.130045	5.71984e-115	4.45989e-111	2.04263e-108	0.0520408	0.0989331	0.99	rs28601761-rs6999569|rs34042070-rs3794695|rs2240533-rs221907|rs28412876-rs12185242|rs7412|rs964184-rs651821-rs3741298|rs2271543-rs2382825|rs1367117|rs2613498-rs2613503|rs74179972-rs573377651|rs6882076-rs4704825|rs780093-rs4665972|rs10853981-rs12972366|rs58854324-rs71603401|rs9436661-rs4350231|rs72801474|rs28567725-rs7187250|rs9291634-rs7681288|rs1009360-rs1009358|rs7199293-rs12930850|rs140570886|…	http://www.ebi.ac.uk/efo/EFO_0000319	Other disease	http://www.ebi.ac.uk/efo/EFO_0000408	http://www.ebi.ac.uk/efo/EFO_0004530	Lipid or lipoprotein measurement	http://www.ebi.ac.uk/efo/EFO_0004529
cardiovascular disease	smoking status measurement, systolic blood pressure	285	94	7	30	37	0.0163863	1.42985e-114	1.11246e-110	5.10619e-108	0.108187	0.195251	0.99	rs11191580-rs11191548|rs17249754-rs2681492|rs2270860-rs7763350|rs10059884-rs1173771|rs633185-rs604723|rs1378942-rs11072508|rs1801253|rs17477177|rs11642015-rs7187250|rs1894400-rs2521501|rs4277405-rs4968782|rs4590817-rs72831343|rs17080102-rs62434109|rs6015450-rs7267618|rs893929-rs78763922|rs880315|rs35429-rs35444|rs7125196-rs751984|rs3752728-rs2078339|rs1887320-rs1327235|rs1275988|rs12258967-rs1813…	http://www.ebi.ac.uk/efo/EFO_0000319	Other disease	http://www.ebi.ac.uk/efo/EFO_0000408	http://www.ebi.ac.uk/efo/EFO_0006527, http://www.ebi.ac.uk/efo/EFO_0006335	Other measurement	http://www.ebi.ac.uk/efo/EFO_0001444
Diuretic use measurement	diastolic blood pressure, alcohol drinking	102	66	5	26	31	0.00411768	1.74236e-114	1.35265e-110	6.2222e-108	0.226277	0.369048	0.99	rs35443-rs35436|rs6108787|rs7118275-rs10832573|rs12978472|rs2999159|rs2455569-rs604723|rs17080089-rs62434129|rs2421647-rs988398|rs11105352-rs111478946|rs7688323-rs11725969|rs1894401-rs1573643|rs10857147-rs12509595|rs3918226|rs1275988-rs1275985|rs149764880-rs12567136|rs78302204-rs6026740|rs34071855-rs880315|rs7310615-rs597808-rs11066309|rs11632414-rs12902690|rs72831344-rs72831345|rs591668-rs264382…	http://www.ebi.ac.uk/efo/EFO_0009928	Other measurement	http://www.ebi.ac.uk/efo/EFO_0001444	http://www.ebi.ac.uk/efo/EFO_0006336, http://www.ebi.ac.uk/efo/EFO_0004329	Biological process,Other measurement	http://purl.obolibrary.org/obo/GO_0008150,http://www.ebi.ac.uk/efo/EFO_0001444
cardiovascular disease	diastolic blood pressure, alcohol drinking	285	66	5	30	35	0.0115053	2.02533e-114	1.56892e-110	7.2327e-108	0.110759	0.19943	0.99	rs35443-rs35429|rs72831345-rs72831343|rs56153133-rs149764880|rs4277405|rs11725969-rs11724647|rs34071855-rs880315|rs3184504-rs597808|rs12258967-rs67744136|rs62434109-rs62434129|rs4306343-rs2078339|rs7134677-rs2071449|rs7118275-rs10832571|rs2643826|rs112640876-rs612652|rs12902690-rs11072508|rs12978472|rs13107325-rs13127398|rs2421648-rs988398|rs1275988-rs1275985|rs13125101-rs12509595|rs3918226|rs108…	http://www.ebi.ac.uk/efo/EFO_0000319	Other disease	http://www.ebi.ac.uk/efo/EFO_0000408	http://www.ebi.ac.uk/efo/EFO_0006336, http://www.ebi.ac.uk/efo/EFO_0004329	Biological process,Other measurement	http://purl.obolibrary.org/obo/GO_0008150,http://www.ebi.ac.uk/efo/EFO_0001444
metabolite measurement	serum metabolite measurement	56	126	17	14	31	0.00431586	3.07988e-114	2.38066e-110	1.09986e-107	0.205298	0.340659	0.99	rs4481233-rs9991278|rs4329-rs4343|rs7094971|rs3733402-rs4253252|rs2657879-rs2638315|rs4149056-rs4149081|rs9332998-rs3766197|rs261342-rs1800588|rs603424|rs2023634|rs4488133-rs4345897|rs174547-rs174546|rs6558295|rs6499165|rs807669-rs712964|rs2652822|rs12134854-rs211718|rs2286963|rs4673546-rs2216405|rs272889|rs13391552-rs7598396|rs1440581-rs7661312|rs662138|rs2403254|rs780094|rs2066938|rs887829|rs17…	http://www.ebi.ac.uk/efo/EFO_0004725	Other measurement	http://www.ebi.ac.uk/efo/EFO_0001444	http://www.ebi.ac.uk/efo/EFO_0005653	Other measurement	http://www.ebi.ac.uk/efo/EFO_0001444
Eczema	allergy, asthma	189	51	5	27	32	0.00589577	3.09655e-114	2.38837e-110	1.10582e-107	0.153846	0.266667	0.99	rs2548992-rs6894249|rs7936323-rs7936070|rs11213941-rs659529|rs3024971-rs1059513|rs301806-rs301805|rs61815559-rs61816766|rs2766664-rs2766680|rs115288876|rs3853750-rs7705653|rs8043253-rs12440045|rs6089970-rs6062486-rs3208007|rs34290285|rs10244416-rs6461503|rs1214598|rs61839660|rs891058-rs10174949|rs6881706-rs6881270|rs11645657|rs56062135-rs56375023|rs118013485-rs10414065|rs11255753-rs10795656|rs108…	http://purl.obolibrary.org/obo/HP_0000964	Other trait	http://www.ebi.ac.uk/efo/EFO_0000001	http://www.ebi.ac.uk/efo/EFO_0003785, http://www.ebi.ac.uk/efo/EFO_0000270	Immune system disorder,Other disease	http://www.ebi.ac.uk/efo/EFO_0000408,http://www.ebi.ac.uk/efo/EFO_0000540
body height	pulse pressure measurement	2984	595	5	72	77	1.08599	3.45876e-114	2.662e-110	1.23517e-107	0.0219874	0.0430288	0.99	rs28891214-rs9327294|rs11578046-rs137993948|rs10059884-rs1173771|rs3095844-rs255299|rs1599473-rs11783703|rs2011603-rs2724475|rs2254303-rs7763558|rs11899888|rs10777538-rs10859580|rs6085649-rs11087740|rs273957-rs273945|rs12449170-rs12928036|rs72841270-rs12416331|rs8002514-rs7320104|rs11708647-rs11716897|rs34489224-rs13244629|rs13051496-rs2005950|rs8013933-rs10132476|rs17010957-rs17011002|rs134041-r…	http://www.ebi.ac.uk/efo/EFO_0004339	Body measurement	http://www.ebi.ac.uk/efo/EFO_0004324	http://www.ebi.ac.uk/efo/EFO_0005763	Cardiovascular measurement	http://www.ebi.ac.uk/efo/EFO_0004298
HMG CoA reductase inhibitor use measurement	cardiovascular disease	97	285	15	22	37	0.0169093	6.15792e-114	4.72919e-110	2.19907e-107	0.107246	0.193717	0.99	rs11743303-rs13179413|rs12916|rs61194703-rs6511720|rs12740374|rs11653468-rs68085814|rs7412|rs4299376|rs1367117|rs8126001|rs607342-rs2982521|rs140570886|rs780093-rs1260326|rs964184|rs34631598-rs67906804|rs1938598-rs11229555|rs13125101|rs972283-rs6974288|rs28601761-rs2954021|rs10889338-rs4350231|rs601338-rs516246|rs9972727-rs11864054|rs2943652-rs10804330|rs3918226|rs221907|rs12731208-rs12725767|rs6…	http://www.ebi.ac.uk/efo/EFO_0009932	Other measurement	http://www.ebi.ac.uk/efo/EFO_0001444	http://www.ebi.ac.uk/efo/EFO_0000319	Other disease	http://www.ebi.ac.uk/efo/EFO_0000408
body mass index	risk-taking behaviour	2122	514	9	60	69	0.66714	6.86878e-114	5.2638e-110	2.45293e-107	0.0268796	0.052352	0.99	rs74715904|rs9479509-rs611499|rs62261746-rs12495178-rs62250759|rs768917-rs9815332|rs12244388-rs4290163|rs254024-rs2447832|rs11640031-rs117512594|rs4917766-rs11189058|rs1229984|rs1472302-rs7630382|rs6682438-rs55745410|rs9372625-rs901630|rs7357754-rs10465231|rs11710504-rs36041727|rs3784710-rs4776361-rs4275804|rs3825430-rs9556958|rs613872-rs619466|rs60843830-rs17713729|rs34241101-rs575377383|rs42705…	http://www.ebi.ac.uk/efo/EFO_0004340	Body measurement	http://www.ebi.ac.uk/efo/EFO_0004324	http://www.ebi.ac.uk/efo/EFO_0008579	Biological process	http://purl.obolibrary.org/obo/GO_0008150
apolipoprotein A 1 measurement	apolipoprotein B measurement	458	261	11	35	46	0.0731164	1.36041e-113	1.0403e-109	4.8582e-107	0.0683507	0.127955	0.99	rs3798233-rs3822855|rs1800961|rs72823014-rs72823020|rs4965894-rs1037117|rs77542162|rs686030-rs581080|rs17447211-rs61805076|rs10876450-rs11170517|rs10455872-rs118039278|rs1495741-rs11780610|rs71562509-rs2982521|rs1260326|rs3936511|rs2122982-rs73119306|rs2256814-rs6062510|rs2124034-rs12546096|rs36043200-rs9989466|rs635634-rs115478735|rs11601507|rs7953249-rs1169292|rs7222619-rs12948394|rs3184504-rs5…	http://www.ebi.ac.uk/efo/EFO_0004614	Lipid or lipoprotein measurement	http://www.ebi.ac.uk/efo/EFO_0004732	http://www.ebi.ac.uk/efo/EFO_0004615	Lipid or lipoprotein measurement	http://www.ebi.ac.uk/efo/EFO_0004732
mean arterial pressure, alcohol drinking	systolic blood pressure	47	1027	7	31	38	0.0295241	1.43982e-113	1.09867e-109	5.1418e-107	0.0366795	0.0707635	0.725062	rs2932538-rs12118370|rs17428471-rs6961048|rs198812-rs198851|rs10876531-rs4759319|rs9388520-rs13210511|rs72831345-rs72831343|rs1290790-rs988398|rs112640876-rs592373|rs34071855-rs17035646|rs12258967-rs17613287|rs11636952|rs56329057-rs11725969|rs7483477|rs12476527-rs1275984|rs2306363|rs10184428-rs73029563|rs1173727-rs9292468|rs13107325-rs35225200|rs11642015-rs62033406|rs7701003-rs4371736|rs13125101|…	http://www.ebi.ac.uk/efo/EFO_0006340, http://www.ebi.ac.uk/efo/EFO_0004329	Biological process,Other measurement	http://purl.obolibrary.org/obo/GO_0008150,http://www.ebi.ac.uk/efo/EFO_0001444	http://www.ebi.ac.uk/efo/EFO_0006335	Other measurement	http://www.ebi.ac.uk/efo/EFO_0001444
low density lipoprotein cholesterol measurement, physical activity	total cholesterol measurement	39	416	8	25	33	0.00992354	2.14695e-113	1.63476e-109	7.66704e-107	0.0781991	0.145055	0.99	rs2642442-rs2642438|rs925966-rs7570971|rs2618568-rs2618566|rs12916|rs10692845-rs548145|rs4299376|rs6882076-rs6874202|rs12027110-rs10903129|rs11870935-rs8078686|rs6573778-rs11621792|rs532436-rs507666|rs72838078-rs72834327|rs360801-rs2710642|rs6029549-rs2235367|rs10455872-rs74617384|rs7528419|rs6489786-rs1169288|rs556107|rs114846969-rs8106503|rs2000999-rs34042070|rs79220007-rs1800562|rs117753190-rs…	http://www.ebi.ac.uk/efo/EFO_0004611, http://www.ebi.ac.uk/efo/EFO_0003940	Biological process,Lipid or lipoprotein measurement	http://www.ebi.ac.uk/efo/EFO_0004732,http://purl.obolibrary.org/obo/GO_0008150	http://www.ebi.ac.uk/efo/EFO_0004574	Lipid or lipoprotein measurement	http://www.ebi.ac.uk/efo/EFO_0004732
diastolic blood pressure, alcohol consumption measurement	diastolic blood pressure, alcohol drinking	30	66	7	19	26	0.00121108	5.14438e-113	3.90878e-109	1.83713e-106	0.371429	0.541667	0.99	rs3753584-rs149764880|rs1290784-rs988398|rs4306343-rs10743353|rs6108787|rs1716983-rs7622665|rs13139571-rs11725969|rs73306888-rs6026740|rs34071855-rs17035646|rs10255839|rs7137828-rs597808|rs7209400|rs72831345-rs7922049|rs1275986-rs1275985|rs73437358-rs111478946|rs72640287-rs72641011|rs1350193-rs7497026-rs12902690|rs2306363|rs740746-rs1801253|rs604723|rs1894400-rs1573643|rs10184428-rs438885|rs62434…	http://www.ebi.ac.uk/efo/EFO_0006336, http://www.ebi.ac.uk/efo/EFO_0007878	Other measurement	http://www.ebi.ac.uk/efo/EFO_0001444	http://www.ebi.ac.uk/efo/EFO_0006336, http://www.ebi.ac.uk/efo/EFO_0004329	Biological process,Other measurement	http://purl.obolibrary.org/obo/GO_0008150,http://www.ebi.ac.uk/efo/EFO_0001444
Diuretic use measurement	smoking status measurement, diastolic blood pressure	102	93	3	29	32	0.00580219	1.02189e-112	7.748e-109	3.64931e-106	0.196319	0.328205	0.99	rs268263-rs1446468|rs78302204-rs6015450|rs569550-rs661348|rs1799945-rs198851|rs1458038-rs10857147|rs2014408-rs10832573|rs72656645-rs2024385|rs2270860-rs9394951|rs7076938-rs1801253|rs13271489-rs7823056-rs4537305|rs300934-rs78763922|rs880315|rs916880-rs2023843|rs13209747-rs9375459|rs1327235-rs6108787|rs35436-rs35444|rs17080102-rs17080089|rs3184504-rs7310615-rs11066309|rs1275988|rs1813353-rs976785|r…	http://www.ebi.ac.uk/efo/EFO_0009928	Other measurement	http://www.ebi.ac.uk/efo/EFO_0001444	http://www.ebi.ac.uk/efo/EFO_0006527, http://www.ebi.ac.uk/efo/EFO_0006336	Other measurement	http://www.ebi.ac.uk/efo/EFO_0001444
Calcium channel blocker use measurement	smoking status measurement, diastolic blood pressure	104	93	4	28	32	0.00591596	2.14118e-112	1.62001e-108	7.64643e-106	0.193939	0.324873	0.99	rs3753584-rs17367504|rs569550-rs661348|rs893311-rs2014408|rs1458038-rs10857147|rs72689147-rs13139571|rs6078002-rs1327235|rs1173771-rs7733331|rs1894400-rs2521501|rs633185|rs9855086-rs419076|rs17080102-rs62434123|rs11642015-rs62033406|rs2270860-rs9369409|rs880315|rs35429-rs35444|rs891556-rs6995692|rs12258967-rs1813353|rs10015412-rs78763922|rs17249754-rs11105352|rs3184504|rs13209747-rs9398823|rs4968…	http://www.ebi.ac.uk/efo/EFO_0009930	Other measurement	http://www.ebi.ac.uk/efo/EFO_0001444	http://www.ebi.ac.uk/efo/EFO_0006527, http://www.ebi.ac.uk/efo/EFO_0006336	Other measurement	http://www.ebi.ac.uk/efo/EFO_0001444
autoimmune disease	rheumatoid arthritis	97	163	11	23	34	0.00967093	3.63351e-112	2.74329e-108	1.29757e-105	0.150442	0.261538	0.99	rs3087243|rs8032939-rs11073337|rs2469434-rs1790588|rs2476601|rs706778|rs10790268-rs10892299|rs1217403|rs1054609-rs59716545|rs56817615-rs13142500|rs10931468|rs1893592|rs58721818-rs7752903|rs2812378-rs11574914|rs391851-rs2561477|rs10797431-rs187786174|rs7441808-rs11933540|rs1748041|rs3778753-rs3807307|rs11757201-rs17264332|rs7426056-rs1980422|rs4409785|rs773125-rs11171739|rs947474-rs2181622|rs34536…	http://www.ebi.ac.uk/efo/EFO_0005140	Immune system disorder	http://www.ebi.ac.uk/efo/EFO_0000540	http://www.ebi.ac.uk/efo/EFO_0000685	Immune system disorder	http://www.ebi.ac.uk/efo/EFO_0000540
birth weight	birth weight, parental genotype effect measurement	234	105	17	19	36	0.0150284	3.9769e-112	2.99621e-108	1.4202e-105	0.118812	0.212389	0.99	rs67775399-rs72480273|rs1415701|rs2418135-rs1411424|rs1981627-rs6871635|rs17034876|rs4932373-rs7183988|rs2168443-rs2242116|rs3740360|rs3184504|rs2131354-rs6845999|rs5030317-rs12574749|rs12909648-rs8038207|rs5030938-rs9645500|rs138715366|rs10830963*|rs1482852|rs6426985|rs11893688-rs10495563|rs7076938-rs1801253|rs2064317-rs6911621|rs9851257|rs7968682-rs8756|rs4809731|rs2274224|rs2292626-rs71486610|…	http://www.ebi.ac.uk/efo/EFO_0004344	Body measurement	http://www.ebi.ac.uk/efo/EFO_0004324	http://www.ebi.ac.uk/efo/EFO_0004344, http://www.ebi.ac.uk/efo/EFO_0005939	Body measurement,Other measurement	http://www.ebi.ac.uk/efo/EFO_0004324,http://www.ebi.ac.uk/efo/EFO_0001444
visceral adipose tissue measurement	waist circumference	211	64	3	30	33	0.00825983	5.7179e-112	4.29881e-108	2.04194e-105	0.136364	0.24	0.99	rs2112347-rs2307111|rs3810291|rs2489623-rs9482772|rs1591726-rs3127553|rs55742087-rs1516725|rs6265-rs10767654|rs6857-rs2075650|rs72892910-rs987237|rs62106258-rs62104180|rs7608397-rs929641|rs2253310-rs9400239|rs11030112-rs10767658|rs4929923-rs10840100|rs34898535-rs56813533|rs8015400-rs10132280|rs6545714-rs6739755|rs16996700-rs6096886|rs17770336-rs10968576|rs11152213-rs538656|rs4776970-rs3784692|rs1…	http://www.ebi.ac.uk/efo/EFO_0004765	Other measurement	http://www.ebi.ac.uk/efo/EFO_0001444	http://www.ebi.ac.uk/efo/EFO_0004342	Body measurement	http://www.ebi.ac.uk/efo/EFO_0004324
Diuretic use measurement	mean arterial pressure, alcohol drinking	102	47	4	25	29	0.00293229	6.32295e-112	4.74371e-108	2.25801e-105	0.241667	0.389262	0.99	rs35443-rs35436|rs10766309-rs10832573|rs2455569-rs670401|rs6961048|rs6108787|rs198812-rs198851|rs9375459-rs9388520|rs1275984-rs1275988|rs12978472|rs2421647-rs988398|rs7310615|rs11105352-rs111478946|rs7688323-rs11725969|rs1894401-rs1573643|rs149764880-rs12567136|rs78302204-rs6026740|rs591668-rs2643826|rs740746-rs7076938|rs34071855-rs880315|rs72831344-rs72831345|rs13125101-rs10857147|rs11632414-rs1…	http://www.ebi.ac.uk/efo/EFO_0009928	Other measurement	http://www.ebi.ac.uk/efo/EFO_0001444	http://www.ebi.ac.uk/efo/EFO_0006340, http://www.ebi.ac.uk/efo/EFO_0004329	Biological process,Other measurement	http://purl.obolibrary.org/obo/GO_0008150,http://www.ebi.ac.uk/efo/EFO_0001444
Beta blocking agent use measurement	Calcium channel blocker use measurement	59	104	5	25	30	0.00375313	7.24266e-112	5.42232e-108	2.58645e-105	0.225564	0.368098	0.99	rs1275988-rs11126666|rs3790604-rs10776752|rs72821787-rs17210692|rs9398823-rs62436821|rs62033406-rs11646715|rs569550-rs1973765|rs6595839-rs17677603|rs460879-rs258317|rs633185-rs604723|rs893311-rs11023910|rs35429|rs6771917-rs12494396|rs3918226|rs6078002-rs6108787|rs13125101-rs10857147|rs162185-rs2105092|rs185963-rs972283|rs12046278-rs880315|rs12978472-rs36047283|rs167479|rs3753584-rs2050265|rs31845…	http://www.ebi.ac.uk/efo/EFO_0009929	Other measurement	http://www.ebi.ac.uk/efo/EFO_0001444	http://www.ebi.ac.uk/efo/EFO_0009930	Other measurement	http://www.ebi.ac.uk/efo/EFO_0001444
erythrocyte count	high density lipoprotein cholesterol measurement	937	861	11	53	64	0.49346	1.21349e-111	9.06598e-108	4.33354e-105	0.0369089	0.0711902	0.99	rs2679745-rs2247355|rs4899258-rs367677|rs6762415-rs8177247|rs144229896-rs76376137|rs4969141-rs17561950|rs1011731-rs7534393|rs7583067-rs13415465|rs4997370-rs6424881|rs7079858-rs7077066|rs7705526-rs7725218|rs2943645-rs2943636|rs72654647|rs7952436-rs34695471|rs35240997|rs7631721-rs10513801|rs532436-rs550057|rs900399-rs13322435|rs1037116|rs1472226-rs1663626|rs3184504|rs6494407-rs34675318|rs67344323-r…	http://www.ebi.ac.uk/efo/EFO_0004305	Hematological measurement	http://www.ebi.ac.uk/efo/EFO_0004503	http://www.ebi.ac.uk/efo/EFO_0004612	Lipid or lipoprotein measurement	http://www.ebi.ac.uk/efo/EFO_0004732
erythrocyte count	glomerular filtration rate	937	481	8	49	57	0.275673	1.3854e-111	1.03287e-107	4.94745e-105	0.041881	0.0803949	0.99	rs11564722|rs2337106-rs2878889|rs7766720|rs6484504|rs8110787-rs3111316|rs10122824-rs7860634|rs60179514-rs9823161|rs11914181-rs4820324|rs2116922-rs34647824|rs16874052-rs16874073|rs1011731-rs7534393|rs6785012-rs7624084|rs10865189-rs4952979|rs79105258|rs2941465-rs1913641|rs3184504-rs10850001|rs2652806-rs7166624|rs9895661-rs9905274|rs10821905-rs10821907|rs74902775-rs11694902|rs13157326-rs6880621|rs79…	http://www.ebi.ac.uk/efo/EFO_0004305	Hematological measurement	http://www.ebi.ac.uk/efo/EFO_0004503	http://www.ebi.ac.uk/efo/EFO_0005208	Other measurement	http://www.ebi.ac.uk/efo/EFO_0001444
body mass index	insomnia measurement	2122	313	4	57	61	0.406255	1.57409e-111	1.1711e-107	5.62128e-105	0.025695	0.0501027	0.902712	rs12924275-rs12933086|rs1064213|rs41270066-rs4711416|rs1841625-rs1461741|rs2192338-rs185581|rs4788203-rs4609871|rs6597649-rs4740383|rs2447832-rs2431108|rs7615602-rs4619804|rs17806224-rs742760|rs7625896-rs1554654|rs11119409-rs6661316|rs6857-rs429358|rs59597511-rs7872863|rs874168-rs10954772|rs10965780-rs11793831|rs35917071-rs73079014|rs694786-rs39654|rs11655587-rs4643373|rs1357685-rs1721447|rs66674…	http://www.ebi.ac.uk/efo/EFO_0004340	Body measurement	http://www.ebi.ac.uk/efo/EFO_0004324	http://www.ebi.ac.uk/efo/EFO_0007876	Other measurement	http://www.ebi.ac.uk/efo/EFO_0001444
chronotype measurement	self reported educational attainment	591	1853	6	62	68	0.669841	1.76009e-111	1.30676e-107	6.2855e-105	0.0286195	0.0556465	0.99	rs9516120-rs9523817|rs2842638-rs912883|rs12150229-rs62057107|rs28741121-rs9611597|rs2158507-rs4236237|rs11716398-rs7652260|rs10896139-rs4008953|rs6838677-rs74944857|rs62182135-rs6706275|rs1449403-rs9830359|rs13398860-rs10180284|rs11845781-rs6575012|rs77960-rs171697|rs17748165-rs35606437|rs2358628-rs4899502|rs13059636-rs13085461|rs10233848-rs735459|rs7617204-rs1599374|rs4899012-rs6573308|rs1579641…	http://www.ebi.ac.uk/efo/EFO_0008328	Other measurement	http://www.ebi.ac.uk/efo/EFO_0001444	http://www.ebi.ac.uk/efo/EFO_0004784	Other measurement	http://www.ebi.ac.uk/efo/EFO_0001444
bone density	spine bone mineral density	184	40	9	21	30	0.0045018	2.40586e-111	1.7825e-107	8.59163e-105	0.154639	0.267857	0.99	rs8047501-rs12719801|rs1564981|rs4448201-rs6465511|rs4233949-rs11898505|rs1357651-rs6959212|rs11934731|rs447911-rs2024219|rs2566752|rs11024028-rs3809095|rs1286063-rs1286150|rs3779381-rs3801387|rs7071206|rs115242848|rs2016266-rs2272313|rs11228240-rs554734|rs8106453-rs10416218|rs884205|rs11692564-rs144832051|rs12256387-rs12258451|rs1346004-rs34095745|rs2741856-rs144691710|rs1871859-rs9371538|rs6557…	http://www.ebi.ac.uk/efo/EFO_0003923	Other measurement	http://www.ebi.ac.uk/efo/EFO_0001444	http://www.ebi.ac.uk/efo/EFO_0007701	Other measurement	http://www.ebi.ac.uk/efo/EFO_0001444
leukocyte count	mean corpuscular hemoglobin	830	918	11	52	63	0.466047	4.45213e-111	3.29175e-107	1.58991e-104	0.0373887	0.0720824	0.99	rs9804550|rs17758695|rs2134814-rs60066732|rs9376091-rs9494142|rs2316121-rs2265155|rs28434172-rs6675858|rs12957175-rs572797|rs7789162-rs10252662|rs10931933-rs13006529|rs72796106-rs72780191|rs147233090-rs139974673|rs78378222|rs4742045-rs385893|rs1977080-rs738409|rs1811069-rs878825|rs4574603-rs6454582|rs12196049-rs12204909|rs2246943-rs13208164|rs1085244-rs1612092|rs73144210-rs3730590|rs34257361-rs68…	http://www.ebi.ac.uk/efo/EFO_0004308	Hematological measurement	http://www.ebi.ac.uk/efo/EFO_0004503	http://www.ebi.ac.uk/efo/EFO_0004527	Hematological measurement	http://www.ebi.ac.uk/efo/EFO_0004503
high density lipoprotein cholesterol measurement	leukocyte count	861	830	14	48	62	0.437109	1.16536e-110	8.59846e-107	4.16165e-104	0.0380602	0.0733294	0.99	rs61805075-rs1689791|rs7039168-rs10961195|rs34138141-rs684214|rs9806027-rs9646167|rs1800961|rs1037116-rs1037117|rs17576323-rs12987470|rs3751812-rs9972653|rs696825-rs28712486|rs17788930-rs12364432|rs1977080-rs738409|rs7705526-rs7725218|rs72801474|rs3130725-rs3129797|rs200748895-rs374039502-rs12874404|rs56048141-rs737338|rs174549-rs174566|rs4807462-rs12975319|rs6924387|rs333947|rs2954021|rs1047891|…	http://www.ebi.ac.uk/efo/EFO_0004612	Lipid or lipoprotein measurement	http://www.ebi.ac.uk/efo/EFO_0004732	http://www.ebi.ac.uk/efo/EFO_0004308	Hematological measurement	http://www.ebi.ac.uk/efo/EFO_0004503
platelet count	red blood cell distribution width	370	768	8	44	52	0.173809	1.3085e-110	9.63468e-107	4.67282e-104	0.0478821	0.0913884	0.99	rs61750929-rs142550358|rs2254050-rs2894802|rs1466225-rs1158570|rs10811664-rs6475611|rs11382616-rs1190335-rs11628318|rs458741-rs459193|rs1047891-rs715|rs1799945-rs198851|rs11818463-rs140884840|chr22:37462936|rs10758656-rs10974808-rs13300663|rs1260326|rs72774609-rs4925750|rs2075672|rs143378367-rs2965199|rs6736362-rs17572109|rs111941366-rs586178|rs7775698|rs12459419-rs3865444|rs76875252-rs78265569|r…	http://www.ebi.ac.uk/efo/EFO_0004309	Hematological measurement	http://www.ebi.ac.uk/efo/EFO_0004503	http://www.ebi.ac.uk/efo/EFO_0005192	Hematological measurement	http://www.ebi.ac.uk/efo/EFO_0004503
mood instability measurement	unipolar depression, mood disorder	74	116	9	22	31	0.00525047	1.92811e-110	1.41678e-106	6.88554e-104	0.194969	0.326316	0.99	rs1427027|rs72995548|rs1373921-rs3843954|rs10156548-rs10965780-rs1360379|rs9671386-rs10144845|rs11039409-rs7107356-rs11039149-rs2868996|rs11184994-rs12030991|rs11712223-rs59382200|rs242947-rs55657917-rs62057061|rs2717043-rs2678897|rs28893517-rs12524535|rs297346-rs16932966|rs9852417|rs45510500-rs77087420|rs11082011-rs12967855|rs35789697-rs13413953|rs1261114|rs599550-rs613872|rs4578918|rs73082357-r…	http://www.ebi.ac.uk/efo/EFO_0008475	Other measurement	http://www.ebi.ac.uk/efo/EFO_0001444	http://www.ebi.ac.uk/efo/EFO_0003761, http://www.ebi.ac.uk/efo/EFO_0004247	Neurological disorder	http://www.ebi.ac.uk/efo/EFO_0000618
asthma	eosinophil percentage of granulocytes	432	184	8	34	42	0.0486195	3.84181e-110	2.81717e-106	1.37196e-103	0.0731707	0.136364	0.99	rs73078636-rs150678371|rs3024971-rs1059513|rs34064757-rs35570272|rs8129030-rs9979383|rs8133974-rs2242900|rs71368508-rs34210653|rs5833013-rs1861245|rs1504215-rs62408225|rs34290285|rs34173062|rs34437781-rs35735140|rs5758297-rs202636|rs1036207-rs10875596|rs653178|rs7203459-rs12935657|rs1837253|rs34332679-rs8020739|rs17484848-rs13405741|rs2381416-rs992969|rs55749605-rs13062095|rs17144046-rs10795656|r…	http://www.ebi.ac.uk/efo/EFO_0000270	Other disease	http://www.ebi.ac.uk/efo/EFO_0000408	http://www.ebi.ac.uk/efo/EFO_0007996	Hematological measurement	http://www.ebi.ac.uk/efo/EFO_0004503
glaucoma	open-angle glaucoma	51	57	5	22	27	0.00177809	6.03513e-110	4.41644e-106	2.15522e-103	0.333333	0.5	0.99	rs3184504-rs7137828|rs57111852-rs72835984|rs2093210-rs34935520|rs4619890-rs28520091|rs10918274-rs2814471|rs6140009-rs6140010|rs3012455-rs2935057|rs327712-rs327636|rs993471-rs3753841|rs6914444-rs11969985|rs2526101-rs12699251|rs2472493|rs4236601-rs59454355|rs9530458-rs9544024|rs9913911|rs1013278-rs6947612|rs9853115|rs6857814-rs28795989|rs2745572|rs61394862-rs76325372|rs9284802-rs9883252|rs2514882-r…	http://www.ebi.ac.uk/efo/EFO_0000516	Other disease	http://www.ebi.ac.uk/efo/EFO_0000408	http://www.ebi.ac.uk/efo/EFO_0004190	Other disease	http://www.ebi.ac.uk/efo/EFO_0000408
cardiovascular disease	mean arterial pressure, alcohol drinking	285	47	3	29	32	0.00819316	6.50351e-110	4.74946e-106	2.32249e-103	0.106667	0.192771	0.99	rs35443-rs35429|rs9388520-rs13210511|rs72831345-rs72831343|rs56153133-rs149764880|rs62033406-rs7187250|rs12258967-rs17613287|rs11725969-rs11724647|rs34071855-rs880315|rs11636952-rs11072508|rs3184504-rs7310615|rs62434109-rs62434129|rs7701003-rs4371736|rs13125101|rs2643826|rs112640876-rs612652|rs1275984-rs1275988|rs12978472|rs2421648-rs988398|rs10897164-rs7125196|rs670401-rs604723|rs6026740-rs72676…	http://www.ebi.ac.uk/efo/EFO_0000319	Other disease	http://www.ebi.ac.uk/efo/EFO_0000408	http://www.ebi.ac.uk/efo/EFO_0006340, http://www.ebi.ac.uk/efo/EFO_0004329	Biological process,Other measurement	http://purl.obolibrary.org/obo/GO_0008150,http://www.ebi.ac.uk/efo/EFO_0001444
Calcium channel blocker use measurement	diastolic blood pressure, alcohol drinking	104	66	4	26	30	0.00419842	6.7549e-110	4.92298e-106	2.41226e-103	0.214286	0.352941	0.99	rs3753584-rs149764880|rs35443-rs35429|rs72821787-rs72831345|rs7808452|rs7118275-rs893311|rs907183-rs10092965|rs62434123-rs62434129|rs7308105-rs2071449|rs12978472|rs4277405-rs4305|rs633185-rs604723|rs72689147-rs11725969|rs1275985-rs11126666|rs10857147-rs12509595|rs11105352-rs111478946|rs13209747-rs9398823|rs3918226|rs6078002-rs6108787|rs34071855-rs880315|rs891556-rs4551304|rs12902690-rs2168518|rs3…	http://www.ebi.ac.uk/efo/EFO_0009930	Other measurement	http://www.ebi.ac.uk/efo/EFO_0001444	http://www.ebi.ac.uk/efo/EFO_0006336, http://www.ebi.ac.uk/efo/EFO_0004329	Biological process,Other measurement	http://purl.obolibrary.org/obo/GO_0008150,http://www.ebi.ac.uk/efo/EFO_0001444
Calcium channel blocker use measurement	pulse pressure measurement	104	595	7	33	40	0.0378494	7.03726e-110	5.11832e-106	2.51309e-103	0.060698	0.114449	0.99	rs7512595-rs59180873|rs12716337-rs7701003-rs35147325|rs7412|rs3753584-rs55892892|rs62033406-rs1421085|rs12476527-rs11126666|rs13288002-rs1250505|rs13263073-rs3110291|rs2240716-rs71313931|rs2071382-rs1894400|rs35593046-rs3821843|rs1173771-rs7733331|rs7174222-rs35175632|rs9369409-rs7763558|rs12258967|rs9398823-rs9398815|rs620124-rs9506725|rs880315|rs2643826|rs17608766|rs66803065-rs7129220-rs1227444…	http://www.ebi.ac.uk/efo/EFO_0009930	Other measurement	http://www.ebi.ac.uk/efo/EFO_0001444	http://www.ebi.ac.uk/efo/EFO_0005763	Cardiovascular measurement	http://www.ebi.ac.uk/efo/EFO_0004298
self reported educational attainment	smoking behaviour measurement	1853	127	4	45	49	0.143942	9.8008e-110	7.1138e-106	3.49999e-103	0.0253755	0.0494949	0.669211	rs329120-rs6871635|rs11663602-rs71367545|rs12325727-rs9904288|rs11210228-rs11210229|rs12708665-rs28512462|rs4571506-rs12653396|rs13296519-rs631287|rs12134151-rs1931263|rs245774-rs3849710|rs4735297-rs72674867|rs7807019-rs6969783|rs12910916-rs35175834|rs10798888-rs4949465|rs6046226-rs4814873|rs7640424-rs326341|rs138385919-rs17309874|rs7595950-rs4671357|rs11861214-rs4984682|rs3896224-rs11599236|rs79…	http://www.ebi.ac.uk/efo/EFO_0004784	Other measurement	http://www.ebi.ac.uk/efo/EFO_0001444	http://www.ebi.ac.uk/efo/EFO_0005671	Other measurement	http://www.ebi.ac.uk/efo/EFO_0001444
hip circumference	physical activity measurement, body mass index	77	68	8	21	29	0.00320264	1.03448e-109	7.49346e-106	3.69427e-103	0.25	0.4	0.99	rs9852859-rs13098327|rs4715210-rs72891717|rs16894959-rs2395607|rs17381664-rs6678622|rs887912-rs759250|rs17024393|rs12446632|rs6752378-rs10200566|rs12429545-rs4883723|rs7531118-rs11209951|rs1516725-rs6809651|rs2867125-rs6751993|rs3751812-rs1421085|rs9818550-rs2365389|rs7903146|rs2531995-rs879620|rs10938397|rs11152213-rs11663816|rs10132280|rs7103411-rs6265|rs2303108-rs3810291|rs2008514-rs8056890|rs…	http://www.ebi.ac.uk/efo/EFO_0005093	Body measurement	http://www.ebi.ac.uk/efo/EFO_0004324	http://www.ebi.ac.uk/efo/EFO_0008002, http://www.ebi.ac.uk/efo/EFO_0004340	Other measurement,Body measurement	http://www.ebi.ac.uk/efo/EFO_0004324,http://www.ebi.ac.uk/efo/EFO_0001444
FEV/FEC ratio	vital capacity	745	595	14	42	56	0.271133	1.69101e-109	1.22244e-105	6.03883e-103	0.0436137	0.0835821	0.99	rs2701110|rs2464522-rs4693978-rs2869966|rs6445932-rs62259026|rs513953-rs631126|rs17280293|rs3754512-rs9435733|rs4868180-rs4868181|rs2001546-rs2271804|rs10936584-rs78101726|rs12698403|rs994445-rs2979862|rs10756728-rs4740631|rs719615-rs17765886|rs1192415|rs56077333-rs8042849|rs9900062-rs11656678|rs111345531-rs8000682|rs2076295|rs2070600|rs13116999-rs6828540|rs4349489-rs2197901|rs145965565-rs1131548…	http://www.ebi.ac.uk/efo/EFO_0004713	Other measurement	http://www.ebi.ac.uk/efo/EFO_0001444	http://www.ebi.ac.uk/efo/EFO_0004312	Other measurement	http://www.ebi.ac.uk/efo/EFO_0001444
hemoglobin measurement	mean corpuscular volume	374	386	16	30	46	0.0883014	1.89789e-109	1.36921e-105	6.77761e-103	0.0644258	0.121053	0.99	rs144861591|rs861400-rs2968478|rs115245297-rs41269028|rs77542162|rs592423|rs10901252-rs149037075|rs1799945-rs198851|rs17647863-rs28265|chr22:37462936|rs13339636|rs5758896-rs4822191|rs17476364-rs16926246|rs13219787|rs6667939-rs1434282|rs7776054|rs563995|rs857725-rs2246434|rs9924561|rs855791|rs4368963-rs2923411-rs2923427|rs4580814-rs35188965|rs8887|rs7218708-rs34148222|rs13335629|rs11627485-rs71552…	http://www.ebi.ac.uk/efo/EFO_0004509	Hematological measurement	http://www.ebi.ac.uk/efo/EFO_0004503	http://www.ebi.ac.uk/efo/EFO_0004526	Hematological measurement	http://www.ebi.ac.uk/efo/EFO_0004503
diastolic blood pressure, alcohol consumption measurement	mean arterial pressure, alcohol consumption measurement	30	30	13	10	23	0.000550492	1.31741e-108	9.48518e-105	4.70465e-102	0.621622	0.766667	0.99	rs6108787|rs3753584-rs17037452|rs633185-rs604723|rs73306888-rs6026740|rs13139571|rs10255839|rs2484294-rs1801253|rs7209400|rs4842676-rs73437358|rs7310615-rs7137828|rs17035646|rs438885|rs1290784|rs2306363|rs1275978-rs1275986|rs62434111-rs62434109|rs10059884|rs1689040-rs2681485|rs11099097|rs2301249-rs1350193|rs7922049|rs1894400|rs198851	http://www.ebi.ac.uk/efo/EFO_0006336, http://www.ebi.ac.uk/efo/EFO_0007878	Other measurement	http://www.ebi.ac.uk/efo/EFO_0001444	http://www.ebi.ac.uk/efo/EFO_0006340, http://www.ebi.ac.uk/efo/EFO_0007878	Other measurement	http://www.ebi.ac.uk/efo/EFO_0001444
diastolic blood pressure, alcohol drinking	systolic blood pressure, alcohol consumption measurement	66	29	3	22	25	0.00117071	1.77781e-108	1.27742e-104	6.34878e-102	0.357143	0.526316	0.99	rs1290784-rs988398|rs149764880-rs17037452|rs1573643|rs1952652-rs10051330|rs10096777-rs4551304|rs35443-rs35441|rs2062331-rs656319|rs34919878-rs4841294|rs11781008-rs7823056-rs10092965|rs34071855-rs17035646|rs10255839|rs1275985-rs1731249|rs13280442-rs13249843|rs67744136-rs17613287|rs7118275-rs11023906|rs12902690-rs11636952|rs2306363|rs1887320-rs6108787|rs1689040-rs2681485|rs10184428-rs438885|rs62434…	http://www.ebi.ac.uk/efo/EFO_0006336, http://www.ebi.ac.uk/efo/EFO_0004329	Biological process,Other measurement	http://purl.obolibrary.org/obo/GO_0008150,http://www.ebi.ac.uk/efo/EFO_0001444	http://www.ebi.ac.uk/efo/EFO_0006335, http://www.ebi.ac.uk/efo/EFO_0007878	Other measurement	http://www.ebi.ac.uk/efo/EFO_0001444
Eczema, allergic rhinitis	eosinophil count	153	791	12	32	44	0.0740247	1.96944e-108	1.41227e-104	7.03312e-102	0.0488889	0.0932203	0.99	rs117710327|rs16903574-rs77665773|rs249677-rs7700687|rs79716587-rs16858573|rs3024971|rs62026377-rs12935657|rs71368508-rs34210653|rs12952581|rs2393717-rs371638091|rs17061503-rs113377887|rs13274067-rs4739736|rs34290285|rs7240948-rs12454487|rs8088712-rs1942094|rs7646283|rs17293632|rs12494693-rs11717778|rs6932056-rs9494883|rs12722502|rs1837253|rs10794666-rs4648883|rs7119563-rs4616071|rs891058-rs13416…	http://purl.obolibrary.org/obo/HP_0000964, http://www.ebi.ac.uk/efo/EFO_0005854	Immune system disorder,Other trait	http://www.ebi.ac.uk/efo/EFO_0000001,http://www.ebi.ac.uk/efo/EFO_0000540	http://www.ebi.ac.uk/efo/EFO_0004842	Hematological measurement	http://www.ebi.ac.uk/efo/EFO_0004503
Eczema	Inhalant adrenergic use measurement	189	56	6	25	31	0.00647379	3.68365e-108	2.63623e-104	1.31548e-101	0.14486	0.253061	0.99	rs2548992-rs6894249|rs72743461-rs56375023|rs891058-rs7595769|rs7936323-rs7936312|rs3024971-rs1059513|rs10519068-rs11071559|rs60946162|rs4739738-rs2102418|rs59185885-rs11679146|rs12123821-rs115288876|rs118013485-rs117710327|rs56293330-rs45613035|rs2390314|rs13277355-rs6990534|rs301806-rs159960|rs1504215-rs905670|rs1342326-rs992969|rs34290285|rs74455974-rs16903574|rs12952581-rs12185242|rs17057868|r…	http://purl.obolibrary.org/obo/HP_0000964	Other trait	http://www.ebi.ac.uk/efo/EFO_0000001	http://www.ebi.ac.uk/efo/EFO_0009941	Other measurement	http://www.ebi.ac.uk/efo/EFO_0001444
childhood onset asthma	eosinophil count	257	791	12	36	48	0.124342	5.49191e-108	3.92246e-104	1.96123e-101	0.048	0.0916031	0.99	rs117710327|rs72743461-rs17293632|rs11071559|rs3024971|rs62026377-rs12935657|rs12952581|rs2706345-rs2299012|rs1109151-rs9611573|rs1617333-rs2949661|rs13274067-rs2221641|rs449454-rs7700687|rs34290285|rs7646283-rs9828592|rs3856439-rs13416555|rs584001-rs188074962|rs17103286-rs8020739|rs7918084-rs113092121|rs12722502|rs1837253|rs773110-rs705700|rs35142265-rs2314338|rs7166081-rs34445740|rs1655558-rs12…	http://www.ebi.ac.uk/efo/EFO_0004591	Other disease	http://www.ebi.ac.uk/efo/EFO_0000408	http://www.ebi.ac.uk/efo/EFO_0004842	Hematological measurement	http://www.ebi.ac.uk/efo/EFO_0004503
neuroticism measurement	worry measurement	571	74	6	31	37	0.025845	6.54338e-108	4.66412e-104	2.33672e-101	0.0608553	0.114729	0.99	rs1378358-rs62062288-rs17688916-rs199470|rs1226413-rs7567451|rs893946-rs7228159-rs2958162|rs13072536-rs6798941|rs2269426|rs10766075-rs11022718-rs34588274-rs7942486|rs11608355-rs11067376|rs4444227-rs61957597|rs1542212-rs9811585|rs13054099-rs9611519-rs80533|rs7703782-rs35267052|rs274640-rs274632|rs58084604-rs7240682|rs1697692|rs167915|rs7815294-rs10087341-rs11774221-rs10096972|rs57462170-rs6776145|…	http://www.ebi.ac.uk/efo/EFO_0007660	Other measurement	http://www.ebi.ac.uk/efo/EFO_0001444	http://www.ebi.ac.uk/efo/EFO_0009589	Other measurement	http://www.ebi.ac.uk/efo/EFO_0001444
blood metabolite measurement	chronic kidney disease, urinary metabolite measurement	156	104	6	27	33	0.00992354	7.69244e-108	5.47225e-104	2.74707e-101	0.145374	0.253846	0.99	rs13375749|rs1047891-rs715|rs1934955-rs2071426|rs4488133-rs2147896|rs17806888-rs115560420|rs2066938-rs1799958|rs358231-rs3099557|rs34670419-rs7809615|rs6497490|rs776746-rs10242455|rs2688412-rs493519|rs7849270-rs746872|rs1126742-rs6678639|rs662138|rs2330809-rs4822523|rs4149056|rs4680|rs4787294-rs72770483|rs7570971-rs12465802|rs12460876-rs8101881|rs4784054-rs11646417|rs1165152-rs1185567|rs11071733-…	http://www.ebi.ac.uk/efo/EFO_0005664	Other measurement	http://www.ebi.ac.uk/efo/EFO_0001444	http://www.ebi.ac.uk/efo/EFO_0003884, http://www.ebi.ac.uk/efo/EFO_0005116	Other measurement,Other disease	http://www.ebi.ac.uk/efo/EFO_0000408,http://www.ebi.ac.uk/efo/EFO_0001444
hemoglobin measurement	red blood cell distribution width	374	768	10	41	51	0.175688	8.74447e-108	6.20828e-104	3.12276e-101	0.0467461	0.089317	0.99	rs1292053-rs1292048|rs7023900-rs7849270|rs9946510-rs2878889|rs857725-rs2022003|rs10872447-rs6570048|rs77542162|rs62064595-rs62063786|rs8176746-rs10901252|rs61744929|rs1169299-rs1182933|rs1799945-rs198851|rs1063412-rs2285170|chr22:37462936|rs17476364-rs16926246|rs2075672|rs2526358-rs8067354|rs10168349-rs4953318|rs11853189-rs11854322|rs3752630-rs60505450|rs1707336-rs1355642|rs145864106-rs544453779|…	http://www.ebi.ac.uk/efo/EFO_0004509	Hematological measurement	http://www.ebi.ac.uk/efo/EFO_0004503	http://www.ebi.ac.uk/efo/EFO_0005192	Hematological measurement	http://www.ebi.ac.uk/efo/EFO_0004503
HDL cholesterol change measurement, physical activity	apolipoprotein A 1 measurement	39	458	4	28	32	0.0109254	1.04912e-107	7.43364e-104	3.74655e-101	0.0688172	0.128773	0.99	rs326222-rs2269434|rs4810479-rs118024629|rs686030-rs570524|rs9987289-rs4841132|rs1800961|rs380267-rs367070|rs2943645-rs2972140|rs2058804-rs11067231|rs2254537-rs2792751|rs1468642-rs4802871|rs1689803-rs61805076|rs8086351-rs9304381|rs1877031-rs11869286|rs7222619-rs4969143|rs6765484-rs2013208|rs61941677-rs7136506|rs3768321|rs235314|rs6461354-rs17138358|rs559355-rs1806895|rs5749502-rs11089620|rs797199…	http://www.ebi.ac.uk/efo/EFO_0007805, http://www.ebi.ac.uk/efo/EFO_0003940	Biological process,Lipid or lipoprotein measurement	http://www.ebi.ac.uk/efo/EFO_0004732,http://purl.obolibrary.org/obo/GO_0008150	http://www.ebi.ac.uk/efo/EFO_0004614	Lipid or lipoprotein measurement	http://www.ebi.ac.uk/efo/EFO_0004732
[truncated: 92,952 more rows]
