# Supplementary material for: An atlas connecting shared genetic architecture of human diseases and molecular phenotypes provides insight into COVID-19 susceptibility
Source: Genome Med. 2021 May 17;13:83. doi: 10.1186/s13073-021-00904-z (PMC8127495; doi:10.1186/s13073-021-00904-z)
Supplement: Supplementary file 6 — Additional file 6: Table S2. iCPAGdb output for cross-phenotype associations between molecular and cellular datasets and NHGRI-EBI GWAS catalog. [file 13073_2021_904_MOESM6_ESM.xlsx]

## Sheet: Legend
Table S2: iCPAGdb output for cross-phenotype associations between molecular and cellular datasets and NHGRI-EBI GWAS catalog
This excel contains 4 sheets, including BloodMetabolites, BloodXenobiotic, UrineMetabolites, and H2P2 against NHGRI
Column name	Annotation
Trait1	GWAS Trait1
Trait2	GWAS Trait2
N1_pcut	SNP # for Trait1 at pvalue < 5e-8
N2_pcut	SNP # for Trait2 at pvalue < 5e-8
Nshare_direct	Direct shared SNPs# between Trait 1 and Trait2
Nshare_LDpairComb	Indirect shares SNPs/cluster # between Trait1 and Trait2
Nshare_all	Combined (both directed and indirect) shared SNPs/clusters #
N_expected	Expected number of shared SNPs/Clusters
P_fisher	p values from fisher's exact test
Padj_FDR	p value corrected by Benjamini Hochberg methodd
Padj_Bonferroni	p values corrected by Bonferroni
Jaccard	Jaccard similarity index
Sorensen	Sorensen similariy index
ChaoSorensen	Chao-Sorensen similarity index
SNPshare_all	SNPs/Clusters shared between Trait1 and Trait2
Trait1_EFO	EFO (Experimental Factor Ontology) link for Trait1
Trait1_ParentTerm	Parent Ontology term for Trait1
Trait1_ParentEFO	EFO link for Parent Ontology term for Trait1
Trait2_EFO	EFO (Experimental Factor Ontology) link for Trait2
Trait2_ParentTerm	Parent Ontology term for Trait2
Trait2_ParentEFO	EFO link for Parent Ontology term for Trait2

## Sheet: BloodMetabolites_vs_NHGRI
Trait1	Trait2	N1_pcut	N2_pcut	Nshare_direct	Nshare_LDpairComb	Nshare_all	N_expected	P_fisher	Padj_FDR	Padj_Bonferroni	Jaccard	Sorensen	ChaoSorensen	SNPshare_all	Trait2_EFO	Trait2_ParentTerm	Trait2_ParentEFO
betaine	selenium measurement	20	14	5	3	8	0.000171264	2.98816e-37	2.07671e-31	2.07671e-31	0.307692	0.470588	0.99	rs163132-rs672413|rs17823744-rs16876394|rs7700970|rs3797535|rs921943|rs6586282|rs567754|rs7710133-rs10944	http://www.ebi.ac.uk/efo/EFO_0006331	Other measurement	http://www.ebi.ac.uk/efo/EFO_0001444
X-11793	bilirubin measurement	25	39	0	6	6	0.000596367	2.17787e-23	6.55872e-18	1.51358e-17	0.103448	0.1875	0.57559	rs12986677-rs2361502|rs12993249-rs1550532-rs838705|rs6431630-rs11563251|rs887829-rs13401281-rs2741023|rs4148328-rs28946889|rs1587493-rs8330	http://www.ebi.ac.uk/efo/EFO_0004570	Other measurement	http://www.ebi.ac.uk/efo/EFO_0001444
X-11442	bilirubin measurement	26	39	0	6	6	0.000620221	2.83118e-23	6.55872e-18	1.96762e-17	0.101695	0.184615	0.56248	rs12986677-rs2361502|rs4663335-rs6431630|rs12993249-rs1550532-rs838705|rs4148328-rs28946889|rs1587493-rs8330|rs4148324-rs13401281-rs2741023	http://www.ebi.ac.uk/efo/EFO_0004570	Other measurement	http://www.ebi.ac.uk/efo/EFO_0001444
bilirubin (Z,Z)	bilirubin measurement	28	39	0	6	6	0.000667931	4.63268e-23	7.6474e-18	3.21962e-17	0.0983607	0.179104	0.537846	rs6717546-rs1587493-rs8330|rs12986677-rs2361502|rs11888492-rs6431630|rs887829-rs13401281-rs2741023|rs4148328-rs28946889|rs2924808-rs1550532	http://www.ebi.ac.uk/efo/EFO_0004570	Other measurement	http://www.ebi.ac.uk/efo/EFO_0001444
5alpha-androstan-3beta,17beta-diol disulfate	dehydroepiandrosterone sulphate measurement	9	24	1	4	5	0.000132118	5.50188e-23	7.6474e-18	3.8237e-17	0.178571	0.30303	0.671296	rs2547231-rs296360|rs4646450-rs10257273|rs77356530-rs13222543|rs17277546-rs80193476|rs10278040	http://www.ebi.ac.uk/efo/EFO_0007001	Other measurement	http://www.ebi.ac.uk/efo/EFO_0001444
biliverdin	bilirubin measurement	32	39	0	6	6	0.000763349	1.11425e-22	1.29063e-17	7.74379e-17	0.0923077	0.169014	0.494199	rs6717546-rs1587493-rs8330|rs12986677-rs2361502|rs12993249-rs1550532-rs838705|rs11888492-rs6431630|rs887829-rs13401281-rs2741023|rs4148328-rs28946889	http://www.ebi.ac.uk/efo/EFO_0004570	Other measurement	http://www.ebi.ac.uk/efo/EFO_0001444
X-12063	serum metabolite measurement	44	126	2	5	7	0.00339103	5.21086e-22	5.17349e-17	3.62144e-16	0.0429448	0.0823529	0.22334	rs472660-rs2897031|rs4646450-rs6957987-rs952319|rs7896133-rs7917617|rs296391-rs296396|rs11045611-rs11045825|rs10242455|rs4149056	http://www.ebi.ac.uk/efo/EFO_0005653	Other measurement	http://www.ebi.ac.uk/efo/EFO_0001444
androsterone sulfate	dehydroepiandrosterone sulphate measurement	15	24	1	4	5	0.000220197	1.31121e-21	1.13908e-16	9.11262e-16	0.147059	0.25641	0.694444	rs77356530-rs13222543|rs4646450-rs10257273|rs182420-rs200943612-rs2972516-rs296360|rs17277546-rs80193476|rs10278040	http://www.ebi.ac.uk/efo/EFO_0007001	Other measurement	http://www.ebi.ac.uk/efo/EFO_0001444
X-12063	blood metabolite measurement	44	156	2	5	7	0.00419842	2.40048e-21	1.85365e-16	1.66829e-15	0.0362694	0.07	0.183644	rs7809615-rs4646450|rs1853207-rs7917617|rs4917639-rs1934963|rs12829704-rs11045825|rs2547231-rs296396|rs10242455|rs4149056	http://www.ebi.ac.uk/efo/EFO_0005664	Other measurement	http://www.ebi.ac.uk/efo/EFO_0001444
1-arachidonoylglycerophosphoethanolamine*	blood metabolite measurement	16	156	4	2	6	0.0015267	5.47934e-21	3.80803e-16	3.80803e-15	0.0361446	0.0697674	0.146635	rs12829704-rs11045906|rs2727271|rs968567|rs174578-rs174548|rs10468017|rs4149056	http://www.ebi.ac.uk/efo/EFO_0005664	Other measurement	http://www.ebi.ac.uk/efo/EFO_0001444
isobutyrylcarnitine	cation-independent mannose-6-phosphate receptor measurement	18	4	1	3	4	4.40394e-05	1.02794e-20	6.49455e-16	7.14401e-15	0.222222	0.363636	0.555556	rs12202350|rs9295123-rs650284-rs2297374|rs600324-rs683369|rs4709395-rs2297363	http://www.ebi.ac.uk/efo/EFO_0008075	Other measurement	http://www.ebi.ac.uk/efo/EFO_0001444
1-arachidonoylglycerophosphocholine*	alpha-linolenic acid measurement	19	5	2	2	4	5.81075e-05	6.51026e-20	3.77042e-15	4.5245e-14	0.2	0.333333	0.547368	rs174547-rs174535|rs509360|rs174468-rs666870-rs174450|rs1692120	http://www.ebi.ac.uk/efo/EFO_0007759	Lipid or lipoprotein measurement	http://www.ebi.ac.uk/efo/EFO_0004529
bilirubin (E,E)*	bilirubin measurement	24	39	0	5	5	0.000572512	2.51336e-19	1.34364e-14	1.74673e-13	0.0862069	0.15873	0.371202	rs12986677-rs2361502|rs4663335-rs6431630|rs887829-rs13401281-rs2741023|rs4148328-rs28946889|rs1587493-rs8330	http://www.ebi.ac.uk/efo/EFO_0004570	Other measurement	http://www.ebi.ac.uk/efo/EFO_0001444
X-11441	bilirubin measurement	25	39	1	4	5	0.000596367	3.14164e-19	1.50436e-14	2.18338e-13	0.0847458	0.15625	0.363723	rs12986677-rs2361502|rs6717546-rs1587493-rs8330|rs4148328-rs28946889|rs6431630|rs4148324-rs13401281-rs2741023	http://www.ebi.ac.uk/efo/EFO_0004570	Other measurement	http://www.ebi.ac.uk/efo/EFO_0001444
glutaroyl carnitine	blood metabolite measurement	29	156	4	2	6	0.00276714	3.24692e-19	1.50436e-14	2.25655e-13	0.0335196	0.0648649	0.145207	rs2292399-rs17641971-rs10504073|rs715|rs8012|rs12445600-rs2062541-rs246234|rs13375749|rs8056893	http://www.ebi.ac.uk/efo/EFO_0005664	Other measurement	http://www.ebi.ac.uk/efo/EFO_0001444
X-11530	bilirubin measurement	28	39	0	5	5	0.000667931	5.81111e-19	2.52413e-14	4.03861e-13	0.0806452	0.149254	0.342846	rs12986677-rs2361502|rs11888492-rs6431630|rs887829-rs13401281-rs2741023|rs4148328-rs28946889|rs1587493-rs8330	http://www.ebi.ac.uk/efo/EFO_0004570	Other measurement	http://www.ebi.ac.uk/efo/EFO_0001444
X-11529	bilirubin measurement	32	39	1	4	5	0.000763349	1.19062e-18	4.86738e-14	8.27454e-13	0.0757576	0.140845	0.318255	rs73233620-rs4149021|rs7303743-rs2417940|rs2196019-rs55986512|rs4762813-rs1604542|rs4149056	http://www.ebi.ac.uk/efo/EFO_0004570	Other measurement	http://www.ebi.ac.uk/efo/EFO_0001444
mannose	sleep duration, triglyceride measurement	16	87	1	4	5	0.000851428	1.65739e-18	6.39917e-14	1.15185e-12	0.0510204	0.0970874	0.19217	rs2178198-rs17709034|rs1260326|rs1275539-rs13404446|rs73921512-rs7583698|rs2141371-rs62141290-rs13013484	http://www.ebi.ac.uk/efo/EFO_0005271, http://www.ebi.ac.uk/efo/EFO_0004530	Lipid or lipoprotein measurement,Other measurement	http://www.ebi.ac.uk/efo/EFO_0001444,http://www.ebi.ac.uk/efo/EFO_0004529
X-03094	blood metabolite measurement	10	156	4	1	5	0.000954187	1.86764e-18	6.83142e-14	1.29797e-12	0.0310559	0.060241	0.104167	rs11825181-rs10466589|rs1260326|rs964184|rs6679002|rs2187375	http://www.ebi.ac.uk/efo/EFO_0005664	Other measurement	http://www.ebi.ac.uk/efo/EFO_0001444
hexanoylcarnitine	acylcarnitine measurement, blood metabolite measurement	22	9	1	3	4	0.000121108	3.09609e-18	1.07586e-13	2.15172e-12	0.148148	0.258065	0.505051	rs8396-rs2070630|rs1171614|rs11161521-rs7552404|rs272869-rs270601-rs162892	http://www.ebi.ac.uk/efo/EFO_0005059, http://www.ebi.ac.uk/efo/EFO_0005664	Other measurement	http://www.ebi.ac.uk/efo/EFO_0001444
butyrylcarnitine	serum metabolite measurement	60	126	1	5	6	0.00462414	9.26527e-18	3.06628e-13	6.43918e-12	0.0333333	0.0645161	0.146382	rs2066938|rs274567-rs272889|rs2649999-rs7979473|rs7094971-rs1171617-rs12772586|rs4454799-rs525425|rs2258844-rs12368199-rs1796419	http://www.ebi.ac.uk/efo/EFO_0005653	Other measurement	http://www.ebi.ac.uk/efo/EFO_0001444
carnitine	acylcarnitine measurement, blood metabolite measurement	32	9	0	4	4	0.000176158	1.52198e-17	4.80793e-13	1.05774e-11	0.108108	0.195122	0.347222	rs1171659-rs1171606|rs270601-rs162904-rs419291|rs2405522-rs6893782|rs1171620-rs12356193-rs1171614	http://www.ebi.ac.uk/efo/EFO_0005059, http://www.ebi.ac.uk/efo/EFO_0005664	Other measurement	http://www.ebi.ac.uk/efo/EFO_0001444
eicosapentaenoate (EPA; 20:5n3)	fatty acid desaturase enzyme activity measurement	3	6	0	3	3	1.10098e-05	2.74605e-17	8.29761e-13	1.90845e-11	0.5	0.666667	0.99	rs174556-rs174549|rs138194593-rs174575|rs2845573-rs2072113	http://www.ebi.ac.uk/efo/EFO_0009791	Other measurement	http://www.ebi.ac.uk/efo/EFO_0001444
X-12063	hormone measurement	44	8	0	4	4	0.000215304	3.19194e-17	9.09399e-13	2.21834e-11	0.0833333	0.153846	0.25	rs4646450-rs11761528|rs2637125-rs296396|rs4917639-rs2185570|rs6957987-rs740160	http://www.ebi.ac.uk/efo/EFO_0004730	Other measurement	http://www.ebi.ac.uk/efo/EFO_0001444
X-03094	lipid measurement	10	34	1	3	4	0.000207964	3.27132e-17	9.09399e-13	2.2735e-11	0.1	0.181818	0.329412	rs4939883-rs2187375|rs1260326|rs912540-rs6679002-rs10889353|rs651821-rs964184	http://www.ebi.ac.uk/efo/EFO_0004529	Other measurement	http://www.ebi.ac.uk/efo/EFO_0001444
ADpSGEGDFXAEGGGVR*	alkaline phosphatase measurement	5	94	0	4	4	0.000287479	5.12186e-17	1.36907e-12	3.55959e-11	0.0421053	0.0808081	0.110638	rs3826846-rs281392|rs657152-rs612169|rs281377-rs601338|rs2519093-rs651007	http://www.ebi.ac.uk/efo/EFO_0004533	Liver enzyme measurement	http://www.ebi.ac.uk/efo/EFO_0004582
1-linoleoylglycerophosphoethanolamine*	cis/trans-18:2 fatty acid measurement, trans fatty acid measurement	8	3	1	2	3	1.46798e-05	7.68894e-17	1.90845e-12	5.34366e-11	0.375	0.545455	0.75	rs509360|rs2727270-rs2072114|rs968567-rs174549-rs174535	http://www.ebi.ac.uk/efo/EFO_0006824, http://www.ebi.ac.uk/efo/EFO_0006821	Lipid or lipoprotein measurement	http://www.ebi.ac.uk/efo/EFO_0004529
dehydroisoandrosterone sulfate (DHEA-S)	hormone measurement	3	8	2	1	3	1.46798e-05	7.68894e-17	1.90845e-12	5.34366e-11	0.375	0.545455	0.75	rs17277546|rs11761528|rs2637125-rs296396	http://www.ebi.ac.uk/efo/EFO_0004730	Other measurement	http://www.ebi.ac.uk/efo/EFO_0001444
X-03094	total cholesterol measurement	10	416	2	3	5	0.0025445	2.62109e-16	6.28139e-12	1.8216e-10	0.0118765	0.0234742	0.0390625	rs1260326|rs4939883-rs2187375|rs964184|rs912540-rs6679002-rs995000|rs10466589-rs3135506	http://www.ebi.ac.uk/efo/EFO_0004574	Lipid or lipoprotein measurement	http://www.ebi.ac.uk/efo/EFO_0004732
1-arachidonoylglycerophosphoethanolamine*	cis/trans-18:2 fatty acid measurement, trans fatty acid measurement	16	3	1	2	3	2.93596e-05	7.68894e-16	1.78122e-11	5.34366e-10	0.1875	0.315789	0.375	rs509360|rs2727271-rs2072114|rs968567-rs174578-rs174549	http://www.ebi.ac.uk/efo/EFO_0006824, http://www.ebi.ac.uk/efo/EFO_0006821	Lipid or lipoprotein measurement	http://www.ebi.ac.uk/efo/EFO_0004529
X-11787	blood metabolite measurement	29	156	3	2	5	0.00276714	8.78837e-16	1.90867e-11	6.10774e-10	0.0277778	0.0540541	0.101998	rs4986894-rs2298037|rs1853207-rs2901822|rs10206899|rs1934963|rs12620074	http://www.ebi.ac.uk/efo/EFO_0005664	Other measurement	http://www.ebi.ac.uk/efo/EFO_0001444
succinylcarnitine	blood metabolite measurement	29	156	2	3	5	0.00276714	8.78837e-16	1.90867e-11	6.10774e-10	0.0277778	0.0540541	0.101998	rs10988229-rs10988217-rs746872-rs10988209|rs2062541-rs924135|rs17806888|rs1411078-rs12686182|rs1472631	http://www.ebi.ac.uk/efo/EFO_0005664	Other measurement	http://www.ebi.ac.uk/efo/EFO_0001444
arachidonate (20:4n6)	cis/trans-18:2 fatty acid measurement, trans fatty acid measurement	18	3	1	2	3	3.30295e-05	1.12039e-15	2.35954e-11	7.78648e-10	0.166667	0.285714	0.333333	rs509360|rs2727270-rs2072114|rs174548-rs174549	http://www.ebi.ac.uk/efo/EFO_0006824, http://www.ebi.ac.uk/efo/EFO_0006821	Lipid or lipoprotein measurement	http://www.ebi.ac.uk/efo/EFO_0004529
X-11469	blood metabolite measurement	6	156	0	4	4	0.000572512	1.196e-15	2.37485e-11	8.31197e-10	0.0253165	0.0493827	0.0683761	rs11754288-rs1185567|rs2071426-rs1934955|rs1934963-rs11188148|rs4149081-rs4149056	http://www.ebi.ac.uk/efo/EFO_0005664	Other measurement	http://www.ebi.ac.uk/efo/EFO_0001444
X-02269	blood metabolite measurement	6	156	0	4	4	0.000572512	1.196e-15	2.37485e-11	8.31197e-10	0.0253165	0.0493827	0.0683761	rs2199680-rs4149056|rs2071426-rs1934955|rs1185567-rs1165196|rs1934963-rs11188148	http://www.ebi.ac.uk/efo/EFO_0005664	Other measurement	http://www.ebi.ac.uk/efo/EFO_0001444
1-arachidonoylglycerophosphocholine*	cis/trans-18:2 fatty acid measurement, trans fatty acid measurement	19	3	1	2	3	3.48645e-05	1.33046e-15	2.56846e-11	9.24644e-10	0.157895	0.272727	0.315789	rs509360|rs2727270-rs2072114|rs968567-rs174549-rs174535	http://www.ebi.ac.uk/efo/EFO_0006824, http://www.ebi.ac.uk/efo/EFO_0006821	Lipid or lipoprotein measurement	http://www.ebi.ac.uk/efo/EFO_0004529
carnitine	blood metabolite measurement	32	156	3	2	5	0.0030534	1.48992e-15	2.79856e-11	1.03547e-09	0.0273224	0.0531915	0.100454	rs2405522|rs1171615-rs1171620-rs12356193|rs9842133|rs419291-rs272889|rs1466788	http://www.ebi.ac.uk/efo/EFO_0005664	Other measurement	http://www.ebi.ac.uk/efo/EFO_0001444
X-03094	low density lipoprotein cholesterol measurement	10	593	2	3	5	0.00362713	1.5532e-15	2.84064e-11	1.07944e-09	0.0083612	0.0165837	0.027403	rs912540-rs1168127-rs6679002|rs1260326|rs964184|rs10466589-rs12272004|rs7241918-rs2187375	http://www.ebi.ac.uk/efo/EFO_0004611	Lipid or lipoprotein measurement	http://www.ebi.ac.uk/efo/EFO_0004732
X-03094	triglyceride measurement, blood pressure	10	5	0	3	3	3.05829e-05	1.64762e-15	2.93606e-11	1.14506e-09	0.25	0.4	0.66	rs11825181-rs10466589|rs1260326-rs780093|rs964184-rs2266788	http://www.ebi.ac.uk/efo/EFO_0004530, http://www.ebi.ac.uk/efo/EFO_0004325	Lipid or lipoprotein measurement,Other measurement	http://www.ebi.ac.uk/efo/EFO_0001444,http://www.ebi.ac.uk/efo/EFO_0004529
acetylcarnitine	acylcarnitine measurement, blood metabolite measurement	6	9	1	2	3	3.30295e-05	2.30666e-15	3.90996e-11	1.60308e-09	0.25	0.4	0.75	rs274567-rs270601-rs162892|rs1171614|rs6893782-rs274550	http://www.ebi.ac.uk/efo/EFO_0005059, http://www.ebi.ac.uk/efo/EFO_0005664	Other measurement	http://www.ebi.ac.uk/efo/EFO_0001444
1-eicosatrienoylglycerophosphocholine*	glycerophospholipid measurement, blood metabolite measurement	6	9	1	2	3	3.30295e-05	2.30666e-15	3.90996e-11	1.60308e-09	0.25	0.4	0.75	rs968567|rs6498540-rs7200543|rs174547-rs174548	http://www.ebi.ac.uk/efo/EFO_0007630, http://www.ebi.ac.uk/efo/EFO_0005664	Lipid or lipoprotein measurement,Other measurement	http://www.ebi.ac.uk/efo/EFO_0001444,http://www.ebi.ac.uk/efo/EFO_0004529
dehydroisoandrosterone sulfate (DHEA-S)	dehydroepiandrosterone sulphate measurement	3	24	0	3	3	4.40394e-05	2.779e-15	4.59846e-11	1.93135e-09	0.125	0.222222	0.25	rs296396-rs296360|rs17277546-rs80193476|rs11761528-rs10257273-rs10278040	http://www.ebi.ac.uk/efo/EFO_0007001	Other measurement	http://www.ebi.ac.uk/efo/EFO_0001444
bilirubin (E,Z or Z,E)*	bilirubin measurement, metabolic syndrome	13	5	2	1	3	3.97578e-05	3.92682e-15	6.34665e-11	2.72906e-09	0.2	0.333333	0.507692	rs887829-rs4148325|rs12988520|rs2361502	http://www.ebi.ac.uk/efo/EFO_0004570, http://www.ebi.ac.uk/efo/EFO_0000195	Other measurement,Metabolic disorder	http://www.ebi.ac.uk/efo/EFO_0001444,http://www.ebi.ac.uk/efo/EFO_0000589
dihomo-linolenate (20:3n3 or n6)	glycerophospholipid measurement, blood metabolite measurement	7	9	2	1	3	3.85345e-05	4.03665e-15	6.37589e-11	2.80539e-09	0.230769	0.375	0.761905	rs968567|rs6498540|rs174547-rs174548	http://www.ebi.ac.uk/efo/EFO_0007630, http://www.ebi.ac.uk/efo/EFO_0005664	Lipid or lipoprotein measurement,Other measurement	http://www.ebi.ac.uk/efo/EFO_0001444,http://www.ebi.ac.uk/efo/EFO_0004529
5alpha-androstan-3beta,17beta-diol disulfate	serum metabolite measurement	9	126	2	2	4	0.00069362	4.23531e-15	6.54101e-11	2.94345e-09	0.0305344	0.0592593	0.0881834	rs17277546|rs296391-rs2547231|rs4646450-rs952319-rs10278040|rs4149056	http://www.ebi.ac.uk/efo/EFO_0005653	Other measurement	http://www.ebi.ac.uk/efo/EFO_0001444
N-acetylglycine	glycine measurement, amino acid measurement	18	4	1	2	3	4.40394e-05	4.48152e-15	6.7708e-11	3.11457e-09	0.157895	0.272727	0.354167	rs1657863|rs7421152-rs12613336|rs4310999-rs12618979	http://www.ebi.ac.uk/efo/EFO_0009767, http://www.ebi.ac.uk/efo/EFO_0005134	Other measurement	http://www.ebi.ac.uk/efo/EFO_0001444
1-linoleoylglycerophosphoethanolamine*	blood metabolite measurement	8	156	2	2	4	0.000763349	5.58051e-15	8.2518e-11	3.87834e-09	0.025	0.0487805	0.0705128	rs174548-rs174535|rs968567|rs2727270-rs2727271|rs2070895	http://www.ebi.ac.uk/efo/EFO_0005664	Other measurement	http://www.ebi.ac.uk/efo/EFO_0001444
5alpha-androstan-3beta,17beta-diol disulfate	hormone measurement	9	8	1	2	3	4.40394e-05	6.45862e-15	9.35128e-11	4.48861e-09	0.214286	0.352941	0.69437	rs4646450-rs11761528-rs10278040|rs2637125-rs2547231|rs17277546	http://www.ebi.ac.uk/efo/EFO_0004730	Other measurement	http://www.ebi.ac.uk/efo/EFO_0001444
X-03094	serum metabolite measurement	10	126	0	4	4	0.000770689	7.05843e-15	1.00112e-10	4.90547e-09	0.030303	0.0588235	0.0888889	rs1943973-rs2187375|rs10159255-rs912540-rs6679002|rs1260326-rs780094|rs651821-rs964184	http://www.ebi.ac.uk/efo/EFO_0005653	Other measurement	http://www.ebi.ac.uk/efo/EFO_0001444
1-arachidonoylglycerophosphoethanolamine*	alpha-linolenic acid measurement	16	5	1	2	3	4.89327e-05	7.68885e-15	1.06872e-10	5.3436e-09	0.166667	0.285714	0.4125	rs509360|rs174578-rs174547|rs174468-rs666870-rs174450	http://www.ebi.ac.uk/efo/EFO_0007759	Lipid or lipoprotein measurement	http://www.ebi.ac.uk/efo/EFO_0004529
X-03094	metabolic syndrome	10	132	1	3	4	0.000807389	8.52062e-15	1.16111e-10	5.92166e-09	0.0289855	0.056338	0.0848485	rs964184|rs10466589-rs11820589|rs912540-rs6679002-rs638714|rs1260326-rs780094	http://www.ebi.ac.uk/efo/EFO_0000195	Metabolic disorder	http://www.ebi.ac.uk/efo/EFO_0000589
hexanoylcarnitine	metabolite measurement	22	56	0	4	4	0.000753563	9.02137e-15	1.20571e-10	6.26967e-09	0.0540541	0.102564	0.176432	rs7094971-rs1171614|rs11161521-rs211718|rs272889-rs272869|rs8396-rs2070630	http://www.ebi.ac.uk/efo/EFO_0004725	Other measurement	http://www.ebi.ac.uk/efo/EFO_0001444
1-linoleoylglycerophosphoethanolamine*	phosphatidylcholine measurement	8	10	0	3	3	4.89327e-05	9.22658e-15	1.20987e-10	6.41229e-09	0.2	0.333333	0.63444	rs2727270-rs2072114|rs174455-rs174465|rs968567-rs174535-rs28456	http://www.ebi.ac.uk/efo/EFO_0010226	Lipid or lipoprotein measurement	http://www.ebi.ac.uk/efo/EFO_0004529
5alpha-androstan-3beta,17beta-diol disulfate	blood metabolite measurement	9	156	3	1	4	0.000858768	1.00442e-14	1.29269e-10	6.9805e-09	0.0248447	0.0484848	0.0712251	rs2547231|rs13222543|rs4646450-rs7809615-rs10278040|rs4149056	http://www.ebi.ac.uk/efo/EFO_0005664	Other measurement	http://www.ebi.ac.uk/efo/EFO_0001444
arachidonate (20:4n6)	alpha-linolenic acid measurement	18	5	1	2	3	5.50492e-05	1.12037e-14	1.4157e-10	7.78637e-09	0.15	0.26087	0.366667	rs174547-rs174548-rs174575|rs509360|rs174468-rs174478-rs174450	http://www.ebi.ac.uk/efo/EFO_0007759	Lipid or lipoprotein measurement	http://www.ebi.ac.uk/efo/EFO_0004529
serine	blood metabolite measurement, amino acid measurement	11	8	1	2	3	5.38259e-05	1.26865e-14	1.57444e-10	8.81688e-09	0.1875	0.315789	0.583502	rs477992-rs1163251-rs637868-rs523395|rs7421152-rs715-rs16844839|rs4947534	http://www.ebi.ac.uk/efo/EFO_0005664, http://www.ebi.ac.uk/efo/EFO_0005134	Other measurement	http://www.ebi.ac.uk/efo/EFO_0001444
betaine	insulin sensitivity measurement	20	5	2	1	3	6.11658e-05	1.56522e-14	1.90842e-10	1.0878e-08	0.136364	0.24	0.33	rs499368|rs715|rs17823642-rs16876394	http://www.ebi.ac.uk/efo/EFO_0004471	Other measurement	http://www.ebi.ac.uk/efo/EFO_0001444
glycine	glycine measurement	28	51	1	3	4	0.000873448	1.7179e-14	2.05846e-10	1.19391e-08	0.0533333	0.101266	0.174889	rs1509820-rs2370998-rs2544312|rs1437370-rs12465522-rs12478788|rs715|rs11688017-rs62177991	http://www.ebi.ac.uk/efo/EFO_0009767	Other measurement	http://www.ebi.ac.uk/efo/EFO_0001444
arachidonate (20:4n6)	docosapentaenoic acid measurement	18	6	0	3	3	6.60591e-05	2.24073e-14	2.59544e-10	1.55726e-08	0.142857	0.25	0.375	rs174547-rs174548-rs174575|rs174468-rs174478-rs174450|rs579383-rs198426	http://www.ebi.ac.uk/efo/EFO_0006809	Lipid or lipoprotein measurement	http://www.ebi.ac.uk/efo/EFO_0004529
arachidonate (20:4n6)	fatty acid desaturase enzyme activity measurement	18	6	0	3	3	6.60591e-05	2.24073e-14	2.59544e-10	1.55726e-08	0.142857	0.25	0.375	rs138194593-rs174575|rs2727270-rs2072113|rs174548-rs174549	http://www.ebi.ac.uk/efo/EFO_0009791	Other measurement	http://www.ebi.ac.uk/efo/EFO_0001444
1-arachidonoylglycerophosphocholine*	docosapentaenoic acid measurement	19	6	0	3	3	6.9729e-05	2.66086e-14	3.03155e-10	1.84925e-08	0.136364	0.24	0.355263	rs174547-rs174535|rs198426-rs198464|rs174468-rs666870-rs174450	http://www.ebi.ac.uk/efo/EFO_0006809	Lipid or lipoprotein measurement	http://www.ebi.ac.uk/efo/EFO_0004529
bilirubin (E,E)*	bilirubin measurement, metabolic syndrome	24	5	0	3	3	7.3399e-05	2.77895e-14	3.08737e-10	1.93131e-08	0.115385	0.206897	0.275	rs12986677-rs2361502|rs12988520-rs7592624|rs887829-rs4148325	http://www.ebi.ac.uk/efo/EFO_0004570, http://www.ebi.ac.uk/efo/EFO_0000195	Other measurement,Metabolic disorder	http://www.ebi.ac.uk/efo/EFO_0001444,http://www.ebi.ac.uk/efo/EFO_0000589
1-linoleoylglycerophosphoethanolamine*	esterified cholesterol measurement	8	14	1	2	3	6.85057e-05	2.7987e-14	3.08737e-10	1.94504e-08	0.157895	0.272727	0.468945	rs968567-rs174535-rs28456|rs174455|rs2727270-rs2727271	http://www.ebi.ac.uk/efo/EFO_0008589	Lipid or lipoprotein measurement	http://www.ebi.ac.uk/efo/EFO_0004732
X-11793	bilirubin measurement, metabolic syndrome	25	5	0	3	3	7.64573e-05	3.15789e-14	3.37642e-10	2.19467e-08	0.111111	0.2	0.264	rs12986677-rs2361502|rs12988520-rs7592624|rs887829-rs4148325	http://www.ebi.ac.uk/efo/EFO_0004570, http://www.ebi.ac.uk/efo/EFO_0000195	Other measurement,Metabolic disorder	http://www.ebi.ac.uk/efo/EFO_0001444,http://www.ebi.ac.uk/efo/EFO_0000589
X-11441	bilirubin measurement, metabolic syndrome	25	5	0	3	3	7.64573e-05	3.15789e-14	3.37642e-10	2.19467e-08	0.111111	0.2	0.264	rs12986677-rs2361502|rs4148324-rs4148325|rs12988520-rs7592624	http://www.ebi.ac.uk/efo/EFO_0004570, http://www.ebi.ac.uk/efo/EFO_0000195	Other measurement,Metabolic disorder	http://www.ebi.ac.uk/efo/EFO_0001444,http://www.ebi.ac.uk/efo/EFO_0000589
androsterone sulfate	hormone measurement	15	8	1	2	3	7.3399e-05	3.49837e-14	3.64843e-10	2.4313e-08	0.15	0.26087	0.439894	rs4646450-rs11761528-rs10278040|rs17277546|rs2637125-rs182420-rs2972516	http://www.ebi.ac.uk/efo/EFO_0004730	Other measurement	http://www.ebi.ac.uk/efo/EFO_0001444
ADpSGEGDFXAEGGGVR*	urinary metabolite measurement	5	26	0	3	3	7.95156e-05	3.56979e-14	3.64843e-10	2.48093e-08	0.107143	0.193548	0.253846	rs687289-rs612169|rs601338-rs2287921|rs579459-rs651007	http://www.ebi.ac.uk/efo/EFO_0005116	Other measurement	http://www.ebi.ac.uk/efo/EFO_0001444
X-11442	bilirubin measurement, metabolic syndrome	26	5	0	3	3	7.95156e-05	3.56979e-14	3.64843e-10	2.48093e-08	0.107143	0.193548	0.253846	rs12986677-rs2361502|rs4148324-rs4148325|rs12988520-rs7592624	http://www.ebi.ac.uk/efo/EFO_0004570, http://www.ebi.ac.uk/efo/EFO_0000195	Other measurement,Metabolic disorder	http://www.ebi.ac.uk/efo/EFO_0001444,http://www.ebi.ac.uk/efo/EFO_0000589
1-arachidonoylglycerophosphoinositol*	phosphatidylcholine measurement	12	10	0	3	3	7.3399e-05	3.62468e-14	3.65084e-10	2.51908e-08	0.157895	0.272727	0.474916	rs2727270-rs2072114|rs174455-rs174465|rs174578-rs28456	http://www.ebi.ac.uk/efo/EFO_0010226	Lipid or lipoprotein measurement	http://www.ebi.ac.uk/efo/EFO_0004529
1,5-anhydroglucitol (1,5-AG)	1,5 anhydroglucitol measurement	18	7	0	3	3	7.70689e-05	3.92125e-14	3.86159e-10	2.72519e-08	0.136364	0.24	0.380952	rs9825346-rs9756306|rs182549-rs10174462-rs3814354-rs4954388-rs7570971-rs7589832|rs11976181-rs3800993	http://www.ebi.ac.uk/efo/EFO_0008009	Other measurement	http://www.ebi.ac.uk/efo/EFO_0001444
1-arachidonoylglycerophosphoinositol*	blood metabolite measurement	12	156	0	4	4	0.00114502	3.94505e-14	3.86159e-10	2.74173e-08	0.0243902	0.047619	0.0726269	rs2576452-rs8736|rs174578-rs174548|rs2727270-rs2727271|rs1871395-rs4149056	http://www.ebi.ac.uk/efo/EFO_0005664	Other measurement	http://www.ebi.ac.uk/efo/EFO_0001444
bilirubin (Z,Z)	bilirubin measurement, metabolic syndrome	28	5	0	3	3	8.56321e-05	4.49793e-14	4.28215e-10	3.12597e-08	0.1	0.181818	0.235714	rs12986677-rs2361502|rs12988520-rs7592624|rs887829-rs4148325	http://www.ebi.ac.uk/efo/EFO_0004570, http://www.ebi.ac.uk/efo/EFO_0000195	Other measurement,Metabolic disorder	http://www.ebi.ac.uk/efo/EFO_0001444,http://www.ebi.ac.uk/efo/EFO_0000589
X-11530	bilirubin measurement, metabolic syndrome	28	5	0	3	3	8.56321e-05	4.49793e-14	4.28215e-10	3.12597e-08	0.1	0.181818	0.235714	rs12986677-rs2361502|rs12988520-rs7592624|rs887829-rs4148325	http://www.ebi.ac.uk/efo/EFO_0004570, http://www.ebi.ac.uk/efo/EFO_0000195	Other measurement,Metabolic disorder	http://www.ebi.ac.uk/efo/EFO_0001444,http://www.ebi.ac.uk/efo/EFO_0000589
1-arachidonoylglycerophosphoethanolamine*	serum metabolite measurement	16	126	1	3	4	0.0012331	6.11511e-14	5.74308e-10	4.24988e-08	0.0289855	0.056338	0.0885195	rs174578-rs174546|rs7350789-rs10468017|rs2727270-rs2727271|rs4149056	http://www.ebi.ac.uk/efo/EFO_0005653	Other measurement	http://www.ebi.ac.uk/efo/EFO_0001444
biliverdin	bilirubin measurement, metabolic syndrome	32	5	0	3	3	9.78653e-05	6.81002e-14	6.31044e-10	4.73283e-08	0.0882353	0.162162	0.20625	rs12986677-rs2361502|rs12988520-rs7592624|rs887829-rs4148325	http://www.ebi.ac.uk/efo/EFO_0004570, http://www.ebi.ac.uk/efo/EFO_0000195	Other measurement,Metabolic disorder	http://www.ebi.ac.uk/efo/EFO_0001444,http://www.ebi.ac.uk/efo/EFO_0000589
1-arachidonoylglycerophosphoethanolamine*	phosphatidylcholine measurement	16	10	0	3	3	9.78653e-05	9.22634e-14	8.43701e-10	6.41212e-08	0.130435	0.230769	0.376678	rs174465-rs174464-rs174450|rs2727271-rs2072114|rs968567-rs174578-rs28456	http://www.ebi.ac.uk/efo/EFO_0010226	Lipid or lipoprotein measurement	http://www.ebi.ac.uk/efo/EFO_0004529
X-10510	sphingomyelin measurement	8	21	2	1	3	0.000102759	1.02259e-13	9.22958e-10	7.10677e-08	0.115385	0.206897	0.319993	rs438568-rs4814176|rs7146588|rs4902243	http://www.ebi.ac.uk/efo/EFO_0010118	Lipid or lipoprotein measurement	http://www.ebi.ac.uk/efo/EFO_0004529
1-arachidonoylglycerophosphoinositol*	esterified cholesterol measurement	12	14	1	2	3	0.000102759	1.09947e-13	9.79626e-10	7.64109e-08	0.130435	0.230769	0.379283	rs174455|rs2727270-rs2727271|rs174578-rs28456	http://www.ebi.ac.uk/efo/EFO_0008589	Lipid or lipoprotein measurement	http://www.ebi.ac.uk/efo/EFO_0004732
1-eicosatrienoylglycerophosphocholine*	chronic kidney disease, serum metabolite measurement	6	30	0	3	3	0.000110098	1.11485e-13	9.80762e-10	7.74802e-08	0.0909091	0.166667	0.225	rs102275-rs174548|rs968567-rs7943728|rs35574015-rs7200543	http://www.ebi.ac.uk/efo/EFO_0003884, http://www.ebi.ac.uk/efo/EFO_0005653	Other measurement,Other disease	http://www.ebi.ac.uk/efo/EFO_0000408,http://www.ebi.ac.uk/efo/EFO_0001444
arachidonate (20:4n6)	phosphatidylcholine measurement	18	10	0	3	3	0.000110098	1.3444e-13	1.16792e-09	9.34332e-08	0.12	0.214286	0.341006	rs2727270-rs2072114|rs174548-rs174575-rs28456|rs174465-rs174634-rs174450	http://www.ebi.ac.uk/efo/EFO_0010226	Lipid or lipoprotein measurement	http://www.ebi.ac.uk/efo/EFO_0004529
1-arachidonoylglycerophosphocholine*	phosphatidylcholine measurement	19	10	0	3	3	0.000116215	1.59647e-13	1.36977e-09	1.10952e-07	0.115385	0.206897	0.325537	rs968567-rs174535-rs28456|rs2727270-rs2072114|rs174465-rs174634-rs174450	http://www.ebi.ac.uk/efo/EFO_0010226	Lipid or lipoprotein measurement	http://www.ebi.ac.uk/efo/EFO_0004529
X-11820	Alzheimer's disease	3	95	1	2	3	0.000174323	1.90047e-13	1.61072e-09	1.32079e-07	0.0315789	0.0612245	0.0631579	rs7412-rs445925|rs405509|rs439401-rs584007	http://www.ebi.ac.uk/efo/EFO_0000249	Neurological disorder	http://www.ebi.ac.uk/efo/EFO_0000618
dihomo-linolenate (20:3n3 or n6)	chronic kidney disease, serum metabolite measurement	7	30	0	3	3	0.000128448	1.95097e-13	1.6336e-09	1.35589e-07	0.0882353	0.162162	0.228571	rs35574015-rs6498540|rs102275-rs174548|rs968567-rs7943728	http://www.ebi.ac.uk/efo/EFO_0003884, http://www.ebi.ac.uk/efo/EFO_0005653	Other measurement,Other disease	http://www.ebi.ac.uk/efo/EFO_0000408,http://www.ebi.ac.uk/efo/EFO_0001444
hexanoylcarnitine	serum metabolite measurement	22	126	0	4	4	0.00169552	2.45692e-13	2.03275e-09	1.70751e-07	0.0277778	0.0540541	0.0856809	rs7094971-rs1171614|rs11161521-rs12134854|rs272889-rs272869|rs8396-rs2070630	http://www.ebi.ac.uk/efo/EFO_0005653	Other measurement	http://www.ebi.ac.uk/efo/EFO_0001444
X-18601	chronic kidney disease, urinary metabolite measurement	3	104	0	3	3	0.000190837	2.50033e-13	2.04433e-09	1.73768e-07	0.0288462	0.0560748	0.0576923	rs12533251-rs34670419|rs2199680-rs4149056|rs296381-rs2972516	http://www.ebi.ac.uk/efo/EFO_0003884, http://www.ebi.ac.uk/efo/EFO_0005116	Other measurement,Other disease	http://www.ebi.ac.uk/efo/EFO_0000408,http://www.ebi.ac.uk/efo/EFO_0001444
1-arachidonoylglycerophosphoethanolamine*	esterified cholesterol measurement	16	14	1	2	3	0.000137011	2.79859e-13	2.2187e-09	1.94496e-07	0.111111	0.2	0.315632	rs174605-rs174464-rs174455-rs174450|rs2727271|rs968567-rs174578-rs28456	http://www.ebi.ac.uk/efo/EFO_0008589	Lipid or lipoprotein measurement	http://www.ebi.ac.uk/efo/EFO_0004732
X-10510	sphingolipid measurement	8	29	0	3	3	0.000141905	2.80937e-13	2.2187e-09	1.95246e-07	0.0882353	0.162162	0.234226	rs7157785-rs4902243|rs438568-rs4814176|rs9707777-rs34978076	http://www.ebi.ac.uk/efo/EFO_0004622	Lipid or lipoprotein measurement	http://www.ebi.ac.uk/efo/EFO_0004529
X-11787	response to anticoagulant	29	8	0	3	3	0.000141905	2.80937e-13	2.2187e-09	1.95246e-07	0.0882353	0.162162	0.234226	rs2901822-rs1057910|rs12761249-rs1934963-rs1799853|rs2298037-rs12777823	http://purl.obolibrary.org/obo/GO_0061476	Response to drug	http://purl.obolibrary.org/obo/GO_0042493
3-dehydrocarnitine*	blood metabolite measurement	19	156	1	3	4	0.00181295	3.08748e-13	2.41094e-09	2.14574e-07	0.0233918	0.0457143	0.0711093	rs316019-rs316020|rs273913-rs272889|rs2405522-rs2897160|rs2291429	http://www.ebi.ac.uk/efo/EFO_0005664	Other measurement	http://www.ebi.ac.uk/efo/EFO_0001444
X-03094	triglyceride measurement, physical activity	10	24	2	1	3	0.000146798	3.33458e-13	2.54667e-09	2.31747e-07	0.0967742	0.176471	0.265127	rs964184|rs1260326|rs4495740-rs912540-rs6679002	http://www.ebi.ac.uk/efo/EFO_0004530, http://www.ebi.ac.uk/efo/EFO_0003940	Lipid or lipoprotein measurement,Biological process	http://purl.obolibrary.org/obo/GO_0008150,http://www.ebi.ac.uk/efo/EFO_0004529
epiandrosterone sulfate	dehydroepiandrosterone sulphate measurement	10	24	0	3	3	0.000146798	3.33458e-13	2.54667e-09	2.31747e-07	0.0967742	0.176471	0.265127	rs11974702-rs10257273-rs10278040|rs77356530-rs13222543|rs17277546-rs80193476	http://www.ebi.ac.uk/efo/EFO_0007001	Other measurement	http://www.ebi.ac.uk/efo/EFO_0001444
X-12244	blood metabolite measurement	20	156	4	0	4	0.00190837	3.85907e-13	2.88384e-09	2.68197e-07	0.0232558	0.0454545	0.070811	rs8002180|rs9302065|rs7775554|rs6804368	http://www.ebi.ac.uk/efo/EFO_0005664	Other measurement	http://www.ebi.ac.uk/efo/EFO_0001444
betaine	blood metabolite measurement	20	156	4	0	4	0.00190837	3.85907e-13	2.88384e-09	2.68197e-07	0.0232558	0.0454545	0.070811	rs2851391|rs499368|rs715|rs16876394	http://www.ebi.ac.uk/efo/EFO_0005664	Other measurement	http://www.ebi.ac.uk/efo/EFO_0001444
X-08402	sphingomyelin measurement	12	21	1	2	3	0.000154138	4.01717e-13	2.97006e-09	2.79185e-07	0.1	0.181818	0.278208	rs7157785-rs4902243|rs438568-rs4814176|rs7146588	http://www.ebi.ac.uk/efo/EFO_0010118	Lipid or lipoprotein measurement	http://www.ebi.ac.uk/efo/EFO_0004529
arachidonate (20:4n6)	esterified cholesterol measurement	18	14	0	3	3	0.000154138	4.07791e-13	2.98322e-09	2.83406e-07	0.103448	0.1875	0.290825	rs174548-rs174575-rs28456|rs174605-rs174634-rs174455-rs174450|rs2727270-rs2727271	http://www.ebi.ac.uk/efo/EFO_0008589	Lipid or lipoprotein measurement	http://www.ebi.ac.uk/efo/EFO_0004732
pyroglutamine*	urinary metabolite measurement	10	26	2	1	3	0.000159031	4.28352e-13	3.101e-09	2.97696e-07	0.0909091	0.166667	0.246745	rs11062102-rs11613331|rs17279437|rs715	http://www.ebi.ac.uk/efo/EFO_0005116	Other measurement	http://www.ebi.ac.uk/efo/EFO_0001444
X-11820	serum metabolite measurement	3	126	3	0	3	0.000231207	4.4692e-13	3.106e-09	3.106e-07	0.0238095	0.0465116	0.047619	rs439401|rs445925|rs405509	http://www.ebi.ac.uk/efo/EFO_0005653	Other measurement	http://www.ebi.ac.uk/efo/EFO_0001444
X-12644	serum metabolite measurement	3	126	0	3	3	0.000231207	4.4692e-13	3.106e-09	3.106e-07	0.0238095	0.0465116	0.047619	rs7969341-rs4149056|rs7350789-rs1532085|rs1077835-rs1800588	http://www.ebi.ac.uk/efo/EFO_0005653	Other measurement	http://www.ebi.ac.uk/efo/EFO_0001444
X-18601	serum metabolite measurement	3	126	0	3	3	0.000231207	4.4692e-13	3.106e-09	3.106e-07	0.0238095	0.0465116	0.047619	rs2199680-rs4149056|rs296391-rs296381|rs12533251-rs952319	http://www.ebi.ac.uk/efo/EFO_0005653	Other measurement	http://www.ebi.ac.uk/efo/EFO_0001444
dehydroisoandrosterone sulfate (DHEA-S)	serum metabolite measurement	3	126	1	2	3	0.000231207	4.4692e-13	3.106e-09	3.106e-07	0.0238095	0.0465116	0.047619	rs17277546|rs11761528-rs952319|rs296391-rs296396	http://www.ebi.ac.uk/efo/EFO_0005653	Other measurement	http://www.ebi.ac.uk/efo/EFO_0001444
X-03056	blood metabolite measurement	21	156	4	0	4	0.00200379	4.76673e-13	3.27998e-09	3.31278e-07	0.0231214	0.0451977	0.0705033	rs1005390|rs11101730|rs12602901|rs662138	http://www.ebi.ac.uk/efo/EFO_0005664	Other measurement	http://www.ebi.ac.uk/efo/EFO_0001444
1-arachidonoylglycerophosphocholine*	esterified cholesterol measurement	19	14	0	3	3	0.000162701	4.84249e-13	3.29944e-09	3.36543e-07	0.1	0.181818	0.279775	rs968567-rs174535-rs28456|rs2727270-rs2727271|rs174634-rs174611-rs174455-rs174450	http://www.ebi.ac.uk/efo/EFO_0008589	Lipid or lipoprotein measurement	http://www.ebi.ac.uk/efo/EFO_0004732
hexanoylcarnitine	blood metabolite measurement	22	156	0	4	4	0.00209921	5.82557e-13	3.93073e-09	4.04865e-07	0.0229885	0.0449438	0.070188	rs1171615-rs1171614|rs2070630-rs4690909|rs11161521-rs4949874|rs272889-rs272869	http://www.ebi.ac.uk/efo/EFO_0005664	Other measurement	http://www.ebi.ac.uk/efo/EFO_0001444
X-12644	vitamin D measurement	3	145	0	3	3	0.000266071	6.83272e-13	4.56597e-09	4.74861e-07	0.0206897	0.0405405	0.0413793	rs7969341-rs12317268|rs1077835-rs1800588|rs261291-rs1532085	http://www.ebi.ac.uk/efo/EFO_0004631	Other measurement	http://www.ebi.ac.uk/efo/EFO_0001444
ADSGEGDFXAEGGGVR*	CHGA cleavage product measurement	2	2	1	1	2	2.44663e-06	7.48252e-13	4.95257e-09	5.2002e-07	1	1	0.99	rs4253236-rs4253311|rs2731672	http://www.ebi.ac.uk/efo/EFO_0007909	Other measurement	http://www.ebi.ac.uk/efo/EFO_0001444
X-11787	serum metabolite measurement	29	126	1	3	4	0.002235	7.97403e-13	5.22811e-09	5.54179e-07	0.0264901	0.0516129	0.0821249	rs7598396-rs10206899|rs7594485-rs1036113|rs4852316|rs2901822-rs7896133	http://www.ebi.ac.uk/efo/EFO_0005653	Other measurement	http://www.ebi.ac.uk/efo/EFO_0001444
X-18601	blood metabolite measurement	3	156	0	3	3	0.000286256	8.52127e-13	5.43313e-09	5.92211e-07	0.0192308	0.0377358	0.0384615	rs2199680-rs4149056|rs2547231-rs296381|rs12533251-rs7809615	http://www.ebi.ac.uk/efo/EFO_0005664	Other measurement	http://www.ebi.ac.uk/efo/EFO_0001444
dehydroisoandrosterone sulfate (DHEA-S)	blood metabolite measurement	3	156	0	3	3	0.000286256	8.52127e-13	5.43313e-09	5.92211e-07	0.0192308	0.0377358	0.0384615	rs2547231-rs296396|rs17277546-rs13222543|rs7809615-rs11761528	http://www.ebi.ac.uk/efo/EFO_0005664	Other measurement	http://www.ebi.ac.uk/efo/EFO_0001444
X-12644	blood metabolite measurement	3	156	0	3	3	0.000286256	8.52127e-13	5.43313e-09	5.92211e-07	0.0192308	0.0377358	0.0384615	rs1077835-rs2070895|rs7969341-rs4149056|rs1532085-rs10468017	http://www.ebi.ac.uk/efo/EFO_0005664	Other measurement	http://www.ebi.ac.uk/efo/EFO_0001444
X-11445	chronic kidney disease, urinary metabolite measurement	4	104	0	3	3	0.00025445	1.00009e-12	6.31855e-09	6.95041e-07	0.0285714	0.0555556	0.0612981	rs10491431-rs6889699|rs4149081-rs4149056|rs296381-rs2972516	http://www.ebi.ac.uk/efo/EFO_0003884, http://www.ebi.ac.uk/efo/EFO_0005116	Other measurement,Other disease	http://www.ebi.ac.uk/efo/EFO_0000408,http://www.ebi.ac.uk/efo/EFO_0001444
X-08402	sphingolipid measurement	12	29	1	2	3	0.000212857	1.10363e-12	6.90991e-09	7.67e-07	0.0789474	0.146341	0.212586	rs438568-rs4814176|rs7157785|rs9707777-rs34978076	http://www.ebi.ac.uk/efo/EFO_0004622	Lipid or lipoprotein measurement	http://www.ebi.ac.uk/efo/EFO_0004529
X-03094	coronary artery calcification	10	36	2	1	3	0.000220197	1.17628e-12	7.29905e-09	8.17493e-07	0.0697674	0.130435	0.183073	rs964184|rs1260326|rs10889332-rs912540-rs6679002	http://www.ebi.ac.uk/efo/EFO_0004723	Other trait	http://www.ebi.ac.uk/efo/EFO_0000001
X-11445	serum metabolite measurement	4	126	0	3	3	0.000308276	1.78758e-12	1.09941e-08	1.24233e-06	0.023622	0.0461538	0.0505952	rs296391-rs296381|rs10491431-rs13358334|rs4149081-rs4149056	http://www.ebi.ac.uk/efo/EFO_0005653	Other measurement	http://www.ebi.ac.uk/efo/EFO_0001444
X-18601	blood metabolite measurement, X12063 measurement	3	2	0	2	2	3.66995e-06	2.24476e-12	1.31098e-08	1.56006e-06	0.666667	0.8	0.99	rs4363657-rs2199680|rs12533251-rs4646450	http://www.ebi.ac.uk/efo/EFO_0005664, http://www.ebi.ac.uk/efo/EFO_0006957	Other measurement	http://www.ebi.ac.uk/efo/EFO_0001444
X-14189	angiotensin converting enzyme activity measurement	3	2	0	2	2	3.66995e-06	2.24476e-12	1.31098e-08	1.56006e-06	0.666667	0.8	0.99	rs495828-rs651007|rs4343-rs4351	http://www.ebi.ac.uk/efo/EFO_0004463	Other measurement	http://www.ebi.ac.uk/efo/EFO_0001444
X-14304	angiotensin converting enzyme activity measurement	3	2	0	2	2	3.66995e-06	2.24476e-12	1.31098e-08	1.56006e-06	0.666667	0.8	0.99	rs4343-rs4351|rs579459-rs495828	http://www.ebi.ac.uk/efo/EFO_0004463	Other measurement	http://www.ebi.ac.uk/efo/EFO_0001444
cholesterol	response to darapladib, acute coronary syndrome, lipoprotein-associated phospholipase A(2) change measurement, coronary heart disease	2	3	0	2	2	3.66995e-06	2.24476e-12	1.31098e-08	1.56006e-06	0.666667	0.8	0.99	rs7528419-rs602633|rs7412-rs445925	http://www.ebi.ac.uk/efo/EFO_0008395, http://www.ebi.ac.uk/efo/EFO_0005672, http://www.ebi.ac.uk/efo/EFO_0008432, http://www.ebi.ac.uk/efo/EFO_0001645	Cardiovascular disease,Response to drug,Cardiovascular measurement	http://purl.obolibrary.org/obo/GO_0042493,http://www.ebi.ac.uk/efo/EFO_0000319,http://www.ebi.ac.uk/efo/EFO_0004298
ADSGEGDFXAEGGGVR*	L-arginine measurement	2	3	0	2	2	3.66995e-06	2.24476e-12	1.31098e-08	1.56006e-06	0.666667	0.8	0.99	rs4253236-rs71640036|rs2731672-rs2545801	http://www.ebi.ac.uk/efo/EFO_0006524	Other measurement	http://www.ebi.ac.uk/efo/EFO_0001444
X-12038	cholesteryl ester transfer protein measurement	2	3	0	2	2	3.66995e-06	2.24476e-12	1.31098e-08	1.56006e-06	0.666667	0.8	0.99	rs12720922-rs11076175|rs1800775-rs247616	http://www.ebi.ac.uk/efo/EFO_0009133	Hematological measurement	http://www.ebi.ac.uk/efo/EFO_0004503
X-11792	blood metabolite measurement	4	156	1	2	3	0.000381675	3.40827e-12	1.95759e-08	2.36868e-06	0.0191083	0.0375	0.0408654	rs698078-rs5030062|rs2731672|rs4253252-rs4253311	http://www.ebi.ac.uk/efo/EFO_0005664	Other measurement	http://www.ebi.ac.uk/efo/EFO_0001444
X-11445	blood metabolite measurement	4	156	1	2	3	0.000381675	3.40827e-12	1.95759e-08	2.36868e-06	0.0191083	0.0375	0.0408654	rs10491431|rs2547231-rs296381|rs4149081-rs4149056	http://www.ebi.ac.uk/efo/EFO_0005664	Other measurement	http://www.ebi.ac.uk/efo/EFO_0001444
X-11905	bilirubin measurement	13	39	1	2	3	0.000310111	3.58816e-12	2.0274e-08	2.4937e-06	0.0612245	0.115385	0.160978	rs4762813-rs1604542|rs327543-rs55986512|rs4149056	http://www.ebi.ac.uk/efo/EFO_0004570	Other measurement	http://www.ebi.ac.uk/efo/EFO_0001444
bilirubin (E,Z or Z,E)*	bilirubin measurement	13	39	1	2	3	0.000310111	3.58816e-12	2.0274e-08	2.4937e-06	0.0612245	0.115385	0.160978	rs887829-rs13401281-rs2741023|rs4148328-rs28946889|rs2361502	http://www.ebi.ac.uk/efo/EFO_0004570	Other measurement	http://www.ebi.ac.uk/efo/EFO_0001444
X-11792	CHGA cleavage product measurement	4	2	1	1	2	4.89327e-06	4.48951e-12	2.45679e-08	3.12012e-06	0.5	0.666667	0.75	rs2731672|rs4253252-rs4253311	http://www.ebi.ac.uk/efo/EFO_0007909	Other measurement	http://www.ebi.ac.uk/efo/EFO_0001444
adrenate (22:4n6)	omega-3 polyunsaturated fatty acid measurement, metabolic syndrome	4	2	1	1	2	4.89327e-06	4.48951e-12	2.45679e-08	3.12012e-06	0.5	0.666667	0.75	rs174532|rs174547-rs174550	http://www.ebi.ac.uk/efo/EFO_0010119, http://www.ebi.ac.uk/efo/EFO_0000195	Lipid or lipoprotein measurement,Metabolic disorder	http://www.ebi.ac.uk/efo/EFO_0004529,http://www.ebi.ac.uk/efo/EFO_0000589
X-11792	plasma kallikrein measurement	4	2	0	2	2	4.89327e-06	4.48951e-12	2.45679e-08	3.12012e-06	0.5	0.666667	0.75	rs698078-rs5030062|rs4253252-rs1511802	http://www.ebi.ac.uk/efo/EFO_0008260	Other measurement	http://www.ebi.ac.uk/efo/EFO_0001444
ADSGEGDFXAEGGGVR*	vasoactive peptide measurement	2	4	1	1	2	4.89327e-06	4.48951e-12	2.45679e-08	3.12012e-06	0.5	0.666667	0.75	rs4253236-rs4253238|rs2731672	http://www.ebi.ac.uk/efo/EFO_0005196	Cardiovascular measurement	http://www.ebi.ac.uk/efo/EFO_0004298
serine	glycine measurement	11	51	2	1	3	0.00034314	4.71705e-12	2.56114e-08	3.27826e-06	0.0508475	0.0967742	0.130269	rs561931-rs1163251|rs4947534|rs715	http://www.ebi.ac.uk/efo/EFO_0009767	Other measurement	http://www.ebi.ac.uk/efo/EFO_0001444
X-02269	chronic kidney disease, urinary metabolite measurement	6	104	1	2	3	0.000381675	4.99997e-12	2.67299e-08	3.47488e-06	0.0280374	0.0545455	0.0649038	rs2199680-rs4149056|rs1165196-rs1165152|rs2071426	http://www.ebi.ac.uk/efo/EFO_0003884, http://www.ebi.ac.uk/efo/EFO_0005116	Other measurement,Other disease	http://www.ebi.ac.uk/efo/EFO_0000408,http://www.ebi.ac.uk/efo/EFO_0001444
X-11469	chronic kidney disease, urinary metabolite measurement	6	104	1	2	3	0.000381675	4.99997e-12	2.67299e-08	3.47488e-06	0.0280374	0.0545455	0.0649038	rs11754288-rs1165152|rs2071426|rs4149081-rs4149056	http://www.ebi.ac.uk/efo/EFO_0003884, http://www.ebi.ac.uk/efo/EFO_0005116	Other measurement,Other disease	http://www.ebi.ac.uk/efo/EFO_0000408,http://www.ebi.ac.uk/efo/EFO_0001444
hexadecanedioate	bilirubin measurement	15	39	0	3	3	0.00035782	5.70824e-12	3.01066e-08	3.96711e-06	0.0588235	0.111111	0.155089	rs1604542-rs981262|rs327543-rs55986512|rs1871395-rs4149056	http://www.ebi.ac.uk/efo/EFO_0004570	Other measurement	http://www.ebi.ac.uk/efo/EFO_0001444
betaine	homocysteine measurement	20	29	2	1	3	0.000354762	5.71826e-12	3.01066e-08	3.97408e-06	0.0652174	0.122449	0.175154	rs1047891-rs715|rs2851391|rs6586282	http://www.ebi.ac.uk/efo/EFO_0004578	Cardiovascular measurement	http://www.ebi.ac.uk/efo/EFO_0004298
propionylcarnitine	metabolite measurement	11	56	1	2	3	0.000376781	6.27872e-12	3.28089e-08	4.36359e-06	0.046875	0.0895522	0.119332	rs272889-rs7727544|rs1171619-rs7094971-rs12356193|rs662138	http://www.ebi.ac.uk/efo/EFO_0004725	Other measurement	http://www.ebi.ac.uk/efo/EFO_0001444
stearidonate (18:4n3)	cis/trans-18:2 fatty acid measurement, trans fatty acid measurement	3	3	0	2	2	5.50492e-06	6.73427e-12	3.49267e-08	4.68018e-06	0.5	0.666667	0.99	rs2727270-rs2072114|rs174601-rs174549	http://www.ebi.ac.uk/efo/EFO_0006824, http://www.ebi.ac.uk/efo/EFO_0006821	Lipid or lipoprotein measurement	http://www.ebi.ac.uk/efo/EFO_0004529
X-03094	low density lipoprotein cholesterol measurement, alcohol drinking	10	65	0	3	3	0.000397578	7.19542e-12	3.7042e-08	5.00067e-06	0.0416667	0.08	0.104541	rs2156552-rs2187375|rs4495740-rs912540-rs6679002|rs1260326-rs4665972	http://www.ebi.ac.uk/efo/EFO_0004611, http://www.ebi.ac.uk/efo/EFO_0004329	Lipid or lipoprotein measurement,Biological process	http://purl.obolibrary.org/obo/GO_0008150,http://www.ebi.ac.uk/efo/EFO_0004732
ADpSGEGDFXAEGGGVR*	platelet reactivity measurement	5	2	0	2	2	6.11658e-06	7.48252e-12	3.79577e-08	5.2002e-06	0.4	0.571429	0.6	rs687621-rs612169|rs579459-rs651007	http://www.ebi.ac.uk/efo/EFO_0004985	Cardiovascular measurement	http://www.ebi.ac.uk/efo/EFO_0004298
1-linoleoylglycerol (1-monolinolein)	triglyceride measurement, blood pressure	2	5	1	1	2	6.11658e-06	7.48252e-12	3.79577e-08	5.2002e-06	0.4	0.571429	0.6	rs964184-rs2266788|rs11825181	http://www.ebi.ac.uk/efo/EFO_0004530, http://www.ebi.ac.uk/efo/EFO_0004325	Lipid or lipoprotein measurement,Other measurement	http://www.ebi.ac.uk/efo/EFO_0001444,http://www.ebi.ac.uk/efo/EFO_0004529
2-aminobutyrate	blood metabolite measurement	5	156	2	1	3	0.000477093	8.52007e-12	4.29078e-08	5.92128e-06	0.0189873	0.0372671	0.0423077	rs10022462|rs10211524|rs1440581-rs10024717	http://www.ebi.ac.uk/efo/EFO_0005664	Other measurement	http://www.ebi.ac.uk/efo/EFO_0001444
X-03094	triglyceride measurement	10	746	0	4	4	0.00456297	9.01087e-12	4.50531e-08	6.26237e-06	0.00531915	0.010582	0.0150134	rs9436661-rs6679002-rs912540|rs1260326-rs4665972|rs10466589-rs12287066|rs3741298-rs651821-rs964184	http://www.ebi.ac.uk/efo/EFO_0004530	Lipid or lipoprotein measurement	http://www.ebi.ac.uk/efo/EFO_0004529
urate	urate measurement	27	253	0	4	4	0.00417824	9.80013e-12	4.86492e-08	6.81089e-06	0.0144928	0.0285714	0.0437196	rs10939663-rs4447863-rs10805346-rs6825187|rs12504795-rs11737601|rs6827946-rs10017305|rs938554-rs3775947-rs6826764	http://www.ebi.ac.uk/efo/EFO_0004531	Other measurement	http://www.ebi.ac.uk/efo/EFO_0001444
1-eicosatrienoylglycerophosphocholine*	phosphatidylcholine 36:4 measurement	6	2	0	2	2	7.3399e-06	1.12238e-11	5.45476e-08	7.8003e-06	0.333333	0.5	0.5	rs102275-rs174548|rs174464-rs174634	http://www.ebi.ac.uk/efo/EFO_0010382	Lipid or lipoprotein measurement	http://www.ebi.ac.uk/efo/EFO_0004529
1-eicosatrienoylglycerophosphocholine*	phosphatidylcholine 38:5 measurement	6	2	0	2	2	7.3399e-06	1.12238e-11	5.45476e-08	7.8003e-06	0.333333	0.5	0.5	rs174634-rs422249-rs174455|rs174548-rs174535	http://www.ebi.ac.uk/efo/EFO_0010387	Lipid or lipoprotein measurement	http://www.ebi.ac.uk/efo/EFO_0004529
cholesterol	LDL cholesterol change measurement	2	6	0	2	2	7.3399e-06	1.12238e-11	5.45476e-08	7.8003e-06	0.333333	0.5	0.5	rs629301-rs602633|rs7412-rs445925	http://www.ebi.ac.uk/efo/EFO_0007804	Lipid or lipoprotein measurement	http://www.ebi.ac.uk/efo/EFO_0004732
X-11792	L-arginine measurement	4	3	0	2	2	7.3399e-06	1.34685e-11	6.4112e-08	9.36036e-06	0.4	0.571429	0.833333	rs2731672-rs2545801|rs71640036-rs4253252	http://www.ebi.ac.uk/efo/EFO_0006524	Other measurement	http://www.ebi.ac.uk/efo/EFO_0001444
X-11792	factor XI measurement	4	3	0	2	2	7.3399e-06	1.34685e-11	6.4112e-08	9.36036e-06	0.4	0.571429	0.833333	rs698078-rs710446|rs2221843-rs6842047	http://www.ebi.ac.uk/efo/EFO_0004694	Hematological measurement	http://www.ebi.ac.uk/efo/EFO_0004503
adrenate (22:4n6)	cis/trans-18:2 fatty acid measurement, trans fatty acid measurement	4	3	1	1	2	7.3399e-06	1.34685e-11	6.4112e-08	9.36036e-06	0.4	0.571429	0.833333	rs2072114|rs174549-rs174550	http://www.ebi.ac.uk/efo/EFO_0006824, http://www.ebi.ac.uk/efo/EFO_0006821	Lipid or lipoprotein measurement	http://www.ebi.ac.uk/efo/EFO_0004529
dihomo-linolenate (20:3n3 or n6)	phosphatidylcholine 36:4 measurement	7	2	0	2	2	8.56321e-06	1.57133e-11	7.32914e-08	1.09204e-05	0.285714	0.444444	0.428571	rs102275-rs174548|rs174464-rs174634	http://www.ebi.ac.uk/efo/EFO_0010382	Lipid or lipoprotein measurement	http://www.ebi.ac.uk/efo/EFO_0004529
dihomo-linolenate (20:3n3 or n6)	phosphatidylcholine 38:5 measurement	7	2	0	2	2	8.56321e-06	1.57133e-11	7.32914e-08	1.09204e-05	0.285714	0.444444	0.428571	rs174605-rs174634-rs174455|rs174548-rs174535	http://www.ebi.ac.uk/efo/EFO_0010387	Lipid or lipoprotein measurement	http://www.ebi.ac.uk/efo/EFO_0004529
palmitoyl sphingomyelin	cholesterol efflux capacity measurement	2	7	1	1	2	8.56321e-06	1.57133e-11	7.32914e-08	1.09204e-05	0.285714	0.444444	0.428571	rs633695-rs2070895|rs445925	http://www.ebi.ac.uk/efo/EFO_0009132	Lipid or lipoprotein measurement	http://www.ebi.ac.uk/efo/EFO_0004732
X-03094	high density lipoprotein cholesterol measurement	10	861	1	3	4	0.00526638	1.60009e-11	7.41355e-08	1.11203e-05	0.00461361	0.00918485	0.0130081	rs964184|rs1168114-rs912540-rs6679002|rs10466589-rs3135506|rs8086351-rs2187375	http://www.ebi.ac.uk/efo/EFO_0004612	Lipid or lipoprotein measurement	http://www.ebi.ac.uk/efo/EFO_0004732
tetradecanedioate	bilirubin measurement	21	39	0	3	3	0.000500948	1.6684e-11	7.67883e-08	1.1595e-05	0.0526316	0.1	0.138953	rs4762813-rs1604542|rs4149056-rs12317268|rs327543-rs55986512	http://www.ebi.ac.uk/efo/EFO_0004570	Other measurement	http://www.ebi.ac.uk/efo/EFO_0001444
acetylcarnitine	blood metabolite measurement	6	156	0	3	3	0.000572512	1.70389e-11	7.73969e-08	1.18417e-05	0.0188679	0.037037	0.0432692	rs1171615-rs1171614|rs274567-rs272889|rs2405522-rs274550	http://www.ebi.ac.uk/efo/EFO_0005664	Other measurement	http://www.ebi.ac.uk/efo/EFO_0001444
1-eicosatrienoylglycerophosphocholine*	blood metabolite measurement	6	156	2	1	3	0.000572512	1.70389e-11	7.73969e-08	1.18417e-05	0.0188679	0.037037	0.0432692	rs174548|rs968567|rs2740-rs7200543	http://www.ebi.ac.uk/efo/EFO_0005664	Other measurement	http://www.ebi.ac.uk/efo/EFO_0001444
X-03094	sleep duration, triglyceride measurement	10	87	2	1	3	0.000532143	1.74593e-11	7.87915e-08	1.21339e-05	0.0319149	0.0618557	0.0788456	rs964184|rs1260326|rs4495740-rs912540-rs6679002	http://www.ebi.ac.uk/efo/EFO_0005271, http://www.ebi.ac.uk/efo/EFO_0004530	Lipid or lipoprotein measurement,Other measurement	http://www.ebi.ac.uk/efo/EFO_0001444,http://www.ebi.ac.uk/efo/EFO_0004529
1-linoleoylglycerophosphoethanolamine*	omega-3 polyunsaturated fatty acid measurement, metabolic syndrome	8	2	0	2	2	9.78653e-06	2.09511e-11	9.12029e-08	1.45606e-05	0.25	0.4	0.375	rs174547-rs174535|rs174532-rs149803	http://www.ebi.ac.uk/efo/EFO_0010119, http://www.ebi.ac.uk/efo/EFO_0000195	Lipid or lipoprotein measurement,Metabolic disorder	http://www.ebi.ac.uk/efo/EFO_0004529,http://www.ebi.ac.uk/efo/EFO_0000589
1-linoleoylglycerophosphoethanolamine*	phosphatidylcholine 38:5 measurement	8	2	2	0	2	9.78653e-06	2.09511e-11	9.12029e-08	1.45606e-05	0.25	0.4	0.375	rs174455|rs174535	http://www.ebi.ac.uk/efo/EFO_0010387	Lipid or lipoprotein measurement	http://www.ebi.ac.uk/efo/EFO_0004529
1-linoleoylglycerophosphoethanolamine*	phosphatidylcholine 36:4 measurement	8	2	0	2	2	9.78653e-06	2.09511e-11	9.12029e-08	1.45606e-05	0.25	0.4	0.375	rs102275-rs174535|rs174464-rs174455	http://www.ebi.ac.uk/efo/EFO_0010382	Lipid or lipoprotein measurement	http://www.ebi.ac.uk/efo/EFO_0004529
X-10510	sphingomyelin 14:0 measurement	8	2	0	2	2	9.78653e-06	2.09511e-11	9.12029e-08	1.45606e-05	0.25	0.4	0.375	rs4902250-rs8015210|rs7157785-rs4902243	http://www.ebi.ac.uk/efo/EFO_0010390	Lipid or lipoprotein measurement	http://www.ebi.ac.uk/efo/EFO_0004529
cholesterol	response to statin, LDL cholesterol change measurement	2	8	0	2	2	9.78653e-06	2.09511e-11	9.12029e-08	1.45606e-05	0.25	0.4	0.375	rs7528419-rs602633|rs7412-rs445925	http://purl.obolibrary.org/obo/GO_0036273, http://www.ebi.ac.uk/efo/EFO_0007804	Lipid or lipoprotein measurement,Response to drug	http://purl.obolibrary.org/obo/GO_0042493,http://www.ebi.ac.uk/efo/EFO_0004732
5alpha-androstan-3beta,17beta-diol disulfate	chronic kidney disease, urinary metabolite measurement	9	104	1	2	3	0.000572512	2.0997e-11	9.12029e-08	1.45925e-05	0.0272727	0.0530973	0.066383	rs34670419-rs10278040|rs2547231-rs2972516|rs4149056	http://www.ebi.ac.uk/efo/EFO_0003884, http://www.ebi.ac.uk/efo/EFO_0005116	Other measurement,Other disease	http://www.ebi.ac.uk/efo/EFO_0000408,http://www.ebi.ac.uk/efo/EFO_0001444
N-acetylglycine	glycine measurement	18	51	1	2	3	0.000561502	2.33244e-11	1.00683e-07	1.621e-05	0.0454545	0.0869565	0.118161	rs2370997-rs1509820|rs1437370-rs12618979-rs1657863|rs715	http://www.ebi.ac.uk/efo/EFO_0009767	Other measurement	http://www.ebi.ac.uk/efo/EFO_0001444
X-03094	HMG CoA reductase inhibitor use measurement	10	97	2	1	3	0.000593308	2.42853e-11	1.04184e-07	1.68778e-05	0.0288462	0.0560748	0.0709195	rs964184|rs912540-rs10889338-rs6679002|rs1260326	http://www.ebi.ac.uk/efo/EFO_0009932	Other measurement	http://www.ebi.ac.uk/efo/EFO_0001444
1-linoleoylglycerophosphoethanolamine*	serum metabolite measurement	8	126	1	2	3	0.000616551	2.50204e-11	1.06679e-07	1.73887e-05	0.0229008	0.0447761	0.0548428	rs1800588-rs2070895|rs2727270|rs174546-rs174535	http://www.ebi.ac.uk/efo/EFO_0005653	Other measurement	http://www.ebi.ac.uk/efo/EFO_0001444
X-11792	vasoactive peptide measurement	4	4	1	1	2	9.78653e-06	2.6937e-11	1.12775e-07	1.87207e-05	0.333333	0.5	0.777778	rs2731672|rs4253252-rs4253238	http://www.ebi.ac.uk/efo/EFO_0005196	Cardiovascular measurement	http://www.ebi.ac.uk/efo/EFO_0004298
5alpha-androstan-3beta,17beta-diol disulfate	blood metabolite measurement, X12063 measurement	9	2	1	1	2	1.10098e-05	2.69371e-11	1.12775e-07	1.87207e-05	0.222222	0.363636	0.333333	rs4363657-rs4149056|rs4646450	http://www.ebi.ac.uk/efo/EFO_0005664, http://www.ebi.ac.uk/efo/EFO_0006957	Other measurement	http://www.ebi.ac.uk/efo/EFO_0001444
X-12855	acylcarnitine measurement, blood metabolite measurement	2	9	1	1	2	1.10098e-05	2.69371e-11	1.12775e-07	1.87207e-05	0.222222	0.363636	0.333333	rs1171614|rs7552404-rs12136754	http://www.ebi.ac.uk/efo/EFO_0005059, http://www.ebi.ac.uk/efo/EFO_0005664	Other measurement	http://www.ebi.ac.uk/efo/EFO_0001444
butyrylcarnitine	C-reactive protein measurement	60	571	0	5	5	0.0209554	2.74488e-11	1.1423e-07	1.90764e-05	0.00798722	0.0158479	0.0282051	rs4556628-rs2259883|rs4766960-rs2522137|rs692902-rs7305618|rs4767938-rs525425|rs2649999-rs7970695	http://www.ebi.ac.uk/efo/EFO_0004458	Inflammatory measurement	http://www.ebi.ac.uk/efo/EFO_0004872
dihomo-linolenate (20:3n3 or n6)	blood metabolite measurement	7	156	2	1	3	0.000667931	2.98161e-11	1.23343e-07	2.07216e-05	0.01875	0.0368098	0.043956	rs174548|rs968567|rs2740-rs6498540	http://www.ebi.ac.uk/efo/EFO_0005664	Other measurement	http://www.ebi.ac.uk/efo/EFO_0001444
1-arachidonoylglycerophosphoethanolamine*	low density lipoprotein cholesterol measurement	16	593	1	3	4	0.00580341	3.10758e-11	1.27793e-07	2.1597e-05	0.00661157	0.0131363	0.0192678	rs174578-rs174564|rs58310495-rs4149056|rs174570|rs1532085-rs10468017	http://www.ebi.ac.uk/efo/EFO_0004611	Lipid or lipoprotein measurement	http://www.ebi.ac.uk/efo/EFO_0004732
stearidonate (18:4n3)	fatty acid desaturase enzyme activity measurement	3	6	0	2	2	1.10098e-05	3.36713e-11	1.33719e-07	2.34009e-05	0.285714	0.444444	0.555556	rs138194593-rs174601-rs174549|rs2727270-rs2072113	http://www.ebi.ac.uk/efo/EFO_0009791	Other measurement	http://www.ebi.ac.uk/efo/EFO_0001444
stearidonate (18:4n3)	omega-6 polyunsaturated fatty acid measurement	3	6	1	1	2	1.10098e-05	3.36713e-11	1.33719e-07	2.34009e-05	0.285714	0.444444	0.555556	rs2727270|rs174547-rs174601	http://www.ebi.ac.uk/efo/EFO_0005680	Lipid or lipoprotein measurement	http://www.ebi.ac.uk/efo/EFO_0004529
eicosapentaenoate (EPA; 20:5n3)	omega-6 polyunsaturated fatty acid measurement	3	6	0	2	2	1.10098e-05	3.36713e-11	1.33719e-07	2.34009e-05	0.285714	0.444444	0.555556	rs2727270-rs2845573|rs174547-rs174556-rs174575	http://www.ebi.ac.uk/efo/EFO_0005680	Lipid or lipoprotein measurement	http://www.ebi.ac.uk/efo/EFO_0004529
X-03094	triglyceride measurement, metabolic syndrome	10	2	0	2	2	1.22332e-05	3.36713e-11	1.33719e-07	2.34009e-05	0.2	0.333333	0.3	rs964184-rs2075290|rs1260326-rs780093	http://www.ebi.ac.uk/efo/EFO_0004530, http://www.ebi.ac.uk/efo/EFO_0000195	Lipid or lipoprotein measurement,Metabolic disorder	http://www.ebi.ac.uk/efo/EFO_0004529,http://www.ebi.ac.uk/efo/EFO_0000589
cholesterol	aspirin use measurement	2	10	0	2	2	1.22332e-05	3.36713e-11	1.33719e-07	2.34009e-05	0.2	0.333333	0.3	rs583104-rs602633|rs7412-rs445925	http://www.ebi.ac.uk/efo/EFO_0007013	Other measurement	http://www.ebi.ac.uk/efo/EFO_0001444
cholesterol	lipoprotein-associated phospholipase A(2) measurement, acute coronary syndrome, coronary heart disease	2	10	0	2	2	1.22332e-05	3.36713e-11	1.33719e-07	2.34009e-05	0.2	0.333333	0.3	rs12740374-rs602633|rs7412-rs445925	http://www.ebi.ac.uk/efo/EFO_0004746, http://www.ebi.ac.uk/efo/EFO_0005672, http://www.ebi.ac.uk/efo/EFO_0001645	Lipid or lipoprotein measurement,Cardiovascular disease	http://www.ebi.ac.uk/efo/EFO_0000319,http://www.ebi.ac.uk/efo/EFO_0004732
X-12063	dehydroepiandrosterone sulphate measurement	44	24	0	3	3	0.000645911	3.67906e-11	1.45277e-07	2.55687e-05	0.0461538	0.0882353	0.121046	rs296396-rs296360|rs17161700-rs143524414|rs4646450-rs6957987-rs10257273	http://www.ebi.ac.uk/efo/EFO_0007001	Other measurement	http://www.ebi.ac.uk/efo/EFO_0001444
X-11820	C-reactive protein measurement	3	571	0	3	3	0.00104777	4.2379e-11	1.66399e-07	2.94525e-05	0.00525394	0.010453	0.0105079	rs157595-rs439401|rs190712692-rs445925|rs1160985-rs405509	http://www.ebi.ac.uk/efo/EFO_0004458	Inflammatory measurement	http://www.ebi.ac.uk/efo/EFO_0004872
X-12092	urinary metabolite measurement	43	26	2	1	3	0.000683834	4.40371e-11	1.71938e-07	3.06049e-05	0.0454545	0.0869565	0.119268	rs11598867-rs11597425|rs8101881|rs17455577	http://www.ebi.ac.uk/efo/EFO_0005116	Other measurement	http://www.ebi.ac.uk/efo/EFO_0001444
X-11792	interleukin 16 measurement	4	5	0	2	2	1.22332e-05	4.4895e-11	1.74308e-07	3.12011e-05	0.285714	0.444444	0.649485	rs4253283-rs2221843-rs4253252|rs2731672-rs1801020	http://www.ebi.ac.uk/efo/EFO_0008173	Other measurement	http://www.ebi.ac.uk/efo/EFO_0001444
X-12644	low density lipoprotein cholesterol measurement	3	593	1	2	3	0.00108814	4.74779e-11	1.82155e-07	3.29962e-05	0.00505902	0.0100671	0.010118	rs58310495-rs7969341|rs1532085|rs1077835-rs261334	http://www.ebi.ac.uk/efo/EFO_0004611	Lipid or lipoprotein measurement	http://www.ebi.ac.uk/efo/EFO_0004732
citrate	blood metabolite measurement	8	156	3	0	3	0.000763349	4.77024e-11	1.82155e-07	3.31522e-05	0.0186335	0.0365854	0.0443316	rs1509123|rs170149|rs835154	http://www.ebi.ac.uk/efo/EFO_0005664	Other measurement	http://www.ebi.ac.uk/efo/EFO_0001444
X-12456	blood metabolite measurement	8	156	3	0	3	0.000763349	4.77024e-11	1.82155e-07	3.31522e-05	0.0186335	0.0365854	0.0443316	rs2547231|rs12829704|rs4149056	http://www.ebi.ac.uk/efo/EFO_0005664	Other measurement	http://www.ebi.ac.uk/efo/EFO_0001444
1-arachidonoylglycerophosphoinositol*	phosphatidylcholine 38:5 measurement	12	2	1	1	2	1.46798e-05	4.93846e-11	1.8256e-07	3.43213e-05	0.166667	0.285714	0.25	rs174578-rs174535|rs174455	http://www.ebi.ac.uk/efo/EFO_0010387	Lipid or lipoprotein measurement	http://www.ebi.ac.uk/efo/EFO_0004529
1-arachidonoylglycerophosphoinositol*	phosphatidylcholine 36:4 measurement	12	2	0	2	2	1.46798e-05	4.93846e-11	1.8256e-07	3.43213e-05	0.166667	0.285714	0.25	rs102275-rs174578|rs174464-rs174455	http://www.ebi.ac.uk/efo/EFO_0010382	Lipid or lipoprotein measurement	http://www.ebi.ac.uk/efo/EFO_0004529
1-arachidonoylglycerophosphoinositol*	phosphatidylcholine 38:4 measurement	12	2	0	2	2	1.46798e-05	4.93846e-11	1.8256e-07	3.43213e-05	0.166667	0.285714	0.25	rs174545-rs174578|rs174468-rs174476	http://www.ebi.ac.uk/efo/EFO_0010386	Lipid or lipoprotein measurement	http://www.ebi.ac.uk/efo/EFO_0004529
1-arachidonoylglycerophosphoinositol*	lysophosphatidylethanolamine 20:4 measurement	12	2	0	2	2	1.46798e-05	4.93846e-11	1.8256e-07	3.43213e-05	0.166667	0.285714	0.25	rs174578-rs174548|rs1871395-rs4149056	http://www.ebi.ac.uk/efo/EFO_0010370	Lipid or lipoprotein measurement	http://www.ebi.ac.uk/efo/EFO_0004529
1-arachidonoylglycerophosphoinositol*	omega-3 polyunsaturated fatty acid measurement, metabolic syndrome	12	2	1	1	2	1.46798e-05	4.93846e-11	1.8256e-07	3.43213e-05	0.166667	0.285714	0.25	rs174532|rs174578-rs174547	http://www.ebi.ac.uk/efo/EFO_0010119, http://www.ebi.ac.uk/efo/EFO_0000195	Lipid or lipoprotein measurement,Metabolic disorder	http://www.ebi.ac.uk/efo/EFO_0004529,http://www.ebi.ac.uk/efo/EFO_0000589
X-08402	sphingomyelin 14:0 measurement	12	2	1	1	2	1.46798e-05	4.93846e-11	1.8256e-07	3.43213e-05	0.166667	0.285714	0.25	rs12881815-rs8015210-rs4902250|rs7157785	http://www.ebi.ac.uk/efo/EFO_0010390	Lipid or lipoprotein measurement	http://www.ebi.ac.uk/efo/EFO_0004529
X-11538	bilirubin measurement	30	39	0	3	3	0.00071564	5.09225e-11	1.87249e-07	3.53901e-05	0.0454545	0.0869565	0.119494	rs4762813-rs11045656-rs1604542|rs327543-rs55986512|rs1871395-rs4149056	http://www.ebi.ac.uk/efo/EFO_0004570	Other measurement	http://www.ebi.ac.uk/efo/EFO_0001444
bradykinin, des-arg(9)	CHGA cleavage product measurement	13	2	2	0	2	1.59031e-05	5.83637e-11	2.11258e-07	4.05616e-05	0.153846	0.266667	0.230769	rs2731672|rs4253311	http://www.ebi.ac.uk/efo/EFO_0007909	Other measurement	http://www.ebi.ac.uk/efo/EFO_0001444
bradykinin, des-arg(9)	plasma kallikrein measurement	13	2	1	1	2	1.59031e-05	5.83637e-11	2.11258e-07	4.05616e-05	0.153846	0.266667	0.230769	rs5030062|rs1511802-rs4253311	http://www.ebi.ac.uk/efo/EFO_0008260	Other measurement	http://www.ebi.ac.uk/efo/EFO_0001444
cholesterol	Antithrombotic agent use measurement	2	13	0	2	2	1.59031e-05	5.83637e-11	2.11258e-07	4.05616e-05	0.153846	0.266667	0.230769	rs12740374-rs602633|rs7412-rs445925	http://www.ebi.ac.uk/efo/EFO_0009925	Other measurement	http://www.ebi.ac.uk/efo/EFO_0001444
isovalerylcarnitine	asthma	25	432	1	3	4	0.00660591	6.05486e-11	2.18031e-07	4.20801e-05	0.00883002	0.0175055	0.0262654	rs4540166-rs3749833|rs13164856-rs10072700|rs11950562-rs6866614|rs2057656	http://www.ebi.ac.uk/efo/EFO_0000270	Other disease	http://www.ebi.ac.uk/efo/EFO_0000408
3-methyl-2-oxovalerate	amino acid measurement	3	8	2	0	2	1.46798e-05	6.2853e-11	2.22865e-07	4.36816e-05	0.222222	0.363636	0.416667	rs1440581|rs1260326	http://www.ebi.ac.uk/efo/EFO_0005134	Other measurement	http://www.ebi.ac.uk/efo/EFO_0001444
X-11247	response to anticoagulant	3	8	0	2	2	1.46798e-05	6.2853e-11	2.22865e-07	4.36816e-05	0.222222	0.363636	0.416667	rs1853207-rs1057910|rs17521564-rs1799853	http://purl.obolibrary.org/obo/GO_0061476	Response to drug	http://purl.obolibrary.org/obo/GO_0042493
X-18601	hormone measurement	3	8	0	2	2	1.46798e-05	6.2853e-11	2.22865e-07	4.36816e-05	0.222222	0.363636	0.416667	rs2637125-rs296381|rs12533251-rs11761528	http://www.ebi.ac.uk/efo/EFO_0004730	Other measurement	http://www.ebi.ac.uk/efo/EFO_0001444
adrenate (22:4n6)	omega-6 polyunsaturated fatty acid measurement	4	6	0	2	2	1.46798e-05	6.73425e-11	2.36372e-07	4.68017e-05	0.25	0.4	0.553957	rs2727270-rs2072114|rs174547-rs174550	http://www.ebi.ac.uk/efo/EFO_0005680	Lipid or lipoprotein measurement	http://www.ebi.ac.uk/efo/EFO_0004529
adrenate (22:4n6)	fatty acid desaturase enzyme activity measurement	4	6	0	2	2	1.46798e-05	6.73425e-11	2.36372e-07	4.68017e-05	0.25	0.4	0.553957	rs174549-rs174550|rs2072114-rs2072113	http://www.ebi.ac.uk/efo/EFO_0009791	Other measurement	http://www.ebi.ac.uk/efo/EFO_0001444
cholesterol	lipoprotein-associated phospholipase A(2) measurement	2	14	1	1	2	1.71264e-05	6.80909e-11	2.36609e-07	4.73218e-05	0.142857	0.25	0.214286	rs12740374-rs602633|rs445925	http://www.ebi.ac.uk/efo/EFO_0004746	Lipid or lipoprotein measurement	http://www.ebi.ac.uk/efo/EFO_0004732
1-linoleoylglycerol (1-monolinolein)	lipoprotein-associated phospholipase A(2) measurement	2	14	1	1	2	1.71264e-05	6.80909e-11	2.36609e-07	4.73218e-05	0.142857	0.25	0.214286	rs964184|rs12286037-rs11825181	http://www.ebi.ac.uk/efo/EFO_0004746	Lipid or lipoprotein measurement	http://www.ebi.ac.uk/efo/EFO_0004732
kynurenine	blood metabolite measurement	9	156	2	1	3	0.000858768	7.15485e-11	2.47387e-07	4.97248e-05	0.0185185	0.0363636	0.0444635	rs3184504|rs8051149|rs10085935-rs2160860	http://www.ebi.ac.uk/efo/EFO_0005664	Other measurement	http://www.ebi.ac.uk/efo/EFO_0001444
propionylcarnitine	serum metabolite measurement	11	126	1	2	3	0.000847758	7.37085e-11	2.53594e-07	5.12259e-05	0.0223881	0.0437956	0.0548158	rs272889-rs7727544|rs1171619-rs7094971-rs12356193|rs662138	http://www.ebi.ac.uk/efo/EFO_0005653	Other measurement	http://www.ebi.ac.uk/efo/EFO_0001444
1-arachidonoylglycerophosphoethanolamine*	triglyceride measurement	16	746	1	3	4	0.00730075	7.79243e-11	2.66777e-07	5.41558e-05	0.00527704	0.0104987	0.0153365	rs174570|rs174578-rs174566|rs67981690-rs4149056|rs1532085-rs10468017	http://www.ebi.ac.uk/efo/EFO_0004530	Lipid or lipoprotein measurement	http://www.ebi.ac.uk/efo/EFO_0004529
X-03094	vitamin D measurement	10	145	1	2	3	0.000886904	8.19553e-11	2.79202e-07	5.69573e-05	0.0197368	0.0387097	0.0478326	rs964184|rs1260326-rs11127048|rs2934744-rs912540-rs6679002	http://www.ebi.ac.uk/efo/EFO_0004631	Other measurement	http://www.ebi.ac.uk/efo/EFO_0001444
1-arachidonoylglycerophosphoethanolamine*	omega-3 polyunsaturated fatty acid measurement, metabolic syndrome	16	2	1	1	2	1.95731e-05	8.97902e-11	2.98576e-07	6.24024e-05	0.125	0.222222	0.1875	rs174532|rs174578-rs174547	http://www.ebi.ac.uk/efo/EFO_0010119, http://www.ebi.ac.uk/efo/EFO_0000195	Lipid or lipoprotein measurement,Metabolic disorder	http://www.ebi.ac.uk/efo/EFO_0004529,http://www.ebi.ac.uk/efo/EFO_0000589
1-arachidonoylglycerophosphoethanolamine*	phosphatidylcholine 36:4 measurement	16	2	1	1	2	1.95731e-05	8.97902e-11	2.98576e-07	6.24024e-05	0.125	0.222222	0.1875	rs102275-rs174578|rs174464	http://www.ebi.ac.uk/efo/EFO_0010382	Lipid or lipoprotein measurement	http://www.ebi.ac.uk/efo/EFO_0004529
1-arachidonoylglycerophosphoethanolamine*	lysophosphatidylethanolamine 20:4 measurement	16	2	1	1	2	1.95731e-05	8.97902e-11	2.98576e-07	6.24024e-05	0.125	0.222222	0.1875	rs968567-rs174578-rs174548|rs4149056	http://www.ebi.ac.uk/efo/EFO_0010370	Lipid or lipoprotein measurement	http://www.ebi.ac.uk/efo/EFO_0004529
1-arachidonoylglycerophosphoethanolamine*	phosphatidylcholine 38:4 measurement	16	2	0	2	2	1.95731e-05	8.97902e-11	2.98576e-07	6.24024e-05	0.125	0.222222	0.1875	rs666870-rs174476-rs174450|rs174545-rs174578	http://www.ebi.ac.uk/efo/EFO_0010386	Lipid or lipoprotein measurement	http://www.ebi.ac.uk/efo/EFO_0004529
1-arachidonoylglycerophosphoethanolamine*	phosphatidylcholine 38:5 measurement	16	2	0	2	2	1.95731e-05	8.97902e-11	2.98576e-07	6.24024e-05	0.125	0.222222	0.1875	rs174605-rs174464-rs174455-rs174450|rs174578-rs174535	http://www.ebi.ac.uk/efo/EFO_0010387	Lipid or lipoprotein measurement	http://www.ebi.ac.uk/efo/EFO_0004529
X-12644	triglyceride measurement	3	746	2	1	3	0.00136889	9.46227e-11	3.13147e-07	6.57609e-05	0.00402145	0.00801068	0.0080429	rs1077835|rs67981690-rs7969341|rs1532085	http://www.ebi.ac.uk/efo/EFO_0004530	Lipid or lipoprotein measurement	http://www.ebi.ac.uk/efo/EFO_0004529
1-arachidonoylglycerophosphoinositol*	serum metabolite measurement	12	126	1	2	3	0.000924827	9.82724e-11	3.23684e-07	6.82974e-05	0.0222222	0.0434783	0.0546691	rs2727270|rs174578-rs174546|rs1871395-rs4149056	http://www.ebi.ac.uk/efo/EFO_0005653	Other measurement	http://www.ebi.ac.uk/efo/EFO_0001444
stearidonate (18:4n3)	phosphatidylcholine measurement	3	10	0	2	2	1.83497e-05	1.01014e-10	3.31144e-07	7.02025e-05	0.181818	0.307692	0.333333	rs2727270-rs2072114|rs174601-rs28456	http://www.ebi.ac.uk/efo/EFO_0010226	Lipid or lipoprotein measurement	http://www.ebi.ac.uk/efo/EFO_0004529
pyroglutamine*	blood metabolite measurement	10	156	2	1	3	0.000954187	1.02205e-10	3.33476e-07	7.10304e-05	0.0184049	0.0361446	0.0445114	rs7969761-rs11613331|rs17279437|rs715	http://www.ebi.ac.uk/efo/EFO_0005664	Other measurement	http://www.ebi.ac.uk/efo/EFO_0001444
arachidonate (20:4n6)	phosphatidylcholine 38:4 measurement	18	2	0	2	2	2.20197e-05	1.14483e-10	3.6665e-07	7.95631e-05	0.111111	0.2	0.166667	rs174476-rs174478-rs174450|rs174545-rs174548-rs174575	http://www.ebi.ac.uk/efo/EFO_0010386	Lipid or lipoprotein measurement	http://www.ebi.ac.uk/efo/EFO_0004529
arachidonate (20:4n6)	omega-3 polyunsaturated fatty acid measurement, metabolic syndrome	18	2	1	1	2	2.20197e-05	1.14483e-10	3.6665e-07	7.95631e-05	0.111111	0.2	0.166667	rs174532|rs174547-rs174548-rs174575	http://www.ebi.ac.uk/efo/EFO_0010119, http://www.ebi.ac.uk/efo/EFO_0000195	Lipid or lipoprotein measurement,Metabolic disorder	http://www.ebi.ac.uk/efo/EFO_0004529,http://www.ebi.ac.uk/efo/EFO_0000589
arachidonate (20:4n6)	phosphatidylcholine 38:5 measurement	18	2	0	2	2	2.20197e-05	1.14483e-10	3.6665e-07	7.95631e-05	0.111111	0.2	0.166667	rs174605-rs174634-rs174455-rs174450|rs174548-rs174575-rs174535	http://www.ebi.ac.uk/efo/EFO_0010387	Lipid or lipoprotein measurement	http://www.ebi.ac.uk/efo/EFO_0004529
arachidonate (20:4n6)	phosphatidylcholine 36:4 measurement	18	2	0	2	2	2.20197e-05	1.14483e-10	3.6665e-07	7.95631e-05	0.111111	0.2	0.166667	rs174464-rs174634|rs102275-rs174548-rs174575	http://www.ebi.ac.uk/efo/EFO_0010382	Lipid or lipoprotein measurement	http://www.ebi.ac.uk/efo/EFO_0004529
serine	macular telangiectasia type 2	11	3	1	1	2	2.01847e-05	1.23461e-10	3.90014e-07	8.5803e-05	0.166667	0.285714	0.30303	rs715|rs1163251-rs637868-rs483180-rs523395	http://www.ebi.ac.uk/efo/EFO_1002009	Neurological disorder	http://www.ebi.ac.uk/efo/EFO_0000618
proline	proline measurement, amino acid measurement	11	3	0	2	2	2.01847e-05	1.23461e-10	3.90014e-07	8.5803e-05	0.166667	0.285714	0.30303	rs2238732-rs5747934|rs5746636-rs2080346	http://www.ebi.ac.uk/efo/EFO_0009773, http://www.ebi.ac.uk/efo/EFO_0005134	Other measurement	http://www.ebi.ac.uk/efo/EFO_0001444
serine	serine measurement	11	3	0	2	2	2.01847e-05	1.23461e-10	3.90014e-07	8.5803e-05	0.166667	0.285714	0.30303	rs57427081-rs816411|rs477992-rs1163251-rs637868-rs523395	http://www.ebi.ac.uk/efo/EFO_0009774	Other measurement	http://www.ebi.ac.uk/efo/EFO_0001444
X-08988	glycine measurement, amino acid measurement	8	4	0	2	2	1.95731e-05	1.25706e-10	3.95215e-07	8.7363e-05	0.2	0.333333	0.425101	rs4310999-rs12478788|rs7421152-rs12613336	http://www.ebi.ac.uk/efo/EFO_0009767, http://www.ebi.ac.uk/efo/EFO_0005134	Other measurement	http://www.ebi.ac.uk/efo/EFO_0001444
1-arachidonoylglycerophosphocholine*	phosphatidylcholine 36:4 measurement	19	2	0	2	2	2.3243e-05	1.27951e-10	3.95215e-07	8.89234e-05	0.105263	0.190476	0.157895	rs102275-rs174535|rs174464-rs174634	http://www.ebi.ac.uk/efo/EFO_0010382	Lipid or lipoprotein measurement	http://www.ebi.ac.uk/efo/EFO_0004529
1-arachidonoylglycerophosphocholine*	phosphatidylcholine 38:4 measurement	19	2	0	2	2	2.3243e-05	1.27951e-10	3.95215e-07	8.89234e-05	0.105263	0.190476	0.157895	rs174545-rs174535|rs666870-rs174476-rs174450	http://www.ebi.ac.uk/efo/EFO_0010386	Lipid or lipoprotein measurement	http://www.ebi.ac.uk/efo/EFO_0004529
1-arachidonoylglycerophosphocholine*	phosphatidylcholine 38:5 measurement	19	2	1	1	2	2.3243e-05	1.27951e-10	3.95215e-07	8.89234e-05	0.105263	0.190476	0.157895	rs174535|rs174634-rs174611-rs174455-rs174450	http://www.ebi.ac.uk/efo/EFO_0010387	Lipid or lipoprotein measurement	http://www.ebi.ac.uk/efo/EFO_0004529
1-arachidonoylglycerophosphocholine*	omega-3 polyunsaturated fatty acid measurement, metabolic syndrome	19	2	1	1	2	2.3243e-05	1.27951e-10	3.95215e-07	8.89234e-05	0.105263	0.190476	0.157895	rs174532|rs174547-rs174535	http://www.ebi.ac.uk/efo/EFO_0010119, http://www.ebi.ac.uk/efo/EFO_0000195	Lipid or lipoprotein measurement,Metabolic disorder	http://www.ebi.ac.uk/efo/EFO_0004529,http://www.ebi.ac.uk/efo/EFO_0000589
serine	blood metabolite measurement	11	156	3	0	3	0.00104961	1.40522e-10	4.3022e-07	9.766e-05	0.0182927	0.0359281	0.0444992	rs4947534|rs715|rs1163251	http://www.ebi.ac.uk/efo/EFO_0005664	Other measurement	http://www.ebi.ac.uk/efo/EFO_0001444
propionylcarnitine	blood metabolite measurement	11	156	1	2	3	0.00104961	1.40522e-10	4.3022e-07	9.766e-05	0.0182927	0.0359281	0.0444992	rs272889-rs7727544|rs1171615-rs1171619-rs12356193|rs662138	http://www.ebi.ac.uk/efo/EFO_0005664	Other measurement	http://www.ebi.ac.uk/efo/EFO_0001444
betaine	plasma betaine measurement, angiographic measurement	20	2	1	1	2	2.44663e-05	1.42168e-10	4.3335e-07	9.88038e-05	0.1	0.181818	0.15	rs567754-rs617219|rs715	http://www.ebi.ac.uk/efo/EFO_0007787, http://www.ebi.ac.uk/efo/EFO_0006512	Cardiovascular measurement	http://www.ebi.ac.uk/efo/EFO_0004298
1-arachidonoylglycerophosphoinositol*	cis/trans-18:2 fatty acid measurement, trans fatty acid measurement	12	3	0	2	2	2.20197e-05	1.48153e-10	4.49623e-07	0.000102964	0.153846	0.266667	0.277778	rs2727270-rs2072114|rs174578-rs174549	http://www.ebi.ac.uk/efo/EFO_0006824, http://www.ebi.ac.uk/efo/EFO_0006821	Lipid or lipoprotein measurement	http://www.ebi.ac.uk/efo/EFO_0004529
X-11381	acylcarnitine measurement, blood metabolite measurement	4	9	0	2	2	2.20197e-05	1.61622e-10	4.88364e-07	0.000112324	0.181818	0.307692	0.380192	rs1171619-rs12356193-rs1171614|rs1171606-rs1904071	http://www.ebi.ac.uk/efo/EFO_0005059, http://www.ebi.ac.uk/efo/EFO_0005664	Other measurement	http://www.ebi.ac.uk/efo/EFO_0001444
1-eicosatrienoylglycerophosphocholine*	lipid measurement, blood metabolite measurement	6	6	0	2	2	2.20197e-05	1.68356e-10	5.00016e-07	0.000117004	0.2	0.333333	0.44	rs174547-rs174548|rs11644601-rs3198697	http://www.ebi.ac.uk/efo/EFO_0004529, http://www.ebi.ac.uk/efo/EFO_0005664	Other measurement	http://www.ebi.ac.uk/efo/EFO_0001444
1-eicosatrienoylglycerophosphocholine*	eicosapentaenoic acid measurement	6	6	0	2	2	2.20197e-05	1.68356e-10	5.00016e-07	0.000117004	0.2	0.333333	0.44	rs968567-rs174548-rs174538|rs174448-rs174634-rs422249	http://www.ebi.ac.uk/efo/EFO_0007760	Lipid or lipoprotein measurement	http://www.ebi.ac.uk/efo/EFO_0004529
1-eicosatrienoylglycerophosphocholine*	omega-6 polyunsaturated fatty acid measurement	6	6	0	2	2	2.20197e-05	1.68356e-10	5.00016e-07	0.000117004	0.2	0.333333	0.44	rs4985155-rs7200543|rs174547-rs174548	http://www.ebi.ac.uk/efo/EFO_0005680	Lipid or lipoprotein measurement	http://www.ebi.ac.uk/efo/EFO_0004529
1-eicosatrienoylglycerophosphocholine*	fatty acid desaturase enzyme activity measurement	6	6	0	2	2	2.20197e-05	1.68356e-10	5.00016e-07	0.000117004	0.2	0.333333	0.44	rs968567-rs174548-rs174549|rs6498540-rs7200543	http://www.ebi.ac.uk/efo/EFO_0009791	Other measurement	http://www.ebi.ac.uk/efo/EFO_0001444
glutaroyl carnitine	glomerular filtration rate	29	481	0	4	4	0.00853202	1.74717e-10	5.13435e-07	0.000121425	0.00790514	0.0156863	0.0235591	rs1047891-rs715|rs8056893-rs7185391|rs11085824-rs3111316-rs8012|rs246234-rs193538	http://www.ebi.ac.uk/efo/EFO_0005208	Other measurement	http://www.ebi.ac.uk/efo/EFO_0001444
bradykinin, des-arg(9)	L-arginine measurement	13	3	0	2	2	2.38547e-05	1.7509e-10	5.13435e-07	0.000121684	0.142857	0.25	0.25641	rs71640036-rs4253311|rs2731672-rs2545801	http://www.ebi.ac.uk/efo/EFO_0006524	Other measurement	http://www.ebi.ac.uk/efo/EFO_0001444
bradykinin, des-arg(9)	factor XI measurement	13	3	0	2	2	2.38547e-05	1.7509e-10	5.13435e-07	0.000121684	0.142857	0.25	0.25641	rs4253326-rs6842047|rs710446-rs5030062	http://www.ebi.ac.uk/efo/EFO_0004694	Hematological measurement	http://www.ebi.ac.uk/efo/EFO_0004503
adrenate (22:4n6)	phosphatidylcholine measurement	4	10	1	1	2	2.44663e-05	2.02027e-10	5.84217e-07	0.000140405	0.166667	0.285714	0.343669	rs2072114|rs28456-rs174550	http://www.ebi.ac.uk/efo/EFO_0010226	Lipid or lipoprotein measurement	http://www.ebi.ac.uk/efo/EFO_0004529
X-03094	Hypertriglyceridemia	10	4	0	2	2	2.44663e-05	2.02027e-10	5.84217e-07	0.000140405	0.166667	0.285714	0.343669	rs1260326-rs780093|rs964184-rs662799	http://www.ebi.ac.uk/efo/EFO_0004211	Metabolic disorder	http://www.ebi.ac.uk/efo/EFO_0000589
androsterone sulfate	serum metabolite measurement	15	126	1	2	3	0.00115603	2.03211e-10	5.84217e-07	0.000141227	0.0217391	0.0425532	0.0540261	rs17277546|rs182420-rs296391-rs2972516|rs4646450-rs952319-rs10278040	http://www.ebi.ac.uk/efo/EFO_0005653	Other measurement	http://www.ebi.ac.uk/efo/EFO_0001444
hexadecanedioate	serum metabolite measurement	15	126	0	3	3	0.00115603	2.03211e-10	5.84217e-07	0.000141227	0.0217391	0.0425532	0.0540261	rs3766197-rs6663731|rs12824715-rs11045611-rs11045818|rs1871395-rs4149056	http://www.ebi.ac.uk/efo/EFO_0005653	Other measurement	http://www.ebi.ac.uk/efo/EFO_0001444
eicosapentaenoate (EPA; 20:5n3)	esterified cholesterol measurement	3	14	0	2	2	2.56896e-05	2.04272e-10	5.84217e-07	0.000141965	0.133333	0.235294	0.238095	rs174556-rs174575-rs28456|rs2727271-rs2845573	http://www.ebi.ac.uk/efo/EFO_0008589	Lipid or lipoprotein measurement	http://www.ebi.ac.uk/efo/EFO_0004732
stearidonate (18:4n3)	esterified cholesterol measurement	3	14	0	2	2	2.56896e-05	2.04272e-10	5.84217e-07	0.000141965	0.133333	0.235294	0.238095	rs174601-rs174455-rs28456|rs2727270-rs2727271	http://www.ebi.ac.uk/efo/EFO_0008589	Lipid or lipoprotein measurement	http://www.ebi.ac.uk/efo/EFO_0004732
1-linoleoylglycerophosphoethanolamine*	alpha-linolenic acid measurement	8	5	1	1	2	2.44663e-05	2.09509e-10	5.9674e-07	0.000145605	0.181818	0.307692	0.391304	rs174547-rs174535|rs509360	http://www.ebi.ac.uk/efo/EFO_0007759	Lipid or lipoprotein measurement	http://www.ebi.ac.uk/efo/EFO_0004529
dihomo-linolenate (20:3n3 or n6)	fatty acid desaturase enzyme activity measurement	7	6	1	1	2	2.56896e-05	2.35697e-10	6.65874e-07	0.000163805	0.181818	0.307692	0.396122	rs968567-rs174548-rs174549|rs6498540	http://www.ebi.ac.uk/efo/EFO_0009791	Other measurement	http://www.ebi.ac.uk/efo/EFO_0001444
dihomo-linolenate (20:3n3 or n6)	omega-6 polyunsaturated fatty acid measurement	7	6	0	2	2	2.56896e-05	2.35697e-10	6.65874e-07	0.000163805	0.181818	0.307692	0.396122	rs6498540-rs4985155|rs174547-rs174548	http://www.ebi.ac.uk/efo/EFO_0005680	Lipid or lipoprotein measurement	http://www.ebi.ac.uk/efo/EFO_0004529
bradykinin, des-arg(9)	blood metabolite measurement	13	156	3	0	3	0.00124044	2.43537e-10	6.82474e-07	0.000169254	0.0180723	0.035503	0.0443528	rs2731672|rs5030062|rs4253311	http://www.ebi.ac.uk/efo/EFO_0005664	Other measurement	http://www.ebi.ac.uk/efo/EFO_0001444
decanoylcarnitine	blood metabolite measurement	13	156	1	2	3	0.00124044	2.43537e-10	6.82474e-07	0.000169254	0.0180723	0.035503	0.0443528	rs2062541|rs7552404-rs4949874|rs8396-rs4690909	http://www.ebi.ac.uk/efo/EFO_0005664	Other measurement	http://www.ebi.ac.uk/efo/EFO_0001444
proline	proline measurement	11	4	1	1	2	2.6913e-05	2.46921e-10	6.89178e-07	0.000171605	0.153846	0.266667	0.313433	rs2540641|rs2238732-rs5747934	http://www.ebi.ac.uk/efo/EFO_0009773	Other measurement	http://www.ebi.ac.uk/efo/EFO_0001444
mannose	metabolic syndrome	16	132	0	3	3	0.00129182	2.87852e-10	8.00206e-07	0.000200052	0.0206897	0.0405405	0.05147	rs4425043-rs2293571|rs3817588-rs780092|rs1260326-rs780094	http://www.ebi.ac.uk/efo/EFO_0000195	Metabolic disorder	http://www.ebi.ac.uk/efo/EFO_0000589
1-arachidonoylglycerophosphoinositol*	phosphatidylinositol measurement	12	4	1	1	2	2.93596e-05	2.96305e-10	8.20424e-07	0.000205926	0.142857	0.25	0.288014	rs8736|rs174578-rs174560	http://www.ebi.ac.uk/efo/EFO_0010230	Lipid or lipoprotein measurement	http://www.ebi.ac.uk/efo/EFO_0004529
1-linoleoylglycerophosphoethanolamine*	fatty acid desaturase enzyme activity measurement	8	6	0	2	2	2.93596e-05	3.14263e-10	8.63266e-07	0.000218406	0.166667	0.285714	0.359477	rs968567-rs174549-rs174535|rs2727270-rs2072113	http://www.ebi.ac.uk/efo/EFO_0009791	Other measurement	http://www.ebi.ac.uk/efo/EFO_0001444
1-linoleoylglycerophosphoethanolamine*	omega-6 polyunsaturated fatty acid measurement	8	6	1	1	2	2.93596e-05	3.14263e-10	8.63266e-07	0.000218406	0.166667	0.285714	0.359477	rs174547-rs174535|rs2727270	http://www.ebi.ac.uk/efo/EFO_0005680	Lipid or lipoprotein measurement	http://www.ebi.ac.uk/efo/EFO_0004529
X-12855	chronic kidney disease, serum metabolite measurement	2	30	0	2	2	3.66995e-05	3.2549e-10	8.90586e-07	0.000226209	0.0666667	0.125	0.1	rs1171614-rs1171616|rs76963882-rs12136754	http://www.ebi.ac.uk/efo/EFO_0003884, http://www.ebi.ac.uk/efo/EFO_0005653	Other measurement,Other disease	http://www.ebi.ac.uk/efo/EFO_0000408,http://www.ebi.ac.uk/efo/EFO_0001444
X-03056	chronic kidney disease, urinary metabolite measurement	21	104	1	2	3	0.00133586	3.32267e-10	9.05565e-07	0.000230919	0.0245902	0.048	0.0621475	rs6464114-rs10240738|rs4240520-rs11101730|rs662138	http://www.ebi.ac.uk/efo/EFO_0003884, http://www.ebi.ac.uk/efo/EFO_0005116	Other measurement,Other disease	http://www.ebi.ac.uk/efo/EFO_0000408,http://www.ebi.ac.uk/efo/EFO_0001444
bradykinin, des-arg(9)	vasoactive peptide measurement	13	4	1	1	2	3.18062e-05	3.50179e-10	9.50653e-07	0.000243367	0.133333	0.235294	0.266362	rs4253238-rs4253311|rs2731672	http://www.ebi.ac.uk/efo/EFO_0005196	Cardiovascular measurement	http://www.ebi.ac.uk/efo/EFO_0004298
1-palmitoylglycerophosphoethanolamine	triglyceride measurement	4	746	0	3	3	0.00182519	3.78362e-10	1.02317e-06	0.000262954	0.00401606	0.008	0.00854558	rs1077835-rs2070895|rs12905732-rs13329672|rs1532085-rs10468017-rs723967	http://www.ebi.ac.uk/efo/EFO_0004530	Lipid or lipoprotein measurement	http://www.ebi.ac.uk/efo/EFO_0004529
androsterone sulfate	blood metabolite measurement	15	156	1	2	3	0.00143128	3.87391e-10	1.03949e-06	0.000269229	0.0178571	0.0350877	0.0441026	rs13222543|rs182420-rs2547231-rs2972516|rs4646450-rs7809615-rs10278040	http://www.ebi.ac.uk/efo/EFO_0005664	Other measurement	http://www.ebi.ac.uk/efo/EFO_0001444
hexadecanedioate	blood metabolite measurement	15	156	0	3	3	0.00143128	3.87391e-10	1.03949e-06	0.000269229	0.0178571	0.0350877	0.0441026	rs6678639-rs6663731|rs12829704-rs11045818|rs1871395-rs4149056	http://www.ebi.ac.uk/efo/EFO_0005664	Other measurement	http://www.ebi.ac.uk/efo/EFO_0001444
ADSGEGDFXAEGGGVR*	blood metabolite measurement, protein measurement, amino acid measurement	2	33	1	1	2	4.03694e-05	3.95077e-10	1.05199e-06	0.000274571	0.0606061	0.114286	0.0909091	rs2731672|rs3733402-rs4253236	http://www.ebi.ac.uk/efo/EFO_0005664, http://www.ebi.ac.uk/efo/EFO_0004747, http://www.ebi.ac.uk/efo/EFO_0005134	Other measurement	http://www.ebi.ac.uk/efo/EFO_0001444
alanine	blood metabolite measurement, protein measurement, amino acid measurement	2	33	1	1	2	4.03694e-05	3.95077e-10	1.05199e-06	0.000274571	0.0606061	0.114286	0.0909091	rs11183620-rs4554975|rs1260326	http://www.ebi.ac.uk/efo/EFO_0005664, http://www.ebi.ac.uk/efo/EFO_0004747, http://www.ebi.ac.uk/efo/EFO_0005134	Other measurement	http://www.ebi.ac.uk/efo/EFO_0001444
adrenate (22:4n6)	esterified cholesterol measurement	4	14	0	2	2	3.42529e-05	4.08542e-10	1.08336e-06	0.000283928	0.125	0.222222	0.247706	rs2727271-rs2072114|rs28456-rs174550	http://www.ebi.ac.uk/efo/EFO_0008589	Lipid or lipoprotein measurement	http://www.ebi.ac.uk/efo/EFO_0004732
serine	insulin sensitivity measurement	11	5	1	1	2	3.36412e-05	4.11534e-10	1.08336e-06	0.000286008	0.142857	0.25	0.29717	rs1163251-rs637868-rs523395-rs478093|rs715	http://www.ebi.ac.uk/efo/EFO_0004471	Other measurement	http://www.ebi.ac.uk/efo/EFO_0001444
serine	amino acid measurement, threonine measurement	11	5	0	2	2	3.36412e-05	4.11534e-10	1.08336e-06	0.000286008	0.142857	0.25	0.29717	rs13244654-rs816411|rs7421152-rs12613336	http://www.ebi.ac.uk/efo/EFO_0005134, http://www.ebi.ac.uk/efo/EFO_0009775	Other measurement	http://www.ebi.ac.uk/efo/EFO_0001444
cholesterol	lipid measurement	2	34	0	2	2	4.15928e-05	4.19769e-10	1.09673e-06	0.000291731	0.0588235	0.111111	0.0882353	rs646776-rs602633|rs7412-rs445925	http://www.ebi.ac.uk/efo/EFO_0004529	Other measurement	http://www.ebi.ac.uk/efo/EFO_0001444
X-12038	lipid measurement	2	34	1	1	2	4.15928e-05	4.19769e-10	1.09673e-06	0.000291731	0.0588235	0.111111	0.0882353	rs1864163-rs11076175|rs1800775	http://www.ebi.ac.uk/efo/EFO_0004529	Other measurement	http://www.ebi.ac.uk/efo/EFO_0001444
ADpSGEGDFXAEGGGVR*	C-reactive protein measurement	5	571	1	2	3	0.00174628	4.23569e-10	1.10252e-06	0.000294372	0.0052356	0.0104167	0.0115587	rs612169-rs643434|rs601338|rs635634-rs651007	http://www.ebi.ac.uk/efo/EFO_0004458	Inflammatory measurement	http://www.ebi.ac.uk/efo/EFO_0004872
X-11820	Alzheimer's disease, high density lipoprotein cholesterol measurement	3	20	0	2	2	3.66995e-05	4.265e-10	1.106e-06	0.000296409	0.0952381	0.173913	0.166667	rs157595-rs439401|rs445925-rs141622900	http://www.ebi.ac.uk/efo/EFO_0000249, http://www.ebi.ac.uk/efo/EFO_0004612	Lipid or lipoprotein measurement,Neurological disorder	http://www.ebi.ac.uk/efo/EFO_0000618,http://www.ebi.ac.uk/efo/EFO_0004732
X-12038	lipoprotein measurement, blood metabolite measurement	2	35	1	1	2	4.28161e-05	4.4521e-10	1.14597e-06	0.000309412	0.0571429	0.108108	0.0857143	rs247617-rs1800775|rs11076175	http://www.ebi.ac.uk/efo/EFO_0004732, http://www.ebi.ac.uk/efo/EFO_0005664	Other measurement	http://www.ebi.ac.uk/efo/EFO_0001444
palmitoyl sphingomyelin	lipoprotein measurement, blood metabolite measurement	2	35	0	2	2	4.28161e-05	4.4521e-10	1.14597e-06	0.000309412	0.0571429	0.108108	0.0857143	rs261334-rs633695|rs7412-rs445925	http://www.ebi.ac.uk/efo/EFO_0004732, http://www.ebi.ac.uk/efo/EFO_0005664	Other measurement	http://www.ebi.ac.uk/efo/EFO_0001444
X-11440	vitamin D measurement	17	145	0	3	3	0.00150774	4.64202e-10	1.19045e-06	0.000322611	0.0188679	0.037037	0.0469115	rs112285002-rs296381|rs62130059-rs2932766|rs3732218-rs2011425	http://www.ebi.ac.uk/efo/EFO_0004631	Other measurement	http://www.ebi.ac.uk/efo/EFO_0001444
X-12092	metabolite measurement	43	56	1	2	3	0.00147287	4.69245e-10	1.19132e-06	0.000326116	0.03125	0.0606061	0.0808554	rs942803-rs11597425-rs4345897|rs2518049-rs1889459|rs8101881	http://www.ebi.ac.uk/efo/EFO_0004725	Other measurement	http://www.ebi.ac.uk/efo/EFO_0001444
X-11792	partial thromboplastin time	4	15	0	2	2	3.66995e-05	4.71394e-10	1.19132e-06	0.000327609	0.117647	0.210526	0.231471	rs2731672-rs1801020|rs698078-rs710446	http://www.ebi.ac.uk/efo/EFO_0004310	Hematological measurement	http://www.ebi.ac.uk/efo/EFO_0004503
ADSGEGDFXAEGGGVR*	coronary artery calcification	2	36	1	1	2	4.40394e-05	4.71399e-10	1.19132e-06	0.000327613	0.0555556	0.105263	0.0833333	rs2731672|rs1912826-rs4253236	http://www.ebi.ac.uk/efo/EFO_0004723	Other trait	http://www.ebi.ac.uk/efo/EFO_0000001
X-12038	age-related macular degeneration	2	36	0	2	2	4.40394e-05	4.71399e-10	1.19132e-06	0.000327613	0.0555556	0.105263	0.0833333	rs1864163-rs11076175|rs1800775-rs3764261	http://www.ebi.ac.uk/efo/EFO_0001365	Neurological disorder	http://www.ebi.ac.uk/efo/EFO_0000618
X-03094	apolipoprotein B measurement	10	261	2	1	3	0.00159643	4.82239e-10	1.2143e-06	0.000335146	0.011194	0.0221402	0.0267683	rs964184|rs1260326|rs912540-rs6679002-rs12239737	http://www.ebi.ac.uk/efo/EFO_0004615	Lipid or lipoprotein measurement	http://www.ebi.ac.uk/efo/EFO_0004732
1-arachidonoylglycerophosphoinositol*	alpha-linolenic acid measurement	12	5	1	1	2	3.66995e-05	4.9384e-10	1.23902e-06	0.000343209	0.133333	0.235294	0.2749	rs174468|rs174578-rs174547	http://www.ebi.ac.uk/efo/EFO_0007759	Lipid or lipoprotein measurement	http://www.ebi.ac.uk/efo/EFO_0004529
1-eicosatrienoylglycerophosphocholine*	phosphatidylcholine measurement	6	10	0	2	2	3.66995e-05	5.05063e-10	1.25888e-06	0.000351009	0.142857	0.25	0.30246	rs968567-rs174548-rs28456|rs174465-rs174634-rs422249	http://www.ebi.ac.uk/efo/EFO_0010226	Lipid or lipoprotein measurement	http://www.ebi.ac.uk/efo/EFO_0004529
X-12510	chronic kidney disease, urinary metabolite measurement	24	104	0	3	3	0.0015267	5.05575e-10	1.25888e-06	0.000351365	0.024	0.046875	0.0608243	rs1430346-rs6710726|rs1165209-rs1165152|rs7608328-rs10168931-rs13538	http://www.ebi.ac.uk/efo/EFO_0003884, http://www.ebi.ac.uk/efo/EFO_0005116	Other measurement,Other disease	http://www.ebi.ac.uk/efo/EFO_0000408,http://www.ebi.ac.uk/efo/EFO_0001444
X-12093	serum metabolite measurement	20	126	1	2	3	0.00154138	5.09e-10	1.25888e-06	0.000353745	0.020979	0.0410959	0.0526343	rs4488133|rs4852316-rs7598396-rs12618600-rs10469966|rs7594485-rs1036113	http://www.ebi.ac.uk/efo/EFO_0005653	Other measurement	http://www.ebi.ac.uk/efo/EFO_0001444
X-13429	serum metabolite measurement	20	126	0	3	3	0.00154138	5.09e-10	1.25888e-06	0.000353745	0.020979	0.0410959	0.0526343	rs11045823-rs12829162-rs11045611|rs296391-rs296381|rs4149056-rs12317268	http://www.ebi.ac.uk/efo/EFO_0005653	Other measurement	http://www.ebi.ac.uk/efo/EFO_0001444
1-palmitoylglycerophosphoethanolamine	high density lipoprotein cholesterol measurement	4	861	0	3	3	0.00210655	5.81984e-10	1.43325e-06	0.000404467	0.00348028	0.00693642	0.00740418	rs1800588-rs2070895|rs12905732-rs13329672|rs77250403-rs10468017-rs723967	http://www.ebi.ac.uk/efo/EFO_0004612	Lipid or lipoprotein measurement	http://www.ebi.ac.uk/efo/EFO_0004732
bradykinin, des-arg(9)	interleukin 16 measurement	13	5	0	2	2	3.97578e-05	5.83629e-10	1.43325e-06	0.00040561	0.125	0.222222	0.255682	rs2731672-rs1801020|rs4253283-rs4253311-rs4253326	http://www.ebi.ac.uk/efo/EFO_0008173	Other measurement	http://www.ebi.ac.uk/efo/EFO_0001444
tetradecanedioate	serum metabolite measurement	21	126	0	3	3	0.00161845	5.938e-10	1.45309e-06	0.000412679	0.0208333	0.0408163	0.0523354	rs4149056-rs12317268|rs12824715-rs11045821-rs11045611|rs3766197-rs6663731-rs9429098	http://www.ebi.ac.uk/efo/EFO_0005653	Other measurement	http://www.ebi.ac.uk/efo/EFO_0001444
X-18601	dehydroepiandrosterone sulphate measurement	3	24	0	2	2	4.40394e-05	6.19547e-10	1.51078e-06	0.000430573	0.08	0.148148	0.138889	rs296381-rs296360|rs12533251-rs10257273-rs10278040	http://www.ebi.ac.uk/efo/EFO_0007001	Other measurement	http://www.ebi.ac.uk/efo/EFO_0001444
X-03094	cardiovascular disease	10	285	1	2	3	0.00174323	6.28441e-10	1.52711e-06	0.000436754	0.010274	0.020339	0.0245328	rs4350231-rs912540-rs6679002|rs964184|rs1260326-rs780093	http://www.ebi.ac.uk/efo/EFO_0000319	Other disease	http://www.ebi.ac.uk/efo/EFO_0000408
arachidonate (20:4n6)	blood metabolite measurement	18	156	1	2	3	0.00171754	6.94604e-10	1.67617e-06	0.000482736	0.0175439	0.0344828	0.0436176	rs968567-rs174575-rs174627|rs174548|rs2727270-rs2727271	http://www.ebi.ac.uk/efo/EFO_0005664	Other measurement	http://www.ebi.ac.uk/efo/EFO_0001444
1,5-anhydroglucitol (1,5-AG)	blood metabolite measurement	18	156	2	1	3	0.00171754	6.94604e-10	1.67617e-06	0.000482736	0.0175439	0.0344828	0.0436176	rs6430553-rs3814354|rs7570971|rs3800993	http://www.ebi.ac.uk/efo/EFO_0005664	Other measurement	http://www.ebi.ac.uk/efo/EFO_0001444
dihomo-linolenate (20:3n3 or n6)	phosphatidylcholine measurement	7	10	0	2	2	4.28161e-05	7.07087e-10	1.69634e-06	0.000491411	0.133333	0.235294	0.282932	rs968567-rs174548-rs28456|rs174465-rs174634	http://www.ebi.ac.uk/efo/EFO_0010226	Lipid or lipoprotein measurement	http://www.ebi.ac.uk/efo/EFO_0004529
X-12063	blood metabolite measurement, X12063 measurement	44	2	1	1	2	5.38259e-05	7.07846e-10	1.69634e-06	0.000491939	0.0454545	0.0869565	0.0681818	rs4363657-rs4149076-rs4149056|rs4646450	http://www.ebi.ac.uk/efo/EFO_0005664, http://www.ebi.ac.uk/efo/EFO_0006957	Other measurement	http://www.ebi.ac.uk/efo/EFO_0001444
1-arachidonoylglycerophosphoinositol*	docosapentaenoic acid measurement	12	6	1	1	2	4.40394e-05	7.40757e-10	1.75106e-06	0.000514812	0.125	0.222222	0.260556	rs174468|rs174578-rs174547	http://www.ebi.ac.uk/efo/EFO_0006809	Lipid or lipoprotein measurement	http://www.ebi.ac.uk/efo/EFO_0004529
1-arachidonoylglycerophosphoinositol*	fatty acid desaturase enzyme activity measurement	12	6	0	2	2	4.40394e-05	7.40757e-10	1.75106e-06	0.000514812	0.125	0.222222	0.260556	rs2727270-rs2072113|rs138194593-rs174578-rs174549	http://www.ebi.ac.uk/efo/EFO_0009791	Other measurement	http://www.ebi.ac.uk/efo/EFO_0001444
1-arachidonoylglycerophosphoinositol*	omega-6 polyunsaturated fatty acid measurement	12	6	1	1	2	4.40394e-05	7.40757e-10	1.75106e-06	0.000514812	0.125	0.222222	0.260556	rs2727270|rs174578-rs174547	http://www.ebi.ac.uk/efo/EFO_0005680	Lipid or lipoprotein measurement	http://www.ebi.ac.uk/efo/EFO_0004529
1-arachidonoylglycerophosphoinositol*	eicosapentaenoic acid measurement	12	6	1	1	2	4.40394e-05	7.40757e-10	1.75106e-06	0.000514812	0.125	0.222222	0.260556	rs174468|rs174448-rs174578-rs174538-rs174455-rs174570	http://www.ebi.ac.uk/efo/EFO_0007760	Lipid or lipoprotein measurement	http://www.ebi.ac.uk/efo/EFO_0004529
1-linoleoylglycerophosphoethanolamine*	glycerophospholipid measurement, blood metabolite measurement	8	9	1	1	2	4.40394e-05	7.54225e-10	1.77085e-06	0.000524171	0.133333	0.235294	0.284281	rs174547-rs174535|rs968567	http://www.ebi.ac.uk/efo/EFO_0007630, http://www.ebi.ac.uk/efo/EFO_0005664	Lipid or lipoprotein measurement,Other measurement	http://www.ebi.ac.uk/efo/EFO_0001444,http://www.ebi.ac.uk/efo/EFO_0004529
X-10510	glycerophospholipid measurement, blood metabolite measurement	8	9	0	2	2	4.40394e-05	7.54225e-10	1.77085e-06	0.000524171	0.133333	0.235294	0.284281	rs4814176-rs680379|rs7157785-rs4902243	http://www.ebi.ac.uk/efo/EFO_0007630, http://www.ebi.ac.uk/efo/EFO_0005664	Lipid or lipoprotein measurement,Other measurement	http://www.ebi.ac.uk/efo/EFO_0001444,http://www.ebi.ac.uk/efo/EFO_0004529
urate	obese body mass index status, urate measurement	27	3	1	1	2	4.95443e-05	7.87901e-10	1.84369e-06	0.000547576	0.0714286	0.133333	0.123457	rs10805346|rs7680126-rs938554	http://www.ebi.ac.uk/efo/EFO_0007041, http://www.ebi.ac.uk/efo/EFO_0004531	Other measurement,Body measurement	http://www.ebi.ac.uk/efo/EFO_0001444,http://www.ebi.ac.uk/efo/EFO_0004324
X-12038	atrophic macular degeneration, age-related macular degeneration, wet macular degeneration	2	47	0	2	2	5.74959e-05	8.0886e-10	1.88638e-06	0.000562142	0.0425532	0.0816327	0.0638298	rs17231506-rs1800775|rs5817082-rs11076175	http://www.ebi.ac.uk/efo/EFO_1001492, http://www.ebi.ac.uk/efo/EFO_0001365, http://www.ebi.ac.uk/efo/EFO_0004683	Neurological disorder	http://www.ebi.ac.uk/efo/EFO_0000618
1-arachidonoylglycerophosphocholine*	blood metabolite measurement	19	156	1	2	3	0.00181295	8.24784e-10	1.91709e-06	0.000573208	0.0174419	0.0342857	0.0434379	rs968567|rs2727270-rs2727271|rs174548-rs174535	http://www.ebi.ac.uk/efo/EFO_0005664	Other measurement	http://www.ebi.ac.uk/efo/EFO_0001444
1-arachidonoylglycerophosphoethanolamine*	lysophosphatidylethanolamine measurement	16	5	0	2	2	4.89327e-05	8.97887e-10	2.08005e-06	0.000624014	0.105263	0.190476	0.211204	rs2414577-rs10468017|rs968567-rs174578-rs28456	http://www.ebi.ac.uk/efo/EFO_0010225	Lipid or lipoprotein measurement	http://www.ebi.ac.uk/efo/EFO_0004529
succinylcarnitine	chronic kidney disease, urinary metabolite measurement	29	104	0	3	3	0.00184476	9.12522e-10	2.09882e-06	0.000634185	0.0230769	0.0451128	0.0586554	rs17806888-rs115560420|rs2729793-rs11071733-rs1472631|rs10988229-rs10988217-rs10988209-rs7849270	http://www.ebi.ac.uk/efo/EFO_0003884, http://www.ebi.ac.uk/efo/EFO_0005116	Other measurement,Other disease	http://www.ebi.ac.uk/efo/EFO_0000408,http://www.ebi.ac.uk/efo/EFO_0001444
glutaroyl carnitine	chronic kidney disease, urinary metabolite measurement	29	104	1	2	3	0.00184476	9.12522e-10	2.09882e-06	0.000634185	0.0230769	0.0451128	0.0586554	rs1047891-rs715|rs13375749|rs12410239-rs7549319	http://www.ebi.ac.uk/efo/EFO_0003884, http://www.ebi.ac.uk/efo/EFO_0005116	Other measurement,Other disease	http://www.ebi.ac.uk/efo/EFO_0000408,http://www.ebi.ac.uk/efo/EFO_0001444
1-linoleoylglycerophosphoethanolamine*	total cholesterol measurement	8	416	1	2	3	0.0020356	9.15052e-10	2.09882e-06	0.000635943	0.00712589	0.0141509	0.0166577	rs174570|rs1077834-rs2070895|rs1535-rs174535	http://www.ebi.ac.uk/efo/EFO_0004574	Lipid or lipoprotein measurement	http://www.ebi.ac.uk/efo/EFO_0004732
epiandrosterone sulfate	hormone measurement	10	8	1	1	2	4.89327e-05	9.42779e-10	2.14825e-06	0.000655213	0.125	0.222222	0.265116	rs17277546|rs11761528-rs11974702	http://www.ebi.ac.uk/efo/EFO_0004730	Other measurement	http://www.ebi.ac.uk/efo/EFO_0001444
X-03056	cation-independent mannose-6-phosphate receptor measurement	21	4	0	2	2	5.13793e-05	9.42783e-10	2.14825e-06	0.000655215	0.0869565	0.16	0.165992	rs9295123-rs650284-rs2297374|rs600324-rs683369	http://www.ebi.ac.uk/efo/EFO_0008075	Other measurement	http://www.ebi.ac.uk/efo/EFO_0001444
ADSGEGDFXAEGGGVR*	glycine measurement	2	51	0	2	2	6.23891e-05	9.54021e-10	2.16675e-06	0.000663026	0.0392157	0.0754717	0.0588235	rs2731672-rs2545801|rs4253236-rs71640034	http://www.ebi.ac.uk/efo/EFO_0009767	Other measurement	http://www.ebi.ac.uk/efo/EFO_0001444
X-13429	blood metabolite measurement	20	156	0	3	3	0.00190837	9.70266e-10	2.19647e-06	0.000674316	0.017341	0.0340909	0.0432521	rs4149056-rs12317268|rs11045823-rs12829704|rs2547231-rs296381	http://www.ebi.ac.uk/efo/EFO_0005664	Other measurement	http://www.ebi.ac.uk/efo/EFO_0001444
1-eicosatrienoylglycerophosphocholine*	esterified cholesterol measurement	6	14	0	2	2	5.13793e-05	1.02134e-09	2.30459e-06	0.000709814	0.111111	0.2	0.228637	rs968567-rs174548-rs28456|rs174634-rs422249-rs174455	http://www.ebi.ac.uk/efo/EFO_0008589	Lipid or lipoprotein measurement	http://www.ebi.ac.uk/efo/EFO_0004732
tetradecanedioate	blood metabolite measurement	21	156	0	3	3	0.00200379	1.1319e-09	2.53757e-06	0.000786646	0.0172414	0.0338983	0.0430615	rs6678639-rs6663731|rs11045821-rs12829704|rs4149056-rs12317268	http://www.ebi.ac.uk/efo/EFO_0005664	Other measurement	http://www.ebi.ac.uk/efo/EFO_0001444
octanoylcarnitine	blood metabolite measurement	21	156	0	3	3	0.00200379	1.1319e-09	2.53757e-06	0.000786646	0.0172414	0.0338983	0.0430615	rs7552404-rs4949874|rs8396-rs4690909|rs2062541-rs924135	http://www.ebi.ac.uk/efo/EFO_0005664	Other measurement	http://www.ebi.ac.uk/efo/EFO_0001444
proline	blood metabolite measurement, amino acid measurement	11	8	1	1	2	5.38259e-05	1.15228e-09	2.55857e-06	0.000800813	0.117647	0.210526	0.248227	rs2540641|rs2238732-rs5747934	http://www.ebi.ac.uk/efo/EFO_0005664, http://www.ebi.ac.uk/efo/EFO_0005134	Other measurement	http://www.ebi.ac.uk/efo/EFO_0001444
ADSGEGDFXAEGGGVR*	metabolite measurement	2	56	0	2	2	6.85057e-05	1.15231e-09	2.55857e-06	0.000800831	0.0357143	0.0689655	0.0535714	rs4253236-rs4253252|rs2731672-rs2545801	http://www.ebi.ac.uk/efo/EFO_0004725	Other measurement	http://www.ebi.ac.uk/efo/EFO_0001444
X-12855	metabolite measurement	2	56	0	2	2	6.85057e-05	1.15231e-09	2.55857e-06	0.000800831	0.0357143	0.0689655	0.0535714	rs211718-rs12136754|rs7094971-rs1171614	http://www.ebi.ac.uk/efo/EFO_0004725	Other measurement	http://www.ebi.ac.uk/efo/EFO_0001444
gamma-glutamylglutamine	blood metabolite measurement, protein measurement, amino acid measurement	3	33	2	0	2	6.05542e-05	1.18522e-09	2.61493e-06	0.000823702	0.0588235	0.111111	0.10101	rs2657879|rs1260326	http://www.ebi.ac.uk/efo/EFO_0005664, http://www.ebi.ac.uk/efo/EFO_0004747, http://www.ebi.ac.uk/efo/EFO_0005134	Other measurement	http://www.ebi.ac.uk/efo/EFO_0001444
3-methyl-2-oxovalerate	blood metabolite measurement, protein measurement, amino acid measurement	3	33	1	1	2	6.05542e-05	1.18522e-09	2.61493e-06	0.000823702	0.0588235	0.111111	0.10101	rs1440581-rs9637599|rs1260326	http://www.ebi.ac.uk/efo/EFO_0005664, http://www.ebi.ac.uk/efo/EFO_0004747, http://www.ebi.ac.uk/efo/EFO_0005134	Other measurement	http://www.ebi.ac.uk/efo/EFO_0001444
X-11820	lipid measurement	3	34	0	2	2	6.23891e-05	1.25929e-09	2.76956e-06	0.000875183	0.0571429	0.108108	0.0980392	rs1160985-rs405509|rs7412-rs445925	http://www.ebi.ac.uk/efo/EFO_0004529	Other measurement	http://www.ebi.ac.uk/efo/EFO_0001444
ADpSGEGDFXAEGGGVR*	serum carcinoembryonic antigen measurement	5	19	1	1	2	5.81075e-05	1.27948e-09	2.8051e-06	0.000889216	0.0909091	0.166667	0.179806	rs601338|rs635634-rs651007	http://www.ebi.ac.uk/efo/EFO_0005760	Other measurement	http://www.ebi.ac.uk/efo/EFO_0001444
butyrylcarnitine	metabolite measurement	60	56	1	2	3	0.00205517	1.30062e-09	2.84246e-06	0.000903904	0.0265487	0.0517241	0.0683586	rs2066938|rs274567-rs272889|rs7094971-rs1171617-rs12772586	http://www.ebi.ac.uk/efo/EFO_0004725	Other measurement	http://www.ebi.ac.uk/efo/EFO_0001444
urate	uric acid measurement	27	126	0	3	3	0.00208086	1.30547e-09	2.84413e-06	0.000907276	0.02	0.0392157	0.0505075	rs10939663-rs4447863-rs10805346-rs11722228|rs938554-rs3775948-rs6826764|rs6851536-rs4697936-rs59420943	http://www.ebi.ac.uk/efo/EFO_0004761	Cardiovascular measurement	http://www.ebi.ac.uk/efo/EFO_0004298
X-12644	lipoprotein measurement, blood metabolite measurement	3	35	1	1	2	6.42241e-05	1.33561e-09	2.88005e-06	0.000928223	0.0555556	0.105263	0.0952381	rs1532085|rs1077835-rs261334	http://www.ebi.ac.uk/efo/EFO_0004732, http://www.ebi.ac.uk/efo/EFO_0005664	Other measurement	http://www.ebi.ac.uk/efo/EFO_0001444
X-10395	lipoprotein measurement, blood metabolite measurement	3	35	0	2	2	6.42241e-05	1.33561e-09	2.88005e-06	0.000928223	0.0555556	0.105263	0.0952381	rs247617-rs1800775|rs4073054-rs4503368	http://www.ebi.ac.uk/efo/EFO_0004732, http://www.ebi.ac.uk/efo/EFO_0005664	Other measurement	http://www.ebi.ac.uk/efo/EFO_0001444
X-11204	lipoprotein measurement, blood metabolite measurement	3	35	0	2	2	6.42241e-05	1.33561e-09	2.88005e-06	0.000928223	0.0555556	0.105263	0.0952381	rs8033940-rs261334|rs1532085-rs10468017	http://www.ebi.ac.uk/efo/EFO_0004732, http://www.ebi.ac.uk/efo/EFO_0005664	Other measurement	http://www.ebi.ac.uk/efo/EFO_0001444
1-arachidonoylglycerophosphoethanolamine*	docosapentaenoic acid measurement	16	6	0	2	2	5.87192e-05	1.34682e-09	2.88005e-06	0.000936015	0.1	0.181818	0.203582	rs174578-rs174547|rs174468-rs666870-rs174450	http://www.ebi.ac.uk/efo/EFO_0006809	Lipid or lipoprotein measurement	http://www.ebi.ac.uk/efo/EFO_0004529
1-arachidonoylglycerophosphoethanolamine*	omega-6 polyunsaturated fatty acid measurement	16	6	0	2	2	5.87192e-05	1.34682e-09	2.88005e-06	0.000936015	0.1	0.181818	0.203582	rs174578-rs174547|rs2727270-rs2727271	http://www.ebi.ac.uk/efo/EFO_0005680	Lipid or lipoprotein measurement	http://www.ebi.ac.uk/efo/EFO_0004529
1-arachidonoylglycerophosphoethanolamine*	fatty acid desaturase enzyme activity measurement	16	6	0	2	2	5.87192e-05	1.34682e-09	2.88005e-06	0.000936015	0.1	0.181818	0.203582	rs138194593-rs968567-rs174578-rs174549|rs2727271-rs2072113	http://www.ebi.ac.uk/efo/EFO_0009791	Other measurement	http://www.ebi.ac.uk/efo/EFO_0001444
X-12798	lipoprotein A measurement, coronary artery disease	36	3	0	2	2	6.60591e-05	1.41418e-09	2.99642e-06	0.000982824	0.0540541	0.102564	0.0925926	rs1367210-rs6926458|rs7770628-rs6921516	http://www.ebi.ac.uk/efo/EFO_0006925, http://www.ebi.ac.uk/efo/EFO_0000378	Lipid or lipoprotein measurement,Cardiovascular disease	http://www.ebi.ac.uk/efo/EFO_0000319,http://www.ebi.ac.uk/efo/EFO_0004732
gamma-glutamylglutamine	coronary artery calcification	3	36	1	1	2	6.60591e-05	1.41418e-09	2.99642e-06	0.000982824	0.0540541	0.102564	0.0925926	rs2657880-rs2657879|rs1260326	http://www.ebi.ac.uk/efo/EFO_0004723	Other trait	http://www.ebi.ac.uk/efo/EFO_0000001
3-methyl-2-oxovalerate	coronary artery calcification	3	36	2	0	2	6.60591e-05	1.41418e-09	2.99642e-06	0.000982824	0.0540541	0.102564	0.0925926	rs1440581|rs1260326	http://www.ebi.ac.uk/efo/EFO_0004723	Other trait	http://www.ebi.ac.uk/efo/EFO_0000001
dihomo-linolenate (20:3n3 or n6)	esterified cholesterol measurement	7	14	0	2	2	5.99425e-05	1.42987e-09	3.02047e-06	0.000993734	0.105263	0.190476	0.218148	rs968567-rs174548-rs28456|rs174605-rs174634-rs174455	http://www.ebi.ac.uk/efo/EFO_0008589	Lipid or lipoprotein measurement	http://www.ebi.ac.uk/efo/EFO_0004732
cis-4-decenoyl carnitine	acylcarnitine measurement, blood metabolite measurement	11	9	1	1	2	6.05542e-05	1.4815e-09	3.10125e-06	0.00102961	0.111111	0.2	0.234252	rs8396|rs11161521-rs7552404	http://www.ebi.ac.uk/efo/EFO_0005059, http://www.ebi.ac.uk/efo/EFO_0005664	Other measurement	http://www.ebi.ac.uk/efo/EFO_0001444
propionylcarnitine	acylcarnitine measurement, blood metabolite measurement	11	9	0	2	2	6.05542e-05	1.4815e-09	3.10125e-06	0.00102961	0.111111	0.2	0.234252	rs2073643-rs7727544-rs270601|rs1171619-rs12356193-rs1171614	http://www.ebi.ac.uk/efo/EFO_0005059, http://www.ebi.ac.uk/efo/EFO_0005664	Other measurement	http://www.ebi.ac.uk/efo/EFO_0001444
serine	serine measurement, amino acid measurement	11	9	0	2	2	6.05542e-05	1.4815e-09	3.10125e-06	0.00102961	0.111111	0.2	0.234252	rs7421152-rs12613336|rs2135116-rs816411-rs2242508-rs4947534-rs7793921	http://www.ebi.ac.uk/efo/EFO_0009774, http://www.ebi.ac.uk/efo/EFO_0005134	Other measurement	http://www.ebi.ac.uk/efo/EFO_0001444
ADpSGEGDFXAEGGGVR*	susceptibility to childhood ear infection measurement	5	21	0	2	2	6.42241e-05	1.57129e-09	3.27933e-06	0.00109202	0.0833333	0.153846	0.163564	rs681343-rs601338|rs8176643-rs651007	http://www.ebi.ac.uk/efo/EFO_0007904	Other measurement	http://www.ebi.ac.uk/efo/EFO_0001444
glycine	glycine measurement, amino acid measurement	28	4	0	2	2	6.85057e-05	1.697e-09	3.53108e-06	0.00117938	0.0666667	0.125	0.124717	rs1657863-rs12465522-rs12478788-rs4310999|rs7421152-rs12613336	http://www.ebi.ac.uk/efo/EFO_0009767, http://www.ebi.ac.uk/efo/EFO_0005134	Other measurement	http://www.ebi.ac.uk/efo/EFO_0001444
arachidonate (20:4n6)	omega-6 polyunsaturated fatty acid measurement	18	6	1	1	2	6.60591e-05	1.71719e-09	3.56211e-06	0.00119342	0.0909091	0.166667	0.183421	rs174547-rs174548-rs174575|rs2727270	http://www.ebi.ac.uk/efo/EFO_0005680	Lipid or lipoprotein measurement	http://www.ebi.ac.uk/efo/EFO_0004529
X-12510	blood metabolite measurement	24	156	1	2	3	0.00229005	1.72216e-09	3.56211e-06	0.00119687	0.0169492	0.0333333	0.0424706	rs7608328-rs10206899-rs13538|rs12620074|rs1165209-rs1185567	http://www.ebi.ac.uk/efo/EFO_0005664	Other measurement	http://www.ebi.ac.uk/efo/EFO_0001444
X-08402	glycerophospholipid measurement, blood metabolite measurement	12	9	1	1	2	6.60591e-05	1.7778e-09	3.66627e-06	0.00123553	0.105263	0.190476	0.221029	rs4814176-rs680379|rs7157785	http://www.ebi.ac.uk/efo/EFO_0007630, http://www.ebi.ac.uk/efo/EFO_0005664	Lipid or lipoprotein measurement,Other measurement	http://www.ebi.ac.uk/efo/EFO_0001444,http://www.ebi.ac.uk/efo/EFO_0004529
X-12696	1,5 anhydroglucitol measurement	16	7	0	2	2	6.85057e-05	1.88554e-09	3.86433e-06	0.00131041	0.0952381	0.173913	0.195536	rs182549-rs2090660-rs12465802-rs7589832-rs6712127|rs11976181-rs3800993	http://www.ebi.ac.uk/efo/EFO_0008009	Other measurement	http://www.ebi.ac.uk/efo/EFO_0001444
1-arachidonoylglycerophosphoethanolamine*	phosphatidylethanolamine measurement	16	7	0	2	2	6.85057e-05	1.88554e-09	3.86433e-06	0.00131041	0.0952381	0.173913	0.195536	rs174578-rs1535|rs261290-rs10468017	http://www.ebi.ac.uk/efo/EFO_0010228	Lipid or lipoprotein measurement	http://www.ebi.ac.uk/efo/EFO_0004529
1-eicosatrienoylglycerophosphocholine*	triglyceride measurement	6	746	1	2	3	0.00273778	1.89052e-09	3.86433e-06	0.00131387	0.00400534	0.00797872	0.00904826	rs12928099-rs3198697|rs7200543|rs174566-rs174548	http://www.ebi.ac.uk/efo/EFO_0004530	Lipid or lipoprotein measurement	http://www.ebi.ac.uk/efo/EFO_0004529
4-androsten-3beta,17beta-diol disulfate 1*	hormone measurement	14	8	1	1	2	6.85057e-05	1.90649e-09	3.88555e-06	0.00132497	0.1	0.181818	0.208012	rs2637125-rs296396-rs2910397|rs11761528	http://www.ebi.ac.uk/efo/EFO_0004730	Other measurement	http://www.ebi.ac.uk/efo/EFO_0001444
1-arachidonoylglycerophosphocholine*	fatty acid desaturase enzyme activity measurement	19	6	0	2	2	6.9729e-05	1.91921e-09	3.88867e-06	0.00133381	0.0869565	0.16	0.174753	rs968567-rs174549-rs174535|rs2727270-rs2072113	http://www.ebi.ac.uk/efo/EFO_0009791	Other measurement	http://www.ebi.ac.uk/efo/EFO_0001444
1-arachidonoylglycerophosphocholine*	omega-6 polyunsaturated fatty acid measurement	19	6	1	1	2	6.9729e-05	1.91921e-09	3.88867e-06	0.00133381	0.0869565	0.16	0.174753	rs174547-rs174535|rs2727270	http://www.ebi.ac.uk/efo/EFO_0005680	Lipid or lipoprotein measurement	http://www.ebi.ac.uk/efo/EFO_0004529
tryptophan	blood metabolite measurement	25	156	2	1	3	0.00238547	1.95687e-09	3.95344e-06	0.00135998	0.0168539	0.0331492	0.0422696	rs6901004|rs13122250|rs11153280-rs9400467	http://www.ebi.ac.uk/efo/EFO_0005664	Other measurement	http://www.ebi.ac.uk/efo/EFO_0001444
decanoylcarnitine	acylcarnitine measurement, blood metabolite measurement	13	9	2	0	2	7.1564e-05	2.10103e-09	4.23238e-06	0.00146017	0.1	0.181818	0.209154	rs7552404|rs8396	http://www.ebi.ac.uk/efo/EFO_0005059, http://www.ebi.ac.uk/efo/EFO_0005664	Other measurement	http://www.ebi.ac.uk/efo/EFO_0001444
carnitine	uric acid measurement	32	126	2	1	3	0.00246621	2.2131e-09	4.43244e-06	0.00153806	0.0193548	0.0379747	0.0490002	rs12356193|rs9394948-rs2396004|rs1171659	http://www.ebi.ac.uk/efo/EFO_0004761	Cardiovascular measurement	http://www.ebi.ac.uk/efo/EFO_0004298
N-acetylornithine	serum metabolite measurement	32	126	0	3	3	0.00246621	2.2131e-09	4.43244e-06	0.00153806	0.0193548	0.0379747	0.0490002	rs7598396-rs6740766|rs7594485-rs1036113|rs4852316-rs2421574	http://www.ebi.ac.uk/efo/EFO_0005653	Other measurement	http://www.ebi.ac.uk/efo/EFO_0001444
glutaroyl carnitine	mean corpuscular hemoglobin	29	918	1	3	4	0.0162836	2.31948e-09	4.63217e-06	0.00161199	0.00424178	0.00844773	0.0125442	rs1047891-rs715|rs12445600-rs165975|rs11085824-rs8110787|rs8012	http://www.ebi.ac.uk/efo/EFO_0004527	Hematological measurement	http://www.ebi.ac.uk/efo/EFO_0004503
X-11792	blood metabolite measurement, protein measurement, amino acid measurement	4	33	1	1	2	8.07389e-05	2.3704e-09	4.72029e-06	0.00164738	0.0571429	0.108108	0.105888	rs2731672|rs3733402-rs4253252	http://www.ebi.ac.uk/efo/EFO_0005664, http://www.ebi.ac.uk/efo/EFO_0004747, http://www.ebi.ac.uk/efo/EFO_0005134	Other measurement	http://www.ebi.ac.uk/efo/EFO_0001444
X-11204	atrophic macular degeneration, age-related macular degeneration, wet macular degeneration	3	47	0	2	2	8.62438e-05	2.42654e-09	4.80454e-06	0.00168639	0.0416667	0.08	0.070922	rs8033940-rs2070895|rs2043085-rs10468017	http://www.ebi.ac.uk/efo/EFO_1001492, http://www.ebi.ac.uk/efo/EFO_0001365, http://www.ebi.ac.uk/efo/EFO_0004683	Neurological disorder	http://www.ebi.ac.uk/efo/EFO_0000618
X-12644	atrophic macular degeneration, age-related macular degeneration, wet macular degeneration	3	47	0	2	2	8.62438e-05	2.42654e-09	4.80454e-06	0.00168639	0.0416667	0.08	0.070922	rs1077835-rs2070895|rs2043085-rs1532085	http://www.ebi.ac.uk/efo/EFO_1001492, http://www.ebi.ac.uk/efo/EFO_0001365, http://www.ebi.ac.uk/efo/EFO_0004683	Neurological disorder	http://www.ebi.ac.uk/efo/EFO_0000618
X-10510	ceramide measurement	8	16	0	2	2	7.82923e-05	2.51404e-09	4.96366e-06	0.00174721	0.0909091	0.166667	0.187576	rs34817779-rs4902243|rs4814176-rs4814175	http://www.ebi.ac.uk/efo/EFO_0010222	Lipid or lipoprotein measurement	http://www.ebi.ac.uk/efo/EFO_0004529
X-03094	apolipoprotein A 1 measurement	10	458	1	2	3	0.00280139	2.6171e-09	5.1525e-06	0.00181883	0.00645161	0.0128205	0.015314	rs12074528-rs912540-rs6679002|rs1260326|rs8086351-rs2187375	http://www.ebi.ac.uk/efo/EFO_0004614	Lipid or lipoprotein measurement	http://www.ebi.ac.uk/efo/EFO_0004732
1-linoleoylglycerophosphoethanolamine*	low density lipoprotein cholesterol measurement	8	593	1	2	3	0.00290171	2.65516e-09	5.21267e-06	0.00184529	0.00501672	0.00998336	0.0116897	rs261334-rs2070895|rs174570|rs174564-rs174535	http://www.ebi.ac.uk/efo/EFO_0004611	Lipid or lipoprotein measurement	http://www.ebi.ac.uk/efo/EFO_0004732
1-palmitoylglycerophosphoethanolamine	lipoprotein measurement, blood metabolite measurement	4	35	0	2	2	8.56321e-05	2.67119e-09	5.22936e-06	0.00185642	0.0540541	0.102564	0.0998553	rs261334-rs2070895|rs1532085-rs10468017-rs723967	http://www.ebi.ac.uk/efo/EFO_0004732, http://www.ebi.ac.uk/efo/EFO_0005664	Other measurement	http://www.ebi.ac.uk/efo/EFO_0001444
cholesterol	sleep duration, low density lipoprotein cholesterol measurement	2	87	0	2	2	0.000106429	2.79921e-09	5.46459e-06	0.0019454	0.0229885	0.0449438	0.0344828	rs7528419-rs602633|rs283810-rs445925	http://www.ebi.ac.uk/efo/EFO_0005271, http://www.ebi.ac.uk/efo/EFO_0004611	Lipid or lipoprotein measurement,Other measurement	http://www.ebi.ac.uk/efo/EFO_0001444,http://www.ebi.ac.uk/efo/EFO_0004732
X-11792	coronary artery calcification	4	36	1	1	2	8.80788e-05	2.82831e-09	5.49056e-06	0.00196562	0.0526316	0.1	0.0970893	rs2731672|rs1912826-rs4253252	http://www.ebi.ac.uk/efo/EFO_0004723	Other trait	http://www.ebi.ac.uk/efo/EFO_0000001
1-palmitoylglycerophosphoethanolamine	age-related macular degeneration	4	36	1	1	2	8.80788e-05	2.82831e-09	5.49056e-06	0.00196562	0.0526316	0.1	0.0970893	rs920915-rs723967|rs10468017	http://www.ebi.ac.uk/efo/EFO_0001365	Neurological disorder	http://www.ebi.ac.uk/efo/EFO_0000618
stearidonate (18:4n3)	albumin:globulin ratio measurement	3	51	0	2	2	9.35837e-05	2.86201e-09	5.5251e-06	0.00198904	0.0384615	0.0740741	0.0653595	rs174601-rs174548|rs2727270-rs2727271	http://www.ebi.ac.uk/efo/EFO_0005128	Cardiovascular measurement	http://www.ebi.ac.uk/efo/EFO_0004298
eicosapentaenoate (EPA; 20:5n3)	albumin:globulin ratio measurement	3	51	0	2	2	9.35837e-05	2.86201e-09	5.5251e-06	0.00198904	0.0384615	0.0740741	0.0653595	rs174548-rs174556-rs174575|rs2727271-rs2845573	http://www.ebi.ac.uk/efo/EFO_0005128	Cardiovascular measurement	http://www.ebi.ac.uk/efo/EFO_0004298
tryptophan betaine	asthma	11	432	1	2	3	0.0029066	3.01826e-09	5.81061e-06	0.00209763	0.00681818	0.013544	0.0162888	rs6866614-rs11739135|rs3749833-rs6894249|rs2057656	http://www.ebi.ac.uk/efo/EFO_0000270	Other disease	http://www.ebi.ac.uk/efo/EFO_0000408
X-03094	lipoprotein-associated phospholipase A(2) measurement	10	14	1	1	2	8.56321e-05	3.06397e-09	5.88232e-06	0.0021294	0.0909091	0.166667	0.189509	rs964184|rs12286037-rs10466589	http://www.ebi.ac.uk/efo/EFO_0004746	Lipid or lipoprotein measurement	http://www.ebi.ac.uk/efo/EFO_0004732
X-12798	uric acid measurement	36	126	1	2	3	0.00277448	3.18507e-09	6.09796e-06	0.00221356	0.0188679	0.037037	0.0478292	rs1171659|rs3799344-rs1165178|rs12356193-rs1171614	http://www.ebi.ac.uk/efo/EFO_0004761	Cardiovascular measurement	http://www.ebi.ac.uk/efo/EFO_0004298
1-arachidonoylglycerophosphoethanolamine*	glycerophospholipid measurement, blood metabolite measurement	16	9	1	1	2	8.80788e-05	3.23232e-09	6.17142e-06	0.0022464	0.0869565	0.16	0.179925	rs968567|rs174578-rs174547	http://www.ebi.ac.uk/efo/EFO_0007630, http://www.ebi.ac.uk/efo/EFO_0005664	Lipid or lipoprotein measurement,Other measurement	http://www.ebi.ac.uk/efo/EFO_0001444,http://www.ebi.ac.uk/efo/EFO_0004529
X-12063	chronic kidney disease, urinary metabolite measurement	44	104	1	2	3	0.00279895	3.30516e-09	6.2932e-06	0.00229702	0.0206897	0.0405405	0.0527452	rs296396-rs2972516|rs17161700-rs776746-rs10242455|rs4149056	http://www.ebi.ac.uk/efo/EFO_0003884, http://www.ebi.ac.uk/efo/EFO_0005116	Other measurement,Other disease	http://www.ebi.ac.uk/efo/EFO_0000408,http://www.ebi.ac.uk/efo/EFO_0001444
1-eicosatrienoylglycerophosphocholine*	phospholipid measurement	6	25	0	2	2	9.17487e-05	3.36701e-09	6.39345e-06	0.00234	0.0689655	0.129032	0.136077	rs4500751-rs7200543|rs102275-rs174548	http://www.ebi.ac.uk/efo/EFO_0004639	Lipid or lipoprotein measurement	http://www.ebi.ac.uk/efo/EFO_0004529
X-12644	metabolite measurement	3	56	0	2	2	0.000102759	3.45685e-09	6.51068e-06	0.00240244	0.0350877	0.0677966	0.0595238	rs1077835-rs261342|rs4149081-rs7969341	http://www.ebi.ac.uk/efo/EFO_0004725	Other measurement	http://www.ebi.ac.uk/efo/EFO_0001444
3-methyl-2-oxovalerate	metabolite measurement	3	56	1	1	2	0.000102759	3.45685e-09	6.51068e-06	0.00240244	0.0350877	0.0677966	0.0595238	rs1440581|rs1260326-rs780094	http://www.ebi.ac.uk/efo/EFO_0004725	Other measurement	http://www.ebi.ac.uk/efo/EFO_0001444
gamma-glutamylglutamine	metabolite measurement	3	56	0	2	2	0.000102759	3.45685e-09	6.51068e-06	0.00240244	0.0350877	0.0677966	0.0595238	rs2657879-rs2638315|rs1260326-rs780094	http://www.ebi.ac.uk/efo/EFO_0004725	Other measurement	http://www.ebi.ac.uk/efo/EFO_0001444
palmitoyl sphingomyelin	HMG CoA reductase inhibitor use measurement	2	97	0	2	2	0.000118662	3.48386e-09	6.52618e-06	0.00242121	0.0206186	0.040404	0.0309278	rs1800588-rs633695|rs7412-rs445925	http://www.ebi.ac.uk/efo/EFO_0009932	Other measurement	http://www.ebi.ac.uk/efo/EFO_0001444
cholesterol	HMG CoA reductase inhibitor use measurement	2	97	0	2	2	0.000118662	3.48386e-09	6.52618e-06	0.00242121	0.0206186	0.040404	0.0309278	rs12740374-rs602633|rs7412-rs445925	http://www.ebi.ac.uk/efo/EFO_0009932	Other measurement	http://www.ebi.ac.uk/efo/EFO_0001444
carnitine	body height	32	2984	0	5	5	0.058406	3.90197e-09	7.28976e-06	0.00271179	0.00166058	0.00331565	0.00570658	rs2254303-rs2396004|rs2296316-rs11620955|rs11869940-rs1912486|rs1171620-rs12356193-rs1171614|rs162904-rs419291-rs7705189	http://www.ebi.ac.uk/efo/EFO_0004339	Body measurement	http://www.ebi.ac.uk/efo/EFO_0004324
2-aminobutyrate	blood metabolite measurement, protein measurement, amino acid measurement	5	33	1	1	2	0.000100924	3.95062e-09	7.36086e-06	0.0027456	0.0555556	0.105263	0.105978	rs10024717-rs9637599|rs10211524	http://www.ebi.ac.uk/efo/EFO_0005664, http://www.ebi.ac.uk/efo/EFO_0004747, http://www.ebi.ac.uk/efo/EFO_0005134	Other measurement	http://www.ebi.ac.uk/efo/EFO_0001444
1-linoleoylglycerophosphoethanolamine*	C-reactive protein measurement, high density lipoprotein cholesterol measurement	8	20	0	2	2	9.78653e-05	3.98053e-09	7.39675e-06	0.00276639	0.0769231	0.142857	0.156627	rs1077834-rs2070895|rs174546-rs174535	http://www.ebi.ac.uk/efo/EFO_0004458, http://www.ebi.ac.uk/efo/EFO_0004612	Lipid or lipoprotein measurement,Inflammatory measurement	http://www.ebi.ac.uk/efo/EFO_0004872,http://www.ebi.ac.uk/efo/EFO_0004732
X-11334	chronic kidney disease, urinary metabolite measurement	2	104	0	2	2	0.000127225	4.00764e-09	7.40752e-06	0.00278523	0.0192308	0.0377358	0.0288462	rs7094385-rs9424148|rs2080403-rs11613331	http://www.ebi.ac.uk/efo/EFO_0003884, http://www.ebi.ac.uk/efo/EFO_0005116	Other measurement,Other disease	http://www.ebi.ac.uk/efo/EFO_0000408,http://www.ebi.ac.uk/efo/EFO_0001444
4-androsten-3beta,17beta-diol disulfate 2*	chronic kidney disease, urinary metabolite measurement	2	104	1	1	2	0.000127225	4.00764e-09	7.40752e-06	0.00278523	0.0192308	0.0377358	0.0288462	rs2762353-rs1165152|rs4149056	http://www.ebi.ac.uk/efo/EFO_0003884, http://www.ebi.ac.uk/efo/EFO_0005116	Other measurement,Other disease	http://www.ebi.ac.uk/efo/EFO_0000408,http://www.ebi.ac.uk/efo/EFO_0001444
1-linoleoylglycerophosphoethanolamine*	total cholesterol measurement, diastolic blood pressure, triglyceride measurement, systolic blood pressure, hematocrit, ventricular rate measurement, glucose measurement, body mass index, high density lipoprotein cholesterol measurement	8	21	0	2	2	0.000102759	4.39952e-09	8.11028e-06	0.00305758	0.0740741	0.137931	0.150404	rs174547-rs174535|rs261332-rs2070895	http://www.ebi.ac.uk/efo/EFO_0004574, http://www.ebi.ac.uk/efo/EFO_0006336, http://www.ebi.ac.uk/efo/EFO_0004530, http://www.ebi.ac.uk/efo/EFO_0006335, http://www.ebi.ac.uk/efo/EFO_0004348, http://www.ebi.ac.uk/efo/EFO_0007928, http://www.ebi.ac.uk/efo/EFO_0004468, http://www.ebi.ac.uk/efo/EFO_0004340, http://www.ebi.ac.uk/efo/EFO_0004612	Other measurement,Hematological measurement,Lipid or lipoprotein measurement,Cardiovascular measurement,Body measurement	http://www.ebi.ac.uk/efo/EFO_0001444,http://www.ebi.ac.uk/efo/EFO_0004324,http://www.ebi.ac.uk/efo/EFO_0004503,http://www.ebi.ac.uk/efo/EFO_0004298,http://www.ebi.ac.uk/efo/EFO_0004732,http://www.ebi.ac.uk/efo/EFO_0004529
1-arachidonoylglycerophosphocholine*	glycerophospholipid measurement, blood metabolite measurement	19	9	1	1	2	0.000104594	4.60602e-09	8.42392e-06	0.00320109	0.0769231	0.142857	0.157723	rs174547-rs174535|rs968567	http://www.ebi.ac.uk/efo/EFO_0007630, http://www.ebi.ac.uk/efo/EFO_0005664	Lipid or lipoprotein measurement,Other measurement	http://www.ebi.ac.uk/efo/EFO_0001444,http://www.ebi.ac.uk/efo/EFO_0004529
X-13431	acylcarnitine measurement, blood metabolite measurement	19	9	0	2	2	0.000104594	4.60602e-09	8.42392e-06	0.00320109	0.0769231	0.142857	0.157723	rs12566232-rs10494270|rs3738934-rs1396828-rs2286963-rs4672564	http://www.ebi.ac.uk/efo/EFO_0005059, http://www.ebi.ac.uk/efo/EFO_0005664	Other measurement	http://www.ebi.ac.uk/efo/EFO_0001444
3-dehydrocarnitine*	acylcarnitine measurement, blood metabolite measurement	19	9	0	2	2	0.000104594	4.60602e-09	8.42392e-06	0.00320109	0.0769231	0.142857	0.157723	rs2106854-rs270601-rs162892-rs273913|rs2897160-rs6893782	http://www.ebi.ac.uk/efo/EFO_0005059, http://www.ebi.ac.uk/efo/EFO_0005664	Other measurement	http://www.ebi.ac.uk/efo/EFO_0001444
dihomo-linolenate (20:3n3 or n6)	phospholipid measurement	7	25	0	2	2	0.00010704	4.71377e-09	8.57589e-06	0.00327597	0.0666667	0.125	0.133041	rs4500751-rs6498540|rs102275-rs174548	http://www.ebi.ac.uk/efo/EFO_0004639	Lipid or lipoprotein measurement	http://www.ebi.ac.uk/efo/EFO_0004529
2-aminobutyrate	coronary artery calcification	5	36	1	1	2	0.000110098	4.71379e-09	8.57589e-06	0.00327599	0.0512821	0.097561	0.0973937	rs10211524|rs1440581-rs10024717	http://www.ebi.ac.uk/efo/EFO_0004723	Other trait	http://www.ebi.ac.uk/efo/EFO_0000001
1-palmitoylglycerophosphoethanolamine	atrophic macular degeneration, age-related macular degeneration, wet macular degeneration	4	47	1	1	2	0.000114992	4.85298e-09	8.80608e-06	0.00337273	0.0408163	0.0784314	0.0744085	rs2043085-rs10468017-rs723967|rs2070895	http://www.ebi.ac.uk/efo/EFO_1001492, http://www.ebi.ac.uk/efo/EFO_0001365, http://www.ebi.ac.uk/efo/EFO_0004683	Neurological disorder	http://www.ebi.ac.uk/efo/EFO_0000618
X-03094	C-reactive protein measurement	10	571	1	2	3	0.00349257	5.07621e-09	9.18714e-06	0.00352786	0.00519031	0.010327	0.0122959	rs1260326|rs2131925-rs6679002-rs912540|rs7241918-rs2187375	http://www.ebi.ac.uk/efo/EFO_0004458	Inflammatory measurement	http://www.ebi.ac.uk/efo/EFO_0004872
1-linoleoylglycerophosphoethanolamine*	triglyceride measurement	8	746	1	2	3	0.00365038	5.28985e-09	9.54309e-06	0.00367634	0.00399467	0.00795756	0.00929376	rs1077835-rs2070895|rs174566-rs174535|rs174570	http://www.ebi.ac.uk/efo/EFO_0004530	Lipid or lipoprotein measurement	http://www.ebi.ac.uk/efo/EFO_0004529
1-linoleoylglycerophosphoethanolamine*	total cholesterol measurement, hematocrit, stroke, ventricular rate measurement, coronary heart disease, body mass index, atrial fibrillation, high density lipoprotein cholesterol measurement, cancer, diastolic blood pressure, triglyceride measurement, systolic blood pressure, heart failure, diabetes mellitus, glucose measurement, mortality	8	23	0	2	2	0.000112545	5.30034e-09	9.54309e-06	0.00368363	0.0689655	0.129032	0.139319	rs174547-rs174535|rs261332-rs2070895	http://www.ebi.ac.uk/efo/EFO_0004574, http://www.ebi.ac.uk/efo/EFO_0004348, http://www.ebi.ac.uk/efo/EFO_0000712, http://www.ebi.ac.uk/efo/EFO_0007928, http://www.ebi.ac.uk/efo/EFO_0001645, http://www.ebi.ac.uk/efo/EFO_0004340, http://www.ebi.ac.uk/efo/EFO_0000275, http://www.ebi.ac.uk/efo/EFO_0004612, http://www.ebi.ac.uk/efo/EFO_0000311, http://www.ebi.ac.uk/efo/EFO_0006336, http://www.ebi.ac.u…	Other measurement,Cancer,Hematological measurement,Lipid or lipoprotein measurement,Cardiovascular measurement,Body measurement,Cardiovascular disease,Metabolic disorder	http://www.ebi.ac.uk/efo/EFO_0004324,http://www.ebi.ac.uk/efo/EFO_0001444,http://www.ebi.ac.uk/efo/EFO_0000616,http://www.ebi.ac.uk/efo/EFO_0004503,http://www.ebi.ac.uk/efo/EFO_0004298,http://www.ebi.ac.uk/efo/EFO_0000589,http://www.ebi.ac.uk/efo/EFO_0000319,http://www.ebi.ac.uk/efo/EFO_0004732,http://www.ebi.ac.uk/efo/EFO_0004529
ADpSGEGDFXAEGGGVR*	low density lipoprotein cholesterol measurement, physical activity	5	39	0	2	2	0.000119273	5.5443e-09	9.95652e-06	0.00385317	0.047619	0.0909091	0.0900936	rs507666-rs651007|rs4002471-rs601338	http://www.ebi.ac.uk/efo/EFO_0004611, http://www.ebi.ac.uk/efo/EFO_0003940	Lipid or lipoprotein measurement,Biological process	http://purl.obolibrary.org/obo/GO_0008150,http://www.ebi.ac.uk/efo/EFO_0004732
octanoylcarnitine	acylcarnitine measurement, blood metabolite measurement	21	9	2	0	2	0.000115603	5.65648e-09	1.01318e-05	0.00393114	0.0714286	0.133333	0.145694	rs7552404|rs8396	http://www.ebi.ac.uk/efo/EFO_0005059, http://www.ebi.ac.uk/efo/EFO_0005664	Other measurement	http://www.ebi.ac.uk/efo/EFO_0001444
adrenate (22:4n6)	albumin:globulin ratio measurement	4	51	0	2	2	0.000124778	5.7239e-09	1.02e-05	0.003978	0.0377358	0.0727273	0.0685809	rs2727271-rs2072114|rs174548-rs174550	http://www.ebi.ac.uk/efo/EFO_0005128	Cardiovascular measurement	http://www.ebi.ac.uk/efo/EFO_0004298
X-11792	glycine measurement	4	51	0	2	2	0.000124778	5.7239e-09	1.02e-05	0.003978	0.0377358	0.0727273	0.0685809	rs4253252-rs71640034|rs2731672-rs2545801	http://www.ebi.ac.uk/efo/EFO_0009767	Other measurement	http://www.ebi.ac.uk/efo/EFO_0001444
palmitoyl sphingomyelin	serum metabolite measurement	2	126	1	1	2	0.000154138	5.89248e-09	1.03938e-05	0.00409516	0.015873	0.03125	0.0238095	rs445925|rs1800588-rs633695	http://www.ebi.ac.uk/efo/EFO_0005653	Other measurement	http://www.ebi.ac.uk/efo/EFO_0001444
X-12855	serum metabolite measurement	2	126	0	2	2	0.000154138	5.89248e-09	1.03938e-05	0.00409516	0.015873	0.03125	0.0238095	rs12136754-rs12134854|rs7094971-rs1171614	http://www.ebi.ac.uk/efo/EFO_0005653	Other measurement	http://www.ebi.ac.uk/efo/EFO_0001444
cholesterol	serum metabolite measurement	2	126	1	1	2	0.000154138	5.89248e-09	1.03938e-05	0.00409516	0.015873	0.03125	0.0238095	rs445925|rs646776-rs602633	http://www.ebi.ac.uk/efo/EFO_0005653	Other measurement	http://www.ebi.ac.uk/efo/EFO_0001444
X-12038	serum metabolite measurement	2	126	0	2	2	0.000154138	5.89248e-09	1.03938e-05	0.00409516	0.015873	0.03125	0.0238095	rs183130-rs1800775|rs9939224-rs11076175	http://www.ebi.ac.uk/efo/EFO_0005653	Other measurement	http://www.ebi.ac.uk/efo/EFO_0001444
X-08402	ceramide measurement	12	16	0	2	2	0.000117438	5.92582e-09	1.04261e-05	0.00411832	0.0769231	0.142857	0.159472	rs4814176-rs4814175|rs7157785-rs34817779	http://www.ebi.ac.uk/efo/EFO_0010222	Lipid or lipoprotein measurement	http://www.ebi.ac.uk/efo/EFO_0004529
X-12798	blood metabolite measurement	36	156	0	3	3	0.00343507	6.07011e-09	1.0653e-05	0.00421861	0.015873	0.03125	0.0400463	rs1171615-rs1171614|rs3799344-rs1185567|rs316008-rs316019-rs316020	http://www.ebi.ac.uk/efo/EFO_0005664	Other measurement	http://www.ebi.ac.uk/efo/EFO_0001444
bradykinin, des-arg(9)	partial thromboplastin time	13	15	0	2	2	0.000119273	6.12783e-09	1.07272e-05	0.00425872	0.0769231	0.142857	0.159692	rs2731672-rs1801020|rs710446-rs5030062	http://www.ebi.ac.uk/efo/EFO_0004310	Hematological measurement	http://www.ebi.ac.uk/efo/EFO_0004503
1-eicosatrienoylglycerophosphocholine*	lipid measurement	6	34	0	2	2	0.000124778	6.29621e-09	1.09943e-05	0.00437574	0.0526316	0.1	0.102092	rs11075253-rs3198697|rs174547-rs174548	http://www.ebi.ac.uk/efo/EFO_0004529	Other measurement	http://www.ebi.ac.uk/efo/EFO_0001444
X-12038	metabolic syndrome	2	132	0	2	2	0.000161478	6.46939e-09	1.12402e-05	0.00449609	0.0151515	0.0298507	0.0227273	rs9939224-rs11076175|rs247617-rs1800775	http://www.ebi.ac.uk/efo/EFO_0000195	Metabolic disorder	http://www.ebi.ac.uk/efo/EFO_0000589
1-linoleoylglycerol (1-monolinolein)	metabolic syndrome	2	132	1	1	2	0.000161478	6.46939e-09	1.12402e-05	0.00449609	0.0151515	0.0298507	0.0227273	rs964184|rs11825181-rs11820589	http://www.ebi.ac.uk/efo/EFO_0000195	Metabolic disorder	http://www.ebi.ac.uk/efo/EFO_0000589
1-arachidonoylglycerophosphoinositol*	acylcarnitine measurement	12	17	0	2	2	0.000124778	6.7159e-09	1.16394e-05	0.00466742	0.0740741	0.137931	0.15324	rs174578-rs174530|rs1871395-rs4149056	http://www.ebi.ac.uk/efo/EFO_0005059	Other measurement	http://www.ebi.ac.uk/efo/EFO_0001444
X-11792	metabolite measurement	4	56	1	1	2	0.000137011	6.91354e-09	1.19522e-05	0.00480477	0.0344828	0.0666667	0.0624648	rs2731672-rs2545801|rs4253252	http://www.ebi.ac.uk/efo/EFO_0004725	Other measurement	http://www.ebi.ac.uk/efo/EFO_0001444
X-03094	total cholesterol measurement, diastolic blood pressure, triglyceride measurement, systolic blood pressure, hematocrit, ventricular rate measurement, glucose measurement, body mass index, high density lipoprotein cholesterol measurement	10	21	1	1	2	0.000128448	7.07054e-09	1.21933e-05	0.00491389	0.0689655	0.129032	0.141098	rs964184|rs1260326-rs780094	http://www.ebi.ac.uk/efo/EFO_0004574, http://www.ebi.ac.uk/efo/EFO_0006336, http://www.ebi.ac.uk/efo/EFO_0004530, http://www.ebi.ac.uk/efo/EFO_0006335, http://www.ebi.ac.uk/efo/EFO_0004348, http://www.ebi.ac.uk/efo/EFO_0007928, http://www.ebi.ac.uk/efo/EFO_0004468, http://www.ebi.ac.uk/efo/EFO_0004340, http://www.ebi.ac.uk/efo/EFO_0004612	Other measurement,Hematological measurement,Lipid or lipoprotein measurement,Cardiovascular measurement,Body measurement	http://www.ebi.ac.uk/efo/EFO_0001444,http://www.ebi.ac.uk/efo/EFO_0004324,http://www.ebi.ac.uk/efo/EFO_0004503,http://www.ebi.ac.uk/efo/EFO_0004298,http://www.ebi.ac.uk/efo/EFO_0004732,http://www.ebi.ac.uk/efo/EFO_0004529
cholesterol	vitamin D measurement	2	145	0	2	2	0.000177381	7.81175e-09	1.3405e-05	0.00542901	0.0137931	0.0272109	0.0206897	rs445925-rs1065853|rs7528419-rs602633	http://www.ebi.ac.uk/efo/EFO_0004631	Other measurement	http://www.ebi.ac.uk/efo/EFO_0001444
palmitoyl sphingomyelin	vitamin D measurement	2	145	0	2	2	0.000177381	7.81175e-09	1.3405e-05	0.00542901	0.0137931	0.0272109	0.0206897	rs445925-rs1065853|rs1800588-rs633695	http://www.ebi.ac.uk/efo/EFO_0004631	Other measurement	http://www.ebi.ac.uk/efo/EFO_0001444
X-12644	sleep duration, triglyceride measurement	3	87	0	2	2	0.000159643	8.39734e-09	1.4339e-05	0.00583598	0.0227273	0.0444444	0.0383142	rs261290-rs1532085|rs1077835-rs261334	http://www.ebi.ac.uk/efo/EFO_0005271, http://www.ebi.ac.uk/efo/EFO_0004530	Lipid or lipoprotein measurement,Other measurement	http://www.ebi.ac.uk/efo/EFO_0001444,http://www.ebi.ac.uk/efo/EFO_0004529
X-11204	sleep duration, triglyceride measurement	3	87	0	2	2	0.000159643	8.39734e-09	1.4339e-05	0.00583598	0.0227273	0.0444444	0.0383142	rs8033940-rs261334|rs261290-rs10468017	http://www.ebi.ac.uk/efo/EFO_0005271, http://www.ebi.ac.uk/efo/EFO_0004530	Lipid or lipoprotein measurement,Other measurement	http://www.ebi.ac.uk/efo/EFO_0001444,http://www.ebi.ac.uk/efo/EFO_0004529
X-03094	total cholesterol measurement, hematocrit, stroke, ventricular rate measurement, coronary heart disease, body mass index, atrial fibrillation, high density lipoprotein cholesterol measurement, cancer, diastolic blood pressure, triglyceride measurement, systolic blood pressure, heart failure, diabetes mellitus, glucose measurement, mortality	10	23	1	1	2	0.000140681	8.51827e-09	1.45099e-05	0.00592002	0.0645161	0.121212	0.131437	rs964184|rs1260326-rs780094	http://www.ebi.ac.uk/efo/EFO_0004574, http://www.ebi.ac.uk/efo/EFO_0004348, http://www.ebi.ac.uk/efo/EFO_0000712, http://www.ebi.ac.uk/efo/EFO_0007928, http://www.ebi.ac.uk/efo/EFO_0001645, http://www.ebi.ac.uk/efo/EFO_0004340, http://www.ebi.ac.uk/efo/EFO_0000275, http://www.ebi.ac.uk/efo/EFO_0004612, http://www.ebi.ac.uk/efo/EFO_0000311, http://www.ebi.ac.uk/efo/EFO_0006336, http://www.ebi.ac.u…	Other measurement,Cancer,Hematological measurement,Lipid or lipoprotein measurement,Cardiovascular measurement,Body measurement,Cardiovascular disease,Metabolic disorder	http://www.ebi.ac.uk/efo/EFO_0004324,http://www.ebi.ac.uk/efo/EFO_0001444,http://www.ebi.ac.uk/efo/EFO_0000616,http://www.ebi.ac.uk/efo/EFO_0004503,http://www.ebi.ac.uk/efo/EFO_0004298,http://www.ebi.ac.uk/efo/EFO_0000589,http://www.ebi.ac.uk/efo/EFO_0000319,http://www.ebi.ac.uk/efo/EFO_0004732,http://www.ebi.ac.uk/efo/EFO_0004529
isovalerylcarnitine	childhood onset asthma	25	257	0	3	3	0.0039299	8.80755e-09	1.49659e-05	0.00612107	0.0107527	0.0212766	0.026702	rs4540166-rs3749833|rs13164856-rs10072700|rs11950562-rs17622378	http://www.ebi.ac.uk/efo/EFO_0004591	Other disease	http://www.ebi.ac.uk/efo/EFO_0000408
X-12855	blood metabolite measurement	2	156	0	2	2	0.000190837	9.04637e-09	1.51495e-05	0.00628704	0.0128205	0.0253165	0.0192308	rs1171615-rs1171614|rs4949874-rs12136754	http://www.ebi.ac.uk/efo/EFO_0005664	Other measurement	http://www.ebi.ac.uk/efo/EFO_0001444
palmitoyl sphingomyelin	blood metabolite measurement	2	156	1	1	2	0.000190837	9.04637e-09	1.51495e-05	0.00628704	0.0128205	0.0253165	0.0192308	rs633695-rs2070895|rs445925	http://www.ebi.ac.uk/efo/EFO_0005664	Other measurement	http://www.ebi.ac.uk/efo/EFO_0001444
1-linoleoylglycerol (1-monolinolein)	blood metabolite measurement	2	156	2	0	2	0.000190837	9.04637e-09	1.51495e-05	0.00628704	0.0128205	0.0253165	0.0192308	rs964184|rs11825181	http://www.ebi.ac.uk/efo/EFO_0005664	Other measurement	http://www.ebi.ac.uk/efo/EFO_0001444
indoleacetate	blood metabolite measurement	2	156	2	0	2	0.000190837	9.04637e-09	1.51495e-05	0.00628704	0.0128205	0.0253165	0.0192308	rs6497490|rs7809234	http://www.ebi.ac.uk/efo/EFO_0005664	Other measurement	http://www.ebi.ac.uk/efo/EFO_0001444
4-androsten-3beta,17beta-diol disulfate 2*	blood metabolite measurement	2	156	1	1	2	0.000190837	9.04637e-09	1.51495e-05	0.00628704	0.0128205	0.0253165	0.0192308	rs2762353-rs1185567|rs4149056	http://www.ebi.ac.uk/efo/EFO_0005664	Other measurement	http://www.ebi.ac.uk/efo/EFO_0001444
ADSGEGDFXAEGGGVR*	blood metabolite measurement	2	156	1	1	2	0.000190837	9.04637e-09	1.51495e-05	0.00628704	0.0128205	0.0253165	0.0192308	rs4253236-rs4253311|rs2731672	http://www.ebi.ac.uk/efo/EFO_0005664	Other measurement	http://www.ebi.ac.uk/efo/EFO_0001444
X-10510	chronic kidney disease, serum metabolite measurement	8	30	0	2	2	0.000146798	9.11308e-09	1.5188e-05	0.00633341	0.0555556	0.105263	0.110694	rs4814176-rs686548|rs8008070-rs4902243	http://www.ebi.ac.uk/efo/EFO_0003884, http://www.ebi.ac.uk/efo/EFO_0005653	Other measurement,Other disease	http://www.ebi.ac.uk/efo/EFO_0000408,http://www.ebi.ac.uk/efo/EFO_0001444
1-linoleoylglycerophosphoethanolamine*	chronic kidney disease, serum metabolite measurement	8	30	0	2	2	0.000146798	9.11308e-09	1.5188e-05	0.00633341	0.0555556	0.105263	0.110694	rs102275-rs174535|rs968567-rs7943728	http://www.ebi.ac.uk/efo/EFO_0003884, http://www.ebi.ac.uk/efo/EFO_0005653	Other measurement,Other disease	http://www.ebi.ac.uk/efo/EFO_0000408,http://www.ebi.ac.uk/efo/EFO_0001444
1-arachidonoylglycerophosphoethanolamine*	total cholesterol measurement	16	416	1	2	3	0.0040712	9.13666e-09	1.51909e-05	0.00634979	0.00699301	0.0138889	0.0170172	rs174578-rs1535|rs174570|rs7350789-rs10468017	http://www.ebi.ac.uk/efo/EFO_0004574	Lipid or lipoprotein measurement	http://www.ebi.ac.uk/efo/EFO_0004732
1-arachidonoylglycerophosphoinositol*	low density lipoprotein cholesterol measurement	12	593	1	2	3	0.00435256	1.04197e-08	1.72293e-05	0.00724149	0.00498339	0.00991736	0.0119289	rs174578-rs174564|rs174570|rs58310495-rs1871395	http://www.ebi.ac.uk/efo/EFO_0004611	Lipid or lipoprotein measurement	http://www.ebi.ac.uk/efo/EFO_0004732
X-12644	HMG CoA reductase inhibitor use measurement	3	97	0	2	2	0.000177993	1.04512e-08	1.72293e-05	0.00726336	0.0204082	0.04	0.0343643	rs1077835-rs1800588|rs1532085-rs10468017	http://www.ebi.ac.uk/efo/EFO_0009932	Other measurement	http://www.ebi.ac.uk/efo/EFO_0001444
X-11204	HMG CoA reductase inhibitor use measurement	3	97	1	1	2	0.000177993	1.04512e-08	1.72293e-05	0.00726336	0.0204082	0.04	0.0343643	rs8033940-rs1800588|rs10468017	http://www.ebi.ac.uk/efo/EFO_0009932	Other measurement	http://www.ebi.ac.uk/efo/EFO_0001444
1-linoleoylglycerophosphoethanolamine*	erythrocyte count	8	937	2	1	3	0.00458499	1.0486e-08	1.72293e-05	0.00728759	0.00318471	0.00634921	0.00740026	rs509360|rs102275-rs174535|rs2070895	http://www.ebi.ac.uk/efo/EFO_0004305	Hematological measurement	http://www.ebi.ac.uk/efo/EFO_0004503
X-12092	blood metabolite measurement	43	156	1	2	3	0.004103	1.04866e-08	1.72293e-05	0.00728799	0.0153061	0.0301508	0.038685	rs8101881|rs17134585-rs1889459|rs942803-rs4488133-rs11597425	http://www.ebi.ac.uk/efo/EFO_0005664	Other measurement	http://www.ebi.ac.uk/efo/EFO_0001444
mannose	urolithiasis	16	16	1	1	2	0.000156585	1.0774e-08	1.76597e-05	0.00748769	0.0666667	0.125	0.137778	rs2068834-rs13006480-rs1317580|rs1260326	http://purl.obolibrary.org/obo/MONDO_0024647	Other disease	http://www.ebi.ac.uk/efo/EFO_0000408
citrate	blood metabolite measurement, protein measurement, amino acid measurement	8	33	0	2	2	0.000161478	1.10613e-08	1.8088e-05	0.00768739	0.0512821	0.097561	0.101721	rs2040771-rs807670|rs2921604-rs835154	http://www.ebi.ac.uk/efo/EFO_0005664, http://www.ebi.ac.uk/efo/EFO_0004747, http://www.ebi.ac.uk/efo/EFO_0005134	Other measurement	http://www.ebi.ac.uk/efo/EFO_0001444
2-aminobutyrate	metabolite measurement	5	56	0	2	2	0.000171264	1.15223e-08	1.87536e-05	0.00800778	0.0338983	0.0655738	0.0632238	rs10211524-rs2160387|rs1440581-rs10024717	http://www.ebi.ac.uk/efo/EFO_0004725	Other measurement	http://www.ebi.ac.uk/efo/EFO_0001444
ADpSGEGDFXAEGGGVR*	metabolite measurement	5	56	1	1	2	0.000171264	1.15223e-08	1.87536e-05	0.00800778	0.0338983	0.0655738	0.0632238	rs612169|rs503279-rs601338	http://www.ebi.ac.uk/efo/EFO_0004725	Other measurement	http://www.ebi.ac.uk/efo/EFO_0001444
dehydroisoandrosterone sulfate (DHEA-S)	chronic kidney disease, urinary metabolite measurement	3	104	0	2	2	0.000190837	1.20224e-08	1.95218e-05	0.00835534	0.0190476	0.0373832	0.0320513	rs296396-rs2972516|rs34670419-rs11761528	http://www.ebi.ac.uk/efo/EFO_0003884, http://www.ebi.ac.uk/efo/EFO_0005116	Other measurement,Other disease	http://www.ebi.ac.uk/efo/EFO_0000408,http://www.ebi.ac.uk/efo/EFO_0001444
1-arachidonoylglycerophosphoethanolamine*	acylcarnitine measurement	16	17	1	1	2	0.000166371	1.22104e-08	1.97809e-05	0.008486	0.0645161	0.121212	0.133186	rs174578-rs174530|rs4149056	http://www.ebi.ac.uk/efo/EFO_0005059	Other measurement	http://www.ebi.ac.uk/efo/EFO_0001444
cholesterol	Agents acting on the renin-angiotensin system use measurement	2	184	0	2	2	0.00022509	1.25976e-08	2.03606e-05	0.00875506	0.0108696	0.0215054	0.0163043	rs602633-rs4970834|rs7412-rs445925	http://www.ebi.ac.uk/efo/EFO_0009931	Other measurement	http://www.ebi.ac.uk/efo/EFO_0001444
isobutyrylcarnitine	total cholesterol measurement	18	416	1	2	3	0.0045801	1.33084e-08	2.14595e-05	0.00924905	0.00696056	0.0138249	0.0170118	rs1564348-rs662138|rs2297374|rs4709395-rs2297363	http://www.ebi.ac.uk/efo/EFO_0004574	Lipid or lipoprotein measurement	http://www.ebi.ac.uk/efo/EFO_0004732
ADpSGEGDFXAEGGGVR*	low density lipoprotein cholesterol measurement, alcohol consumption measurement	5	62	0	2	2	0.000189614	1.41484e-08	2.27612e-05	0.00983286	0.0307692	0.0597015	0.0572004	rs495828-rs651007|rs601338-rs35866622	http://www.ebi.ac.uk/efo/EFO_0004611, http://www.ebi.ac.uk/efo/EFO_0007878	Lipid or lipoprotein measurement,Other measurement	http://www.ebi.ac.uk/efo/EFO_0001444,http://www.ebi.ac.uk/efo/EFO_0004732
X-12644	sleep duration, high density lipoprotein cholesterol measurement	3	116	0	2	2	0.000212857	1.49718e-08	2.39749e-05	0.0104051	0.017094	0.0336134	0.0287356	rs1077835-rs1800588|rs261291-rs1532085	http://www.ebi.ac.uk/efo/EFO_0005271, http://www.ebi.ac.uk/efo/EFO_0004612	Lipid or lipoprotein measurement,Other measurement	http://www.ebi.ac.uk/efo/EFO_0001444,http://www.ebi.ac.uk/efo/EFO_0004732
X-11204	sleep duration, high density lipoprotein cholesterol measurement	3	116	0	2	2	0.000212857	1.49718e-08	2.39749e-05	0.0104051	0.017094	0.0336134	0.0287356	rs8033940-rs1800588|rs261291-rs10468017	http://www.ebi.ac.uk/efo/EFO_0005271, http://www.ebi.ac.uk/efo/EFO_0004612	Lipid or lipoprotein measurement,Other measurement	http://www.ebi.ac.uk/efo/EFO_0001444,http://www.ebi.ac.uk/efo/EFO_0004732
ADpSGEGDFXAEGGGVR*	low density lipoprotein cholesterol measurement, alcohol drinking	5	65	0	2	2	0.000198789	1.55624e-08	2.48634e-05	0.0108156	0.0294118	0.0571429	0.0545993	rs495828-rs651007|rs601338-rs35866622	http://www.ebi.ac.uk/efo/EFO_0004611, http://www.ebi.ac.uk/efo/EFO_0004329	Lipid or lipoprotein measurement,Biological process	http://purl.obolibrary.org/obo/GO_0008150,http://www.ebi.ac.uk/efo/EFO_0004732
3-dehydrocarnitine*	total cholesterol measurement	19	416	0	3	3	0.00483455	1.58007e-08	2.51862e-05	0.0109812	0.00694444	0.0137931	0.0170032	rs2106854-rs2522061|rs145976573-rs2291428|rs6898270-rs1469149	http://www.ebi.ac.uk/efo/EFO_0004574	Lipid or lipoprotein measurement	http://www.ebi.ac.uk/efo/EFO_0004732
serine	homocysteine measurement	11	29	0	2	2	0.000195119	1.67068e-08	2.65696e-05	0.0116109	0.0526316	0.1	0.106457	rs1047891-rs715|rs4948102-rs4947534	http://www.ebi.ac.uk/efo/EFO_0004578	Cardiovascular measurement	http://www.ebi.ac.uk/efo/EFO_0004298
1-palmitoylglycerophosphoethanolamine	sleep duration, triglyceride measurement	4	87	0	2	2	0.000212857	1.67941e-08	2.66474e-05	0.0116716	0.0224719	0.043956	0.0402205	rs261334-rs2070895|rs261290-rs12905732-rs10468017	http://www.ebi.ac.uk/efo/EFO_0005271, http://www.ebi.ac.uk/efo/EFO_0004530	Lipid or lipoprotein measurement,Other measurement	http://www.ebi.ac.uk/efo/EFO_0001444,http://www.ebi.ac.uk/efo/EFO_0004529
X-12798	acylcarnitine measurement, blood metabolite measurement	36	9	1	1	2	0.000198177	1.69687e-08	2.68631e-05	0.0117929	0.0465116	0.0888889	0.0924975	rs1171659-rs1171606|rs1171614	http://www.ebi.ac.uk/efo/EFO_0005059, http://www.ebi.ac.uk/efo/EFO_0005664	Other measurement	http://www.ebi.ac.uk/efo/EFO_0001444
1-eicosatrienoylglycerophosphocholine*	metabolite measurement	6	56	1	1	2	0.000205517	1.72831e-08	2.72368e-05	0.0120114	0.0333333	0.0645161	0.0633463	rs7200543|rs174547-rs174548	http://www.ebi.ac.uk/efo/EFO_0004725	Other measurement	http://www.ebi.ac.uk/efo/EFO_0001444
acetylcarnitine	metabolite measurement	6	56	0	2	2	0.000205517	1.72831e-08	2.72368e-05	0.0120114	0.0333333	0.0645161	0.0633463	rs274567-rs272889|rs7094971-rs1171614	http://www.ebi.ac.uk/efo/EFO_0004725	Other measurement	http://www.ebi.ac.uk/efo/EFO_0001444
3-methyl-2-oxovalerate	serum metabolite measurement	3	126	0	2	2	0.000231207	1.76766e-08	2.74216e-05	0.0122849	0.015748	0.0310078	0.026455	rs1440581-rs7661312|rs1260326-rs780094	http://www.ebi.ac.uk/efo/EFO_0005653	Other measurement	http://www.ebi.ac.uk/efo/EFO_0001444
gamma-glutamylglutamine	serum metabolite measurement	3	126	1	1	2	0.000231207	1.76766e-08	2.74216e-05	0.0122849	0.015748	0.0310078	0.026455	rs2657879|rs1260326-rs780094	http://www.ebi.ac.uk/efo/EFO_0005653	Other measurement	http://www.ebi.ac.uk/efo/EFO_0001444
X-14304	serum metabolite measurement	3	126	0	2	2	0.000231207	1.76766e-08	2.74216e-05	0.0122849	0.015748	0.0310078	0.026455	rs4343-rs4351|rs579459-rs651007	http://www.ebi.ac.uk/efo/EFO_0005653	Other measurement	http://www.ebi.ac.uk/efo/EFO_0001444
stearidonate (18:4n3)	serum metabolite measurement	3	126	1	1	2	0.000231207	1.76766e-08	2.74216e-05	0.0122849	0.015748	0.0310078	0.026455	rs2727270|rs174546-rs174601	http://www.ebi.ac.uk/efo/EFO_0005653	Other measurement	http://www.ebi.ac.uk/efo/EFO_0001444
X-14189	serum metabolite measurement	3	126	1	1	2	0.000231207	1.76766e-08	2.74216e-05	0.0122849	0.015748	0.0310078	0.026455	rs4343-rs4351|rs651007	http://www.ebi.ac.uk/efo/EFO_0005653	Other measurement	http://www.ebi.ac.uk/efo/EFO_0001444
X-11204	serum metabolite measurement	3	126	0	2	2	0.000231207	1.76766e-08	2.74216e-05	0.0122849	0.015748	0.0310078	0.026455	rs8033940-rs1800588|rs7350789-rs10468017	http://www.ebi.ac.uk/efo/EFO_0005653	Other measurement	http://www.ebi.ac.uk/efo/EFO_0001444
eicosapentaenoate (EPA; 20:5n3)	serum metabolite measurement	3	126	0	2	2	0.000231207	1.76766e-08	2.74216e-05	0.0122849	0.015748	0.0310078	0.026455	rs2727270-rs2845573|rs174546-rs174556-rs174575	http://www.ebi.ac.uk/efo/EFO_0005653	Other measurement	http://www.ebi.ac.uk/efo/EFO_0001444
propionylcarnitine	mosquito bite reaction itch intensity measurement, mosquito bite reaction size measurement	11	30	0	2	2	0.000201847	1.79001e-08	2.77065e-05	0.0124402	0.0512821	0.097561	0.103587	rs4706020-rs7727544|rs11741255-rs2073643	http://www.ebi.ac.uk/efo/EFO_0008377, http://www.ebi.ac.uk/efo/EFO_0008378	Other measurement	http://www.ebi.ac.uk/efo/EFO_0001444
4-androsten-3beta,17beta-diol disulfate 1*	dehydroepiandrosterone sulphate measurement	14	24	0	2	2	0.000205517	1.87911e-08	2.90209e-05	0.0130594	0.0555556	0.105263	0.113679	rs296396-rs296360|rs11761528-rs10257273-rs10278040	http://www.ebi.ac.uk/efo/EFO_0007001	Other measurement	http://www.ebi.ac.uk/efo/EFO_0001444
X-11204	metabolic syndrome	3	132	0	2	2	0.000242217	1.94071e-08	2.99059e-05	0.0134876	0.0150376	0.0296296	0.0252525	rs8033940-rs6494005|rs261290-rs10468017	http://www.ebi.ac.uk/efo/EFO_0000195	Metabolic disorder	http://www.ebi.ac.uk/efo/EFO_0000589
X-12063	response to anticoagulant	44	8	0	2	2	0.000215304	1.98177e-08	3.0471e-05	0.0137729	0.04	0.0769231	0.0783925	rs1057910-rs7917617|rs4917639-rs1799853	http://purl.obolibrary.org/obo/GO_0061476	Response to drug	http://purl.obolibrary.org/obo/GO_0042493
X-03094	lipoprotein measurement, blood metabolite measurement	10	35	1	1	2	0.00021408	2.00323e-08	3.0733e-05	0.013922	0.0465116	0.0888889	0.0930513	rs964184|rs6507939-rs2187375	http://www.ebi.ac.uk/efo/EFO_0004732, http://www.ebi.ac.uk/efo/EFO_0005664	Other measurement	http://www.ebi.ac.uk/efo/EFO_0001444
mannose	body mass index, fasting blood glucose measurement	16	22	0	2	2	0.000215304	2.07392e-08	3.16991e-05	0.0144133	0.0555556	0.105263	0.114019	rs3736594-rs13013484|rs1260326-rs780094	http://www.ebi.ac.uk/efo/EFO_0004340, http://www.ebi.ac.uk/efo/EFO_0004465	Other measurement,Body measurement	http://www.ebi.ac.uk/efo/EFO_0001444,http://www.ebi.ac.uk/efo/EFO_0004324
1-arachidonoylglycerophosphoinositol*	triglyceride measurement	12	746	1	2	3	0.00547556	2.07532e-08	3.16991e-05	0.0144231	0.00397351	0.00791557	0.0094964	rs67981690-rs1871395|rs174570|rs174578-rs174566	http://www.ebi.ac.uk/efo/EFO_0004530	Lipid or lipoprotein measurement	http://www.ebi.ac.uk/efo/EFO_0004529
1-palmitoylglycerophosphoethanolamine	HMG CoA reductase inhibitor use measurement	4	97	1	1	2	0.000237323	2.09015e-08	3.18556e-05	0.0145262	0.020202	0.039604	0.0360757	rs1800588-rs2070895|rs10468017	http://www.ebi.ac.uk/efo/EFO_0009932	Other measurement	http://www.ebi.ac.uk/efo/EFO_0001444
X-08402	chronic kidney disease, serum metabolite measurement	12	30	0	2	2	0.000220197	2.14799e-08	3.26654e-05	0.0149281	0.05	0.0952381	0.101246	rs4814176-rs686548|rs8008070-rs7157785	http://www.ebi.ac.uk/efo/EFO_0003884, http://www.ebi.ac.uk/efo/EFO_0005653	Other measurement,Other disease	http://www.ebi.ac.uk/efo/EFO_0000408,http://www.ebi.ac.uk/efo/EFO_0001444
mannose	serum albumin measurement	16	23	1	1	2	0.00022509	2.27142e-08	3.4392e-05	0.0157859	0.0540541	0.102564	0.110811	rs1260326|rs3817588-rs780092	http://www.ebi.ac.uk/efo/EFO_0004535	Other measurement	http://www.ebi.ac.uk/efo/EFO_0001444
mannose	total cholesterol measurement, hematocrit, stroke, ventricular rate measurement, coronary heart disease, body mass index, atrial fibrillation, high density lipoprotein cholesterol measurement, cancer, diastolic blood pressure, triglyceride measurement, systolic blood pressure, heart failure, diabetes mellitus, glucose measurement, mortality	16	23	0	2	2	0.00022509	2.27142e-08	3.4392e-05	0.0157859	0.0540541	0.102564	0.110811	rs6759518-rs13399758|rs1260326-rs780094	http://www.ebi.ac.uk/efo/EFO_0004574, http://www.ebi.ac.uk/efo/EFO_0004348, http://www.ebi.ac.uk/efo/EFO_0000712, http://www.ebi.ac.uk/efo/EFO_0007928, http://www.ebi.ac.uk/efo/EFO_0001645, http://www.ebi.ac.uk/efo/EFO_0004340, http://www.ebi.ac.uk/efo/EFO_0000275, http://www.ebi.ac.uk/efo/EFO_0004612, http://www.ebi.ac.uk/efo/EFO_0000311, http://www.ebi.ac.uk/efo/EFO_0006336, http://www.ebi.ac.u…	Other measurement,Cancer,Hematological measurement,Lipid or lipoprotein measurement,Cardiovascular measurement,Body measurement,Cardiovascular disease,Metabolic disorder	http://www.ebi.ac.uk/efo/EFO_0004324,http://www.ebi.ac.uk/efo/EFO_0001444,http://www.ebi.ac.uk/efo/EFO_0000616,http://www.ebi.ac.uk/efo/EFO_0004503,http://www.ebi.ac.uk/efo/EFO_0004298,http://www.ebi.ac.uk/efo/EFO_0000589,http://www.ebi.ac.uk/efo/EFO_0000319,http://www.ebi.ac.uk/efo/EFO_0004732,http://www.ebi.ac.uk/efo/EFO_0004529
X-11204	vitamin D measurement	3	145	0	2	2	0.000266071	2.34339e-08	3.52513e-05	0.0162861	0.0136986	0.027027	0.0229885	rs8033940-rs1800588|rs261291-rs10468017	http://www.ebi.ac.uk/efo/EFO_0004631	Other measurement	http://www.ebi.ac.uk/efo/EFO_0001444
X-18601	vitamin D measurement	3	145	0	2	2	0.000266071	2.34339e-08	3.52513e-05	0.0162861	0.0136986	0.027027	0.0229885	rs112285002-rs296381|rs2199680-rs12317268	http://www.ebi.ac.uk/efo/EFO_0004631	Other measurement	http://www.ebi.ac.uk/efo/EFO_0001444
X-11820	vitamin D measurement	3	145	0	2	2	0.000266071	2.34339e-08	3.52513e-05	0.0162861	0.0136986	0.027027	0.0229885	rs445925-rs1065853|rs157595-rs439401	http://www.ebi.ac.uk/efo/EFO_0004631	Other measurement	http://www.ebi.ac.uk/efo/EFO_0001444
mannose	C-reactive protein measurement	16	571	1	2	3	0.00558811	2.3652e-08	3.55025e-05	0.0164376	0.00513699	0.0102215	0.0124634	rs61741874-rs13399758|rs1260326|rs3817588-rs814295	http://www.ebi.ac.uk/efo/EFO_0004458	Inflammatory measurement	http://www.ebi.ac.uk/efo/EFO_0004872
4-androsten-3beta,17beta-diol disulfate 2*	urate measurement	2	253	1	1	2	0.000309499	2.38528e-08	3.56499e-05	0.0165772	0.00790514	0.0156863	0.0118577	rs1359232-rs2762353|rs4149056	http://www.ebi.ac.uk/efo/EFO_0004531	Other measurement	http://www.ebi.ac.uk/efo/EFO_0001444
histidine	urate measurement	2	253	1	1	2	0.000309499	2.38528e-08	3.56499e-05	0.0165772	0.00790514	0.0156863	0.0118577	rs16868246-rs3775947|rs10017305	http://www.ebi.ac.uk/efo/EFO_0004531	Other measurement	http://www.ebi.ac.uk/efo/EFO_0001444
dihomo-linolenate (20:3n3 or n6)	metabolite measurement	7	56	0	2	2	0.00023977	2.41958e-08	3.6085e-05	0.0168156	0.0327869	0.0634921	0.0631206	rs6498540-rs7200543|rs174547-rs174548	http://www.ebi.ac.uk/efo/EFO_0004725	Other measurement	http://www.ebi.ac.uk/efo/EFO_0001444
3-dehydrocarnitine*	glomerular filtration rate	19	481	0	3	3	0.00558994	2.44371e-08	3.63668e-05	0.0169833	0.00603622	0.012	0.0147577	rs273913-rs419291|rs316019-rs316020|rs12777-rs1004234	http://www.ebi.ac.uk/efo/EFO_0005208	Other measurement	http://www.ebi.ac.uk/efo/EFO_0001444
octadecanedioate	bilirubin measurement	10	39	0	2	2	0.000238547	2.49475e-08	3.7047e-05	0.017338	0.0425532	0.0816327	0.0847772	rs1604542-rs981262|rs1871395-rs4149056	http://www.ebi.ac.uk/efo/EFO_0004570	Other measurement	http://www.ebi.ac.uk/efo/EFO_0001444
cholesterol	coronary artery disease	2	260	1	1	2	0.000318062	2.51936e-08	3.73328e-05	0.0175091	0.00769231	0.0152672	0.0115385	rs602633|rs7412-rs445925	http://www.ebi.ac.uk/efo/EFO_0000378	Cardiovascular disease	http://www.ebi.ac.uk/efo/EFO_0000319
1-linoleoylglycerophosphoethanolamine*	albumin:globulin ratio measurement	8	51	0	2	2	0.000249557	2.67094e-08	3.88865e-05	0.0185625	0.0350877	0.0677966	0.0684004	rs2727270-rs2727271|rs968567-rs174548-rs174535	http://www.ebi.ac.uk/efo/EFO_0005128	Cardiovascular measurement	http://www.ebi.ac.uk/efo/EFO_0004298
X-08988	glycine measurement	8	51	1	1	2	0.000249557	2.67094e-08	3.88865e-05	0.0185625	0.0350877	0.0677966	0.0684004	rs1437370-rs12478788|rs715	http://www.ebi.ac.uk/efo/EFO_0009767	Other measurement	http://www.ebi.ac.uk/efo/EFO_0001444
1-arachidonoylglycerophosphoethanolamine*	phospholipid measurement	16	25	1	1	2	0.000244663	2.69335e-08	3.88865e-05	0.0187183	0.0512821	0.097561	0.104896	rs102275-rs174578|rs10468017	http://www.ebi.ac.uk/efo/EFO_0004639	Lipid or lipoprotein measurement	http://www.ebi.ac.uk/efo/EFO_0004529
X-10395	blood metabolite measurement	3	156	2	0	2	0.000286256	2.71374e-08	3.88865e-05	0.0188599	0.0127389	0.0251572	0.0213675	rs4073054|rs1800775	http://www.ebi.ac.uk/efo/EFO_0005664	Other measurement	http://www.ebi.ac.uk/efo/EFO_0001444
X-12100	blood metabolite measurement	3	156	1	1	2	0.000286256	2.71374e-08	3.88865e-05	0.0188599	0.0127389	0.0251572	0.0213675	rs4843718-rs8051149|rs2160860	http://www.ebi.ac.uk/efo/EFO_0005664	Other measurement	http://www.ebi.ac.uk/efo/EFO_0001444
myo-inositol	blood metabolite measurement	3	156	1	1	2	0.000286256	2.71374e-08	3.88865e-05	0.0188599	0.0127389	0.0251572	0.0213675	rs4788439-rs4787294|rs4808136	http://www.ebi.ac.uk/efo/EFO_0005664	Other measurement	http://www.ebi.ac.uk/efo/EFO_0001444
X-14189	blood metabolite measurement	3	156	0	2	2	0.000286256	2.71374e-08	3.88865e-05	0.0188599	0.0127389	0.0251572	0.0213675	rs4343-rs4351|rs649129-rs651007	http://www.ebi.ac.uk/efo/EFO_0005664	Other measurement	http://www.ebi.ac.uk/efo/EFO_0001444
stearidonate (18:4n3)	blood metabolite measurement	3	156	0	2	2	0.000286256	2.71374e-08	3.88865e-05	0.0188599	0.0127389	0.0251572	0.0213675	rs174601-rs174548|rs2727270-rs2727271	http://www.ebi.ac.uk/efo/EFO_0005664	Other measurement	http://www.ebi.ac.uk/efo/EFO_0001444
X-11204	blood metabolite measurement	3	156	1	1	2	0.000286256	2.71374e-08	3.88865e-05	0.0188599	0.0127389	0.0251572	0.0213675	rs8033940-rs2070895|rs10468017	http://www.ebi.ac.uk/efo/EFO_0005664	Other measurement	http://www.ebi.ac.uk/efo/EFO_0001444
gamma-glutamylglutamine	blood metabolite measurement	3	156	1	1	2	0.000286256	2.71374e-08	3.88865e-05	0.0188599	0.0127389	0.0251572	0.0213675	rs2657879-rs2694917|rs1260326	http://www.ebi.ac.uk/efo/EFO_0005664	Other measurement	http://www.ebi.ac.uk/efo/EFO_0001444
3-methyl-2-oxovalerate	blood metabolite measurement	3	156	2	0	2	0.000286256	2.71374e-08	3.88865e-05	0.0188599	0.0127389	0.0251572	0.0213675	rs1440581|rs1260326	http://www.ebi.ac.uk/efo/EFO_0005664	Other measurement	http://www.ebi.ac.uk/efo/EFO_0001444
3-phenylpropionate (hydrocinnamate)	blood metabolite measurement	3	156	1	1	2	0.000286256	2.71374e-08	3.88865e-05	0.0188599	0.0127389	0.0251572	0.0213675	rs6497490|rs1394678-rs11647589	http://www.ebi.ac.uk/efo/EFO_0005664	Other measurement	http://www.ebi.ac.uk/efo/EFO_0001444
eicosapentaenoate (EPA; 20:5n3)	blood metabolite measurement	3	156	0	2	2	0.000286256	2.71374e-08	3.88865e-05	0.0188599	0.0127389	0.0251572	0.0213675	rs2727271-rs2845573|rs174548-rs968567-rs174556-rs174575	http://www.ebi.ac.uk/efo/EFO_0005664	Other measurement	http://www.ebi.ac.uk/efo/EFO_0001444
X-14304	blood metabolite measurement	3	156	0	2	2	0.000286256	2.71374e-08	3.88865e-05	0.0188599	0.0127389	0.0251572	0.0213675	rs579459-rs649129|rs4343-rs4351	http://www.ebi.ac.uk/efo/EFO_0005664	Other measurement	http://www.ebi.ac.uk/efo/EFO_0001444
X-11423	blood metabolite measurement	3	156	1	1	2	0.000286256	2.71374e-08	3.88865e-05	0.0188599	0.0127389	0.0251572	0.0213675	rs649129-rs651007|rs6151429	http://www.ebi.ac.uk/efo/EFO_0005664	Other measurement	http://www.ebi.ac.uk/efo/EFO_0001444
X-11247	blood metabolite measurement	3	156	1	1	2	0.000286256	2.71374e-08	3.88865e-05	0.0188599	0.0127389	0.0251572	0.0213675	rs1934963-rs17521564|rs1853207	http://www.ebi.ac.uk/efo/EFO_0005664	Other measurement	http://www.ebi.ac.uk/efo/EFO_0001444
ADpSGEGDFXAEGGGVR*	sleep duration, low density lipoprotein cholesterol measurement	5	87	0	2	2	0.000266071	2.79892e-08	4.00246e-05	0.0194519	0.0222222	0.0434783	0.0409435	rs2519093-rs651007|rs2287922-rs601338	http://www.ebi.ac.uk/efo/EFO_0005271, http://www.ebi.ac.uk/efo/EFO_0004611	Lipid or lipoprotein measurement,Other measurement	http://www.ebi.ac.uk/efo/EFO_0001444,http://www.ebi.ac.uk/efo/EFO_0004732
butyrylcarnitine	blood metabolite measurement	60	156	1	2	3	0.00572512	2.90434e-08	4.14467e-05	0.0201846	0.0140845	0.0277778	0.0356621	rs2066938|rs274567-rs272889|rs1171615-rs1171617-rs12772586	http://www.ebi.ac.uk/efo/EFO_0005664	Other measurement	http://www.ebi.ac.uk/efo/EFO_0001444
1-palmitoylglycerophosphoethanolamine	sleep duration, high density lipoprotein cholesterol measurement	4	116	0	2	2	0.000283809	2.99423e-08	4.2642e-05	0.0208093	0.0169492	0.0333333	0.0301685	rs1800588-rs2070895|rs261291-rs12905732-rs10468017	http://www.ebi.ac.uk/efo/EFO_0005271, http://www.ebi.ac.uk/efo/EFO_0004612	Lipid or lipoprotein measurement,Other measurement	http://www.ebi.ac.uk/efo/EFO_0001444,http://www.ebi.ac.uk/efo/EFO_0004732
cholesterol	cardiovascular disease	2	285	0	2	2	0.000348645	3.02818e-08	4.30373e-05	0.0210452	0.00701754	0.0139373	0.0105263	rs12740374-rs602633|rs7412-rs445925	http://www.ebi.ac.uk/efo/EFO_0000319	Other disease	http://www.ebi.ac.uk/efo/EFO_0000408
bradykinin, des-arg(9)	blood metabolite measurement, protein measurement, amino acid measurement	13	33	1	1	2	0.000262401	3.08117e-08	4.37011e-05	0.0214135	0.0454545	0.0869565	0.0919118	rs3733402-rs4253311|rs2731672	http://www.ebi.ac.uk/efo/EFO_0005664, http://www.ebi.ac.uk/efo/EFO_0004747, http://www.ebi.ac.uk/efo/EFO_0005134	Other measurement	http://www.ebi.ac.uk/efo/EFO_0001444
1-linoleoylglycerophosphoethanolamine*	metabolite measurement	8	56	0	2	2	0.000274023	3.22604e-08	4.56625e-05	0.0224203	0.0322581	0.0625	0.0626906	rs174547-rs174535|rs261342-rs2070895	http://www.ebi.ac.uk/efo/EFO_0004725	Other measurement	http://www.ebi.ac.uk/efo/EFO_0001444
ADpSGEGDFXAEGGGVR*	HMG CoA reductase inhibitor use measurement	5	97	1	1	2	0.000296654	3.48346e-08	4.92059e-05	0.0242093	0.02	0.0392157	0.0367635	rs601338|rs2519093-rs651007	http://www.ebi.ac.uk/efo/EFO_0009932	Other measurement	http://www.ebi.ac.uk/efo/EFO_0001444
1-palmitoylglycerophosphoethanolamine	serum metabolite measurement	4	126	0	2	2	0.000308276	3.53513e-08	4.96333e-05	0.0245685	0.015625	0.0307692	0.0277747	rs1800588-rs2070895|rs7350789-rs12905732-rs10468017	http://www.ebi.ac.uk/efo/EFO_0005653	Other measurement	http://www.ebi.ac.uk/efo/EFO_0001444
adrenate (22:4n6)	serum metabolite measurement	4	126	0	2	2	0.000308276	3.53513e-08	4.96333e-05	0.0245685	0.015625	0.0307692	0.0277747	rs2727270-rs2072114|rs174546-rs174550	http://www.ebi.ac.uk/efo/EFO_0005653	Other measurement	http://www.ebi.ac.uk/efo/EFO_0001444
X-11381	uric acid measurement	4	126	1	1	2	0.000308276	3.53513e-08	4.96333e-05	0.0245685	0.015625	0.0307692	0.0277747	rs12356193|rs1171659-rs1904071	http://www.ebi.ac.uk/efo/EFO_0004761	Cardiovascular measurement	http://www.ebi.ac.uk/efo/EFO_0004298
bradykinin, des-arg(9)	coronary artery calcification	13	36	1	1	2	0.000286256	3.67635e-08	5.15119e-05	0.0255499	0.0425532	0.0816327	0.0857944	rs2731672|rs1912826-rs4253311	http://www.ebi.ac.uk/efo/EFO_0004723	Other trait	http://www.ebi.ac.uk/efo/EFO_0000001
X-03094	coffee consumption measurement	10	48	1	1	2	0.000293596	3.79756e-08	5.31031e-05	0.0263923	0.0357143	0.0689655	0.070632	rs1260326|rs964184-rs662799	http://www.ebi.ac.uk/efo/EFO_0006781	Other measurement	http://www.ebi.ac.uk/efo/EFO_0001444
1-arachidonoylglycerophosphoethanolamine*	chronic kidney disease, serum metabolite measurement	16	30	0	2	2	0.000293596	3.90525e-08	5.44994e-05	0.0271407	0.0454545	0.0869565	0.0925092	rs102275-rs174578|rs968567-rs7943728	http://www.ebi.ac.uk/efo/EFO_0003884, http://www.ebi.ac.uk/efo/EFO_0005653	Other measurement,Other disease	http://www.ebi.ac.uk/efo/EFO_0000408,http://www.ebi.ac.uk/efo/EFO_0001444
homocitrulline	chronic kidney disease, urinary metabolite measurement	5	104	0	2	2	0.000318062	4.00714e-08	5.58092e-05	0.0278488	0.0186916	0.0366972	0.0343113	rs7253595-rs4805801-rs1827700|rs8101881-rs12460876	http://www.ebi.ac.uk/efo/EFO_0003884, http://www.ebi.ac.uk/efo/EFO_0005116	Other measurement,Other disease	http://www.ebi.ac.uk/efo/EFO_0000408,http://www.ebi.ac.uk/efo/EFO_0001444
5alpha-androstan-3beta,17beta-diol disulfate	metabolite measurement	9	56	1	1	2	0.000308276	4.14767e-08	5.76509e-05	0.0288255	0.031746	0.0615385	0.0621357	rs17277546|rs4149081-rs4149056	http://www.ebi.ac.uk/efo/EFO_0004725	Other measurement	http://www.ebi.ac.uk/efo/EFO_0001444
propionylcarnitine	mosquito bite reaction itch intensity measurement	11	47	0	2	2	0.000316227	4.448e-08	6.1702e-05	0.0309127	0.0357143	0.0689655	0.0709769	rs4706020-rs7727544|rs2248116-rs2073643	http://www.ebi.ac.uk/efo/EFO_0008377	Other measurement	http://www.ebi.ac.uk/efo/EFO_0001444
homocitrulline	creatinine measurement	5	111	1	1	2	0.00033947	4.56747e-08	6.32331e-05	0.031743	0.0175439	0.0344828	0.0321657	rs8101881|rs4805834-rs7253595	http://www.ebi.ac.uk/efo/EFO_0004518	Other measurement	http://www.ebi.ac.uk/efo/EFO_0001444
1-eicosatrienoylglycerophosphocholine*	adult onset asthma	6	91	0	2	2	0.000333965	4.59547e-08	6.34942e-05	0.0319376	0.0210526	0.0412371	0.0394844	rs174634-rs422249-rs174621|rs174548-rs174584	http://www.ebi.ac.uk/efo/EFO_1002011	Other disease	http://www.ebi.ac.uk/efo/EFO_0000408
X-12093	urinary metabolite measurement	20	26	0	2	2	0.000318062	4.61964e-08	6.37016e-05	0.0321056	0.0454545	0.0869565	0.0928962	rs12618600-rs6546847-rs10469966|rs11598867-rs4488133	http://www.ebi.ac.uk/efo/EFO_0005116	Other measurement	http://www.ebi.ac.uk/efo/EFO_0001444
arachidonate (20:4n6)	sphingolipid measurement	18	29	0	2	2	0.000319286	4.64717e-08	6.39543e-05	0.0322969	0.0444444	0.0851064	0.0906118	rs174479-rs174627|rs174605-rs174634-rs174455-rs174450	http://www.ebi.ac.uk/efo/EFO_0004622	Lipid or lipoprotein measurement	http://www.ebi.ac.uk/efo/EFO_0004529
1-palmitoylglycerophosphoethanolamine	vitamin D measurement	4	145	0	2	2	0.000354762	4.6865e-08	6.42412e-05	0.0325703	0.0136054	0.0268456	0.0241359	rs1800588-rs2070895|rs261291-rs12905732-rs10468017	http://www.ebi.ac.uk/efo/EFO_0004631	Other measurement	http://www.ebi.ac.uk/efo/EFO_0001444
X-11445	vitamin D measurement	4	145	0	2	2	0.000354762	4.6865e-08	6.42412e-05	0.0325703	0.0136054	0.0268456	0.0241359	rs4149081-rs12317268|rs112285002-rs296381	http://www.ebi.ac.uk/efo/EFO_0004631	Other measurement	http://www.ebi.ac.uk/efo/EFO_0001444
glutaroyl carnitine	mean corpuscular volume	29	386	1	2	3	0.0068469	4.74997e-08	6.4983e-05	0.0330114	0.00728155	0.0144578	0.0180419	rs1047891-rs715|rs11085824-rs56397034|rs8012	http://www.ebi.ac.uk/efo/EFO_0004526	Hematological measurement	http://www.ebi.ac.uk/efo/EFO_0004503
butyrylcarnitine	acylcarnitine measurement, blood metabolite measurement	60	9	0	2	2	0.000330295	4.76707e-08	6.50888e-05	0.0331302	0.0298507	0.057971	0.0583048	rs270601-rs274567|rs1171617-rs1171614-rs12772586	http://www.ebi.ac.uk/efo/EFO_0005059, http://www.ebi.ac.uk/efo/EFO_0005664	Other measurement	http://www.ebi.ac.uk/efo/EFO_0001444
1-arachidonoylglycerophosphoethanolamine*	lipid measurement	16	34	0	2	2	0.000332742	5.03631e-08	6.86301e-05	0.0350014	0.0416667	0.08	0.084503	rs35853021-rs10468017|rs174578-rs174547	http://www.ebi.ac.uk/efo/EFO_0004529	Other measurement	http://www.ebi.ac.uk/efo/EFO_0001444
pyroglutamine*	metabolite measurement	10	56	1	1	2	0.000342529	5.18447e-08	7.00993e-05	0.036031	0.03125	0.0606061	0.061503	rs7421152-rs2216405-rs715|rs17279437	http://www.ebi.ac.uk/efo/EFO_0004725	Other measurement	http://www.ebi.ac.uk/efo/EFO_0001444
octadecanedioate	metabolite measurement	10	56	1	1	2	0.000342529	5.18447e-08	7.00993e-05	0.036031	0.03125	0.0606061	0.061503	rs2108622|rs1871395-rs4149081	http://www.ebi.ac.uk/efo/EFO_0004725	Other measurement	http://www.ebi.ac.uk/efo/EFO_0001444
X-11261	metabolite measurement	10	56	1	1	2	0.000342529	5.18447e-08	7.00993e-05	0.036031	0.03125	0.0606061	0.061503	rs7094971-rs1171614|rs662138	http://www.ebi.ac.uk/efo/EFO_0004725	Other measurement	http://www.ebi.ac.uk/efo/EFO_0001444
X-03094	triglyceride measurement, alcohol consumption measurement	10	56	0	2	2	0.000342529	5.18447e-08	7.00993e-05	0.036031	0.03125	0.0606061	0.061503	rs4495740-rs912540-rs6679002|rs1260326-rs4665972	http://www.ebi.ac.uk/efo/EFO_0004530, http://www.ebi.ac.uk/efo/EFO_0007878	Lipid or lipoprotein measurement,Other measurement	http://www.ebi.ac.uk/efo/EFO_0001444,http://www.ebi.ac.uk/efo/EFO_0004529
ADpSGEGDFXAEGGGVR*	blood urea nitrogen measurement	5	119	0	2	2	0.000363937	5.25273e-08	7.08843e-05	0.0365054	0.0163934	0.0322581	0.0300203	rs838144-rs601338|rs635634-rs651007	http://www.ebi.ac.uk/efo/EFO_0004741	Other measurement	http://www.ebi.ac.uk/efo/EFO_0001444
mannose	triglyceride measurement	16	746	1	2	3	0.00730075	5.27544e-08	7.10528e-05	0.0366633	0.00395257	0.00787402	0.00957148	rs3817588-rs780092|rs1260326-rs4665972|rs13399758	http://www.ebi.ac.uk/efo/EFO_0004530	Lipid or lipoprotein measurement	http://www.ebi.ac.uk/efo/EFO_0004529
X-03094	triglyceride measurement, alcohol drinking	10	57	0	2	2	0.000348645	5.37298e-08	7.18749e-05	0.0373411	0.0307692	0.0597015	0.0605249	rs4495740-rs912540-rs6679002|rs1260326-rs4665972	http://www.ebi.ac.uk/efo/EFO_0004530, http://www.ebi.ac.uk/efo/EFO_0004329	Lipid or lipoprotein measurement,Biological process	http://purl.obolibrary.org/obo/GO_0008150,http://www.ebi.ac.uk/efo/EFO_0004529
X-02249	blood metabolite measurement	4	156	1	1	2	0.000381675	5.42714e-08	7.18749e-05	0.0377175	0.0126582	0.025	0.0224343	rs9332245-rs1853207|rs1934955	http://www.ebi.ac.uk/efo/EFO_0005664	Other measurement	http://www.ebi.ac.uk/efo/EFO_0001444
adrenate (22:4n6)	blood metabolite measurement	4	156	0	2	2	0.000381675	5.42714e-08	7.18749e-05	0.0377175	0.0126582	0.025	0.0224343	rs2727271-rs2072114|rs174548-rs174550	http://www.ebi.ac.uk/efo/EFO_0005664	Other measurement	http://www.ebi.ac.uk/efo/EFO_0001444
X-13477	blood metabolite measurement	4	156	1	1	2	0.000381675	5.42714e-08	7.18749e-05	0.0377175	0.0126582	0.025	0.0224343	rs10206899|rs17350125-rs12620074	http://www.ebi.ac.uk/efo/EFO_0005664	Other measurement	http://www.ebi.ac.uk/efo/EFO_0001444
indolepropionate	blood metabolite measurement	4	156	2	0	2	0.000381675	5.42714e-08	7.18749e-05	0.0377175	0.0126582	0.025	0.0224343	rs1394678|rs6497490	http://www.ebi.ac.uk/efo/EFO_0005664	Other measurement	http://www.ebi.ac.uk/efo/EFO_0001444
X-11478	blood metabolite measurement	4	156	1	1	2	0.000381675	5.42714e-08	7.18749e-05	0.0377175	0.0126582	0.025	0.0224343	rs6497490|rs1394678-rs11647589	http://www.ebi.ac.uk/efo/EFO_0005664	Other measurement	http://www.ebi.ac.uk/efo/EFO_0001444
phenyllactate (PLA)	blood metabolite measurement	4	156	1	1	2	0.000381675	5.42714e-08	7.18749e-05	0.0377175	0.0126582	0.025	0.0224343	rs12709013-rs11641836|rs4784054	http://www.ebi.ac.uk/efo/EFO_0005664	Other measurement	http://www.ebi.ac.uk/efo/EFO_0001444
1-palmitoylglycerophosphoethanolamine	blood metabolite measurement	4	156	2	0	2	0.000381675	5.42714e-08	7.18749e-05	0.0377175	0.0126582	0.025	0.0224343	rs10468017|rs2070895	http://www.ebi.ac.uk/efo/EFO_0005664	Other measurement	http://www.ebi.ac.uk/efo/EFO_0001444
kynurenine	reaction time measurement	9	64	1	1	2	0.000352315	5.42955e-08	7.18749e-05	0.0377343	0.028169	0.0547945	0.0549182	rs11066320|rs4766578-rs3184504	http://www.ebi.ac.uk/efo/EFO_0008393	Other measurement	http://www.ebi.ac.uk/efo/EFO_0001444
1-arachidonoylglycerophosphocholine*	chronic kidney disease, serum metabolite measurement	19	30	0	2	2	0.000348645	5.56479e-08	7.33856e-05	0.0386742	0.0425532	0.0816327	0.0867061	rs102275-rs174535|rs968567-rs7943728	http://www.ebi.ac.uk/efo/EFO_0003884, http://www.ebi.ac.uk/efo/EFO_0005653	Other measurement,Other disease	http://www.ebi.ac.uk/efo/EFO_0000408,http://www.ebi.ac.uk/efo/EFO_0001444
X-13431	chronic kidney disease, serum metabolite measurement	19	30	0	2	2	0.000348645	5.56479e-08	7.33856e-05	0.0386742	0.0425532	0.0816327	0.0867061	rs12566232-rs28415528|rs3764913-rs3738934-rs1396828-rs4672564	http://www.ebi.ac.uk/efo/EFO_0003884, http://www.ebi.ac.uk/efo/EFO_0005653	Other measurement,Other disease	http://www.ebi.ac.uk/efo/EFO_0000408,http://www.ebi.ac.uk/efo/EFO_0001444
1-arachidonoylglycerophosphoethanolamine*	coronary artery calcification	16	36	0	2	2	0.000352315	5.65569e-08	7.4443e-05	0.0393059	0.04	0.0769231	0.0809936	rs102275-rs174578|rs1532085-rs10468017	http://www.ebi.ac.uk/efo/EFO_0004723	Other trait	http://www.ebi.ac.uk/efo/EFO_0000001
5-oxoproline	serum metabolite measurement	5	126	0	2	2	0.000385345	5.89159e-08	7.74015e-05	0.0409454	0.0155039	0.0305344	0.0283648	rs6558295-rs12550729|rs7842771-rs6558318	http://www.ebi.ac.uk/efo/EFO_0005653	Other measurement	http://www.ebi.ac.uk/efo/EFO_0001444
1-arachidonoylglycerophosphoinositol*	albumin:globulin ratio measurement	12	51	0	2	2	0.000374335	6.29528e-08	8.2549e-05	0.043751	0.0327869	0.0634921	0.0652143	rs174578-rs174548|rs2727270-rs2727271	http://www.ebi.ac.uk/efo/EFO_0005128	Cardiovascular measurement	http://www.ebi.ac.uk/efo/EFO_0004298
cis-4-decenoyl carnitine	metabolite measurement	11	56	1	1	2	0.000376781	6.33644e-08	8.27763e-05	0.044037	0.0307692	0.0597015	0.0608219	rs8396|rs11161521-rs211718	http://www.ebi.ac.uk/efo/EFO_0004725	Other measurement	http://www.ebi.ac.uk/efo/EFO_0001444
serine	metabolite measurement	11	56	0	2	2	0.000376781	6.33644e-08	8.27763e-05	0.044037	0.0307692	0.0597015	0.0608219	rs7421152-rs2216405-rs715|rs477992-rs1163251-rs637868-rs523395	http://www.ebi.ac.uk/efo/EFO_0004725	Other measurement	http://www.ebi.ac.uk/efo/EFO_0001444
X-03094	low density lipoprotein cholesterol measurement, alcohol consumption measurement	10	62	0	2	2	0.000379228	6.366e-08	8.30065e-05	0.0442425	0.0285714	0.0555556	0.056066	rs4495740-rs912540-rs6679002|rs1260326-rs4665972	http://www.ebi.ac.uk/efo/EFO_0004611, http://www.ebi.ac.uk/efo/EFO_0007878	Lipid or lipoprotein measurement,Other measurement	http://www.ebi.ac.uk/efo/EFO_0001444,http://www.ebi.ac.uk/efo/EFO_0004732
dihomo-linolenate (20:3n3 or n6)	adult onset asthma	7	91	0	2	2	0.000389626	6.43343e-08	8.34352e-05	0.044711	0.0208333	0.0408163	0.0395888	rs174548-rs174584|rs174634-rs174621	http://www.ebi.ac.uk/efo/EFO_1002011	Other disease	http://www.ebi.ac.uk/efo/EFO_0000408
X-12038	total cholesterol measurement	2	416	0	2	2	0.0005089	6.45891e-08	8.34352e-05	0.0448881	0.00480769	0.00956938	0.00721154	rs7499892-rs11076175|rs183130-rs1800775	http://www.ebi.ac.uk/efo/EFO_0004574	Lipid or lipoprotein measurement	http://www.ebi.ac.uk/efo/EFO_0004732
palmitoyl sphingomyelin	total cholesterol measurement	2	416	0	2	2	0.0005089	6.45891e-08	8.34352e-05	0.0448881	0.00480769	0.00956938	0.00721154	rs1077834-rs633695|rs7412-rs445925	http://www.ebi.ac.uk/efo/EFO_0004574	Lipid or lipoprotein measurement	http://www.ebi.ac.uk/efo/EFO_0004732
1-linoleoylglycerol (1-monolinolein)	total cholesterol measurement	2	416	1	1	2	0.0005089	6.45891e-08	8.34352e-05	0.0448881	0.00480769	0.00956938	0.00721154	rs11825181-rs3135506|rs964184	http://www.ebi.ac.uk/efo/EFO_0004574	Lipid or lipoprotein measurement	http://www.ebi.ac.uk/efo/EFO_0004732
cholesterol	total cholesterol measurement	2	416	0	2	2	0.0005089	6.45891e-08	8.34352e-05	0.0448881	0.00480769	0.00956938	0.00721154	rs7528419-rs602633|rs7412-rs445925	http://www.ebi.ac.uk/efo/EFO_0004574	Lipid or lipoprotein measurement	http://www.ebi.ac.uk/efo/EFO_0004732
isovalerylcarnitine	mosquito bite reaction size measurement	25	26	1	1	2	0.000397578	7.29381e-08	9.40456e-05	0.0506906	0.0408163	0.0784314	0.0832972	rs11242103|rs55722650-rs11950562-rs7701967-rs11743851	http://www.ebi.ac.uk/efo/EFO_0008378	Other measurement	http://www.ebi.ac.uk/efo/EFO_0001444
bradykinin, des-arg(9)	glycine measurement	13	51	0	2	2	0.000405529	7.43973e-08	9.57493e-05	0.0517046	0.0322581	0.0625	0.064341	rs2731672-rs2545801|rs71640034-rs4253311	http://www.ebi.ac.uk/efo/EFO_0009767	Other measurement	http://www.ebi.ac.uk/efo/EFO_0001444
hexanoylcarnitine	chronic kidney disease, serum metabolite measurement	22	30	0	2	2	0.000403694	7.51709e-08	9.65662e-05	0.0522423	0.04	0.0769231	0.0815153	rs1171614-rs1171616|rs11161521-rs76963882	http://www.ebi.ac.uk/efo/EFO_0003884, http://www.ebi.ac.uk/efo/EFO_0005653	Other measurement,Other disease	http://www.ebi.ac.uk/efo/EFO_0000408,http://www.ebi.ac.uk/efo/EFO_0001444
1-arachidonoylglycerophosphoinositol*	metabolite measurement	12	56	0	2	2	0.000411034	7.60356e-08	9.72928e-05	0.0528432	0.030303	0.0588235	0.0601116	rs1871395-rs4149081|rs174578-rs174547	http://www.ebi.ac.uk/efo/EFO_0004725	Other measurement	http://www.ebi.ac.uk/efo/EFO_0001444
X-11204	apolipoprotein B measurement	3	261	0	2	2	0.000478928	7.61565e-08	9.72928e-05	0.0529273	0.00763359	0.0151515	0.0127714	rs473224-rs8033940|rs261290-rs10468017	http://www.ebi.ac.uk/efo/EFO_0004615	Lipid or lipoprotein measurement	http://www.ebi.ac.uk/efo/EFO_0004732
X-12644	apolipoprotein B measurement	3	261	0	2	2	0.000478928	7.61565e-08	9.72928e-05	0.0529273	0.00763359	0.0151515	0.0127714	rs1077835-rs473224|rs261290-rs1532085	http://www.ebi.ac.uk/efo/EFO_0004615	Lipid or lipoprotein measurement	http://www.ebi.ac.uk/efo/EFO_0004732
1-linoleoylglycerophosphoethanolamine*	sleep duration, triglyceride measurement	8	87	0	2	2	0.000425714	7.83616e-08	9.99261e-05	0.0544597	0.0215054	0.0421053	0.0413026	rs261334-rs2070895|rs174551-rs174535	http://www.ebi.ac.uk/efo/EFO_0005271, http://www.ebi.ac.uk/efo/EFO_0004530	Lipid or lipoprotein measurement,Other measurement	http://www.ebi.ac.uk/efo/EFO_0001444,http://www.ebi.ac.uk/efo/EFO_0004529
pyroglutamine*	creatinine measurement, glomerular filtration rate	10	70	0	2	2	0.000428161	8.12982e-08	0.000103481	0.0565007	0.025641	0.05	0.0501529	rs1047891-rs715|rs10774021-rs11613331	http://www.ebi.ac.uk/efo/EFO_0004518, http://www.ebi.ac.uk/efo/EFO_0005208	Other measurement	http://www.ebi.ac.uk/efo/EFO_0001444
bilirubin (Z,Z)	calcium measurement	28	25	0	2	2	0.000428161	8.48311e-08	0.00010778	0.0589559	0.0392157	0.0754717	0.0799585	rs838718-rs34339006|rs2924808-rs1550532	http://www.ebi.ac.uk/efo/EFO_0004838	Other measurement	http://www.ebi.ac.uk/efo/EFO_0001444
X-14626	serum metabolite measurement	6	126	0	2	2	0.000462414	8.83694e-08	0.000111867	0.061415	0.0153846	0.030303	0.0286783	rs4149056-rs12317268|rs11045611-rs11045813	http://www.ebi.ac.uk/efo/EFO_0005653	Other measurement	http://www.ebi.ac.uk/efo/EFO_0001444
acetylcarnitine	serum metabolite measurement	6	126	0	2	2	0.000462414	8.83694e-08	0.000111867	0.061415	0.0153846	0.030303	0.0286783	rs274567-rs272889|rs7094971-rs1171614	http://www.ebi.ac.uk/efo/EFO_0005653	Other measurement	http://www.ebi.ac.uk/efo/EFO_0001444
decanoylcarnitine	metabolite measurement	13	56	1	1	2	0.000445287	8.98583e-08	0.000113339	0.0624497	0.0298507	0.057971	0.059385	rs8396|rs7552404-rs211718	http://www.ebi.ac.uk/efo/EFO_0004725	Other measurement	http://www.ebi.ac.uk/efo/EFO_0001444
bradykinin, des-arg(9)	metabolite measurement	13	56	0	2	2	0.000445287	8.98583e-08	0.000113339	0.0624497	0.0298507	0.057971	0.059385	rs2731672-rs2545801|rs4253252-rs4253311	http://www.ebi.ac.uk/efo/EFO_0004725	Other measurement	http://www.ebi.ac.uk/efo/EFO_0001444
X-11470	blood metabolite measurement	5	156	2	0	2	0.000477093	9.04466e-08	0.000113668	0.0628586	0.0125786	0.0248447	0.0229424	rs2734331|rs559555	http://www.ebi.ac.uk/efo/EFO_0005664	Other measurement	http://www.ebi.ac.uk/efo/EFO_0001444
ADpSGEGDFXAEGGGVR*	blood metabolite measurement	5	156	1	1	2	0.000477093	9.04466e-08	0.000113668	0.0628586	0.0125786	0.0248447	0.0229424	rs649129-rs651007|rs601338	http://www.ebi.ac.uk/efo/EFO_0005664	Other measurement	http://www.ebi.ac.uk/efo/EFO_0001444
1-arachidonoylglycerophosphocholine*	triglyceride measurement	19	746	1	2	3	0.00866964	9.11907e-08	0.000114397	0.0633757	0.00393701	0.00784314	0.00959274	rs11656215-rs748196|rs174570|rs174566-rs174535	http://www.ebi.ac.uk/efo/EFO_0004530	Lipid or lipoprotein measurement	http://www.ebi.ac.uk/efo/EFO_0004529
bilirubin (E,E)*	low density lipoprotein cholesterol measurement	24	593	0	3	3	0.00870512	9.55506e-08	0.00011965	0.0664057	0.00488599	0.00972447	0.0120052	rs887829-rs7567229-rs2741023|rs28898590-rs11568318|rs4663335-rs11563251	http://www.ebi.ac.uk/efo/EFO_0004611	Lipid or lipoprotein measurement	http://www.ebi.ac.uk/efo/EFO_0004732
1-eicosatrienoylglycerophosphocholine*	metabolic syndrome	6	132	0	2	2	0.000484433	9.70202e-08	0.000121272	0.0674271	0.0147059	0.0289855	0.027393	rs1535-rs174548|rs11075253-rs3198697	http://www.ebi.ac.uk/efo/EFO_0000195	Metabolic disorder	http://www.ebi.ac.uk/efo/EFO_0000589
isovalerylcarnitine	mosquito bite reaction itch intensity measurement, mosquito bite reaction size measurement	25	30	1	1	2	0.000458744	9.76212e-08	0.000121804	0.0678448	0.0377358	0.0727273	0.0768699	rs11950562-rs11741255-rs4706020-rs11743851|rs11242103	http://www.ebi.ac.uk/efo/EFO_0008377, http://www.ebi.ac.uk/efo/EFO_0008378	Other measurement	http://www.ebi.ac.uk/efo/EFO_0001444
X-13429	bilirubin measurement	20	39	0	2	2	0.000477093	1.05318e-07	0.000131172	0.0731938	0.0350877	0.0677966	0.0710988	rs4149056-rs12317268|rs327543-rs55986512	http://www.ebi.ac.uk/efo/EFO_0004570	Other measurement	http://www.ebi.ac.uk/efo/EFO_0001444
X-11793	low density lipoprotein cholesterol measurement	25	593	1	2	3	0.00906783	1.08551e-07	0.000134715	0.0754406	0.00487805	0.00970874	0.0119979	rs887829-rs7567229-rs2741023|rs17868341-rs11568318|rs11563251	http://www.ebi.ac.uk/efo/EFO_0004611	Lipid or lipoprotein measurement	http://www.ebi.ac.uk/efo/EFO_0004732
X-11441	low density lipoprotein cholesterol measurement	25	593	0	3	3	0.00906783	1.08551e-07	0.000134715	0.0754406	0.00487805	0.00970874	0.0119979	rs17868341-rs11568318|rs4148324-rs7567229-rs2741023|rs6431630-rs11563251	http://www.ebi.ac.uk/efo/EFO_0004611	Lipid or lipoprotein measurement	http://www.ebi.ac.uk/efo/EFO_0004732
X-12456	chronic kidney disease, urinary metabolite measurement	8	104	1	1	2	0.0005089	1.12186e-07	0.000138978	0.0779669	0.0181818	0.0357143	0.0347911	rs2547231-rs2972516|rs4149056	http://www.ebi.ac.uk/efo/EFO_0003884, http://www.ebi.ac.uk/efo/EFO_0005116	Other measurement,Other disease	http://www.ebi.ac.uk/efo/EFO_0000408,http://www.ebi.ac.uk/efo/EFO_0001444
1-arachidonoylglycerophosphoethanolamine*	albumin:globulin ratio measurement	16	51	1	1	2	0.000499113	1.14451e-07	0.000141532	0.0795408	0.0307692	0.0597015	0.061725	rs2727271|rs968567-rs174578-rs174548	http://www.ebi.ac.uk/efo/EFO_0005128	Cardiovascular measurement	http://www.ebi.ac.uk/efo/EFO_0004298
hexadecanedioate	metabolite measurement	15	56	0	2	2	0.000513793	1.20958e-07	0.000149313	0.0840632	0.0289855	0.056338	0.0579155	rs6663731-rs9332998|rs1871395-rs4149081	http://www.ebi.ac.uk/efo/EFO_0004725	Other measurement	http://www.ebi.ac.uk/efo/EFO_0001444
cholesterol	C-reactive protein measurement	2	571	0	2	2	0.000698514	1.21767e-07	0.000150045	0.0846255	0.00350263	0.0069808	0.00525394	rs7528419-rs602633|rs190712692-rs445925	http://www.ebi.ac.uk/efo/EFO_0004458	Inflammatory measurement	http://www.ebi.ac.uk/efo/EFO_0004872
X-11442	low density lipoprotein cholesterol measurement	26	593	0	3	3	0.00943055	1.22676e-07	0.000150898	0.0852576	0.00487013	0.00969305	0.0119898	rs17868341-rs11568318|rs4148324-rs7567229-rs2741023|rs4663335-rs11563251	http://www.ebi.ac.uk/efo/EFO_0004611	Lipid or lipoprotein measurement	http://www.ebi.ac.uk/efo/EFO_0004732
butyrylcarnitine	urate measurement	60	253	1	2	3	0.00928497	1.24498e-07	0.000152869	0.0865238	0.00967742	0.0191693	0.024335	rs494268-rs2469211|rs1171617|rs2649999-rs2708081-rs2244608	http://www.ebi.ac.uk/efo/EFO_0004531	Other measurement	http://www.ebi.ac.uk/efo/EFO_0001444
cholesterol	low density lipoprotein cholesterol measurement	2	593	0	2	2	0.000725427	1.31339e-07	0.000160418	0.0912781	0.00337268	0.00672269	0.00505902	rs445925-rs1065853|rs6657811-rs602633-rs4970834-rs611917	http://www.ebi.ac.uk/efo/EFO_0004611	Lipid or lipoprotein measurement	http://www.ebi.ac.uk/efo/EFO_0004732
1-linoleoylglycerol (1-monolinolein)	low density lipoprotein cholesterol measurement	2	593	1	1	2	0.000725427	1.31339e-07	0.000160418	0.0912781	0.00337268	0.00672269	0.00505902	rs964184|rs11825181-rs12272004	http://www.ebi.ac.uk/efo/EFO_0004611	Lipid or lipoprotein measurement	http://www.ebi.ac.uk/efo/EFO_0004732
palmitoyl sphingomyelin	low density lipoprotein cholesterol measurement	2	593	0	2	2	0.000725427	1.31339e-07	0.000160418	0.0912781	0.00337268	0.00672269	0.00505902	rs445925-rs1065853|rs261334-rs633695	http://www.ebi.ac.uk/efo/EFO_0004611	Lipid or lipoprotein measurement	http://www.ebi.ac.uk/efo/EFO_0004732
mannose	fasting blood glucose measurement	16	55	0	2	2	0.000538259	1.33298e-07	0.000162526	0.0926396	0.0289855	0.056338	0.0580375	rs3736594-rs13013484|rs1260326-rs780094	http://www.ebi.ac.uk/efo/EFO_0004465	Other measurement	http://www.ebi.ac.uk/efo/EFO_0001444
hydroxyisovaleroyl carnitine	blood metabolite measurement	6	156	1	1	2	0.000572512	1.35661e-07	0.000164829	0.094282	0.0125	0.0246914	0.0232287	rs274570-rs272889|rs2270968	http://www.ebi.ac.uk/efo/EFO_0005664	Other measurement	http://www.ebi.ac.uk/efo/EFO_0001444
X-14626	blood metabolite measurement	6	156	0	2	2	0.000572512	1.35661e-07	0.000164829	0.094282	0.0125	0.0246914	0.0232287	rs4149056-rs12317268|rs12829704-rs11045813	http://www.ebi.ac.uk/efo/EFO_0005664	Other measurement	http://www.ebi.ac.uk/efo/EFO_0001444
1-arachidonoylglycerophosphoethanolamine*	metabolite measurement	16	56	0	2	2	0.000548046	1.38234e-07	0.00016737	0.0960701	0.0285714	0.0555556	0.0571832	rs174578-rs174547|rs4149081-rs4149056	http://www.ebi.ac.uk/efo/EFO_0004725	Other measurement	http://www.ebi.ac.uk/efo/EFO_0001444
1-arachidonoylglycerophosphoethanolamine*	triglyceride measurement, alcohol consumption measurement	16	56	0	2	2	0.000548046	1.38234e-07	0.00016737	0.0960701	0.0285714	0.0555556	0.0571832	rs2043082-rs10468017|rs174578-rs174566	http://www.ebi.ac.uk/efo/EFO_0004530, http://www.ebi.ac.uk/efo/EFO_0007878	Lipid or lipoprotein measurement,Other measurement	http://www.ebi.ac.uk/efo/EFO_0001444,http://www.ebi.ac.uk/efo/EFO_0004529
1-linoleoylglycerophosphoethanolamine*	sleep duration, high density lipoprotein cholesterol measurement	8	116	0	2	2	0.000567619	1.39705e-07	0.000168855	0.0970919	0.0163934	0.0322581	0.0313068	rs174545-rs174535|rs1800588-rs2070895	http://www.ebi.ac.uk/efo/EFO_0005271, http://www.ebi.ac.uk/efo/EFO_0004612	Lipid or lipoprotein measurement,Other measurement	http://www.ebi.ac.uk/efo/EFO_0001444,http://www.ebi.ac.uk/efo/EFO_0004732
X-12510	intelligence	24	675	1	2	3	0.00990886	1.40898e-07	0.000170002	0.0979213	0.00431034	0.00858369	0.0105808	rs7608328-rs11898362-rs6706562-rs13538|rs1045902-rs6710726-rs10865397|rs17008991	http://www.ebi.ac.uk/efo/EFO_0004337	Biological process	http://purl.obolibrary.org/obo/GO_0008150
1-arachidonoylglycerophosphoethanolamine*	triglyceride measurement, alcohol drinking	16	57	0	2	2	0.000557832	1.4326e-07	0.000172553	0.099563	0.028169	0.0547945	0.0563537	rs2043082-rs10468017|rs174578-rs174566	http://www.ebi.ac.uk/efo/EFO_0004530, http://www.ebi.ac.uk/efo/EFO_0004329	Lipid or lipoprotein measurement,Biological process	http://purl.obolibrary.org/obo/GO_0008150,http://www.ebi.ac.uk/efo/EFO_0004529
arachidonate (20:4n6)	albumin:globulin ratio measurement	18	51	1	1	2	0.000561502	1.45919e-07	0.000175451	0.101411	0.0298507	0.057971	0.0600282	rs174548|rs2727270-rs2727271	http://www.ebi.ac.uk/efo/EFO_0005128	Cardiovascular measurement	http://www.ebi.ac.uk/efo/EFO_0004298
1-palmitoylglycerophosphoethanolamine	apolipoprotein B measurement	4	261	0	2	2	0.000638571	1.52297e-07	0.000182804	0.105843	0.00760456	0.0150943	0.0134096	rs261290-rs12905732-rs10468017|rs473224-rs2070895	http://www.ebi.ac.uk/efo/EFO_0004615	Lipid or lipoprotein measurement	http://www.ebi.ac.uk/efo/EFO_0004732
bilirubin (Z,Z)	low density lipoprotein cholesterol measurement	28	593	1	2	3	0.010156	1.54489e-07	0.000184796	0.107367	0.00485437	0.00966184	0.011971	rs887829-rs7567229-rs2741023|rs11888492-rs11563251|rs11568318	http://www.ebi.ac.uk/efo/EFO_0004611	Lipid or lipoprotein measurement	http://www.ebi.ac.uk/efo/EFO_0004732
X-11530	low density lipoprotein cholesterol measurement	28	593	0	3	3	0.010156	1.54489e-07	0.000184796	0.107367	0.00485437	0.00966184	0.011971	rs887829-rs7567229-rs2741023|rs28898590-rs11568318|rs11888492-rs11563251	http://www.ebi.ac.uk/efo/EFO_0004611	Lipid or lipoprotein measurement	http://www.ebi.ac.uk/efo/EFO_0004732
X-03094	blood protein measurement	10	1785	2	1	3	0.0109181	1.55027e-07	0.000185121	0.107741	0.00167411	0.00334262	0.00394438	rs964184|rs1260326|rs7547965-rs912540-rs6679002	http://www.ebi.ac.uk/efo/EFO_0007937	Other measurement	http://www.ebi.ac.uk/efo/EFO_0001444
X-12644	hemoglobin measurement	3	374	1	1	2	0.000686281	1.5655e-07	0.000186115	0.108799	0.00533333	0.0106101	0.00891266	rs1532085|rs1077835-rs261332	http://www.ebi.ac.uk/efo/EFO_0004509	Hematological measurement	http://www.ebi.ac.uk/efo/EFO_0004503
X-11204	hemoglobin measurement	3	374	0	2	2	0.000686281	1.5655e-07	0.000186115	0.108799	0.00533333	0.0106101	0.00891266	rs1532085-rs10468017|rs8033940-rs261332	http://www.ebi.ac.uk/efo/EFO_0004509	Hematological measurement	http://www.ebi.ac.uk/efo/EFO_0004503
4-acetamidobutanoate	metabolite measurement	17	56	1	1	2	0.000582299	1.56662e-07	0.000186115	0.108877	0.028169	0.0547945	0.0564572	rs4921914-rs721399|rs1495743	http://www.ebi.ac.uk/efo/EFO_0004725	Other measurement	http://www.ebi.ac.uk/efo/EFO_0001444
X-13431	glycine measurement	19	51	0	2	2	0.000592697	1.63082e-07	0.000193082	0.113339	0.0294118	0.0571429	0.0592009	rs1396828-rs1861072|rs17770211-rs1509820	http://www.ebi.ac.uk/efo/EFO_0009767	Other measurement	http://www.ebi.ac.uk/efo/EFO_0001444
1-arachidonoylglycerophosphocholine*	albumin:globulin ratio measurement	19	51	0	2	2	0.000592697	1.63082e-07	0.000193082	0.113339	0.0294118	0.0571429	0.0592009	rs2727270-rs2727271|rs968567-rs174548-rs174535	http://www.ebi.ac.uk/efo/EFO_0005128	Cardiovascular measurement	http://www.ebi.ac.uk/efo/EFO_0004298
X-12456	serum metabolite measurement	8	126	1	1	2	0.000616551	1.6494e-07	0.000194948	0.11463	0.0151515	0.0298507	0.0288951	rs296391-rs2547231|rs4149056	http://www.ebi.ac.uk/efo/EFO_0005653	Other measurement	http://www.ebi.ac.uk/efo/EFO_0001444
tryptophan betaine	adult onset asthma	11	91	0	2	2	0.00061227	1.6847e-07	0.000198783	0.117083	0.02	0.0392157	0.0390647	rs6866614-rs11739135|rs3749833-rs6894249	http://www.ebi.ac.uk/efo/EFO_1002011	Other disease	http://www.ebi.ac.uk/efo/EFO_0000408
butyrylcarnitine	acylcarnitine measurement	60	17	0	2	2	0.000623891	1.80055e-07	0.000211645	0.125135	0.0266667	0.0519481	0.0533611	rs2066938-rs59063082|rs4767923-rs12370780	http://www.ebi.ac.uk/efo/EFO_0005059	Other measurement	http://www.ebi.ac.uk/efo/EFO_0001444
pyroglutamine*	chronic kidney disease, urinary metabolite measurement	10	104	1	1	2	0.000636125	1.80284e-07	0.000211645	0.125294	0.0178571	0.0350877	0.0346254	rs1047891-rs715|rs11613331	http://www.ebi.ac.uk/efo/EFO_0003884, http://www.ebi.ac.uk/efo/EFO_0005116	Other measurement,Other disease	http://www.ebi.ac.uk/efo/EFO_0000408,http://www.ebi.ac.uk/efo/EFO_0001444
octadecanedioate	chronic kidney disease, urinary metabolite measurement	10	104	0	2	2	0.000636125	1.80284e-07	0.000211645	0.125294	0.0178571	0.0350877	0.0346254	rs2108622-rs12611275|rs1871395-rs4149056	http://www.ebi.ac.uk/efo/EFO_0003884, http://www.ebi.ac.uk/efo/EFO_0005116	Other measurement,Other disease	http://www.ebi.ac.uk/efo/EFO_0000408,http://www.ebi.ac.uk/efo/EFO_0001444
X-14205	Agents acting on the renin-angiotensin system use measurement	6	184	0	2	2	0.000675271	1.88907e-07	0.000221394	0.131287	0.0106383	0.0210526	0.0197294	rs4295-rs4277405|rs13118687-rs2881913	http://www.ebi.ac.uk/efo/EFO_0009931	Other measurement	http://www.ebi.ac.uk/efo/EFO_0001444
X-12556	blood metabolite measurement	7	156	2	0	2	0.000667931	1.89914e-07	0.000222199	0.131986	0.0124224	0.0245399	0.0233887	rs2235649|rs4675874	http://www.ebi.ac.uk/efo/EFO_0005664	Other measurement	http://www.ebi.ac.uk/efo/EFO_0001444
stearidonate (18:4n3)	total cholesterol measurement	3	416	1	1	2	0.000763349	1.93735e-07	0.000224777	0.134642	0.00479616	0.00954654	0.00801282	rs174570|rs1535-rs174601	http://www.ebi.ac.uk/efo/EFO_0004574	Lipid or lipoprotein measurement	http://www.ebi.ac.uk/efo/EFO_0004732
X-12644	total cholesterol measurement	3	416	0	2	2	0.000763349	1.93735e-07	0.000224777	0.134642	0.00479616	0.00954654	0.00801282	rs7350789-rs1532085|rs1077835-rs1077834	http://www.ebi.ac.uk/efo/EFO_0004574	Lipid or lipoprotein measurement	http://www.ebi.ac.uk/efo/EFO_0004732
X-11820	total cholesterol measurement	3	416	0	2	2	0.000763349	1.93735e-07	0.000224777	0.134642	0.00479616	0.00954654	0.00801282	rs8106922-rs405509|rs7412-rs445925	http://www.ebi.ac.uk/efo/EFO_0004574	Lipid or lipoprotein measurement	http://www.ebi.ac.uk/efo/EFO_0004732
eicosapentaenoate (EPA; 20:5n3)	total cholesterol measurement	3	416	0	2	2	0.000763349	1.93735e-07	0.000224777	0.134642	0.00479616	0.00954654	0.00801282	rs1535-rs174556-rs174575|rs2845573-rs174570	http://www.ebi.ac.uk/efo/EFO_0004574	Lipid or lipoprotein measurement	http://www.ebi.ac.uk/efo/EFO_0004732
X-11204	total cholesterol measurement	3	416	0	2	2	0.000763349	1.93735e-07	0.000224777	0.134642	0.00479616	0.00954654	0.00801282	rs1077834-rs8033940-rs6494005|rs7350789-rs10468017	http://www.ebi.ac.uk/efo/EFO_0004574	Lipid or lipoprotein measurement	http://www.ebi.ac.uk/efo/EFO_0004732
3-dehydrocarnitine*	fibrinogen measurement	19	56	0	2	2	0.000650804	1.96971e-07	0.000228151	0.136891	0.0273973	0.0533333	0.0550322	rs2106854-rs2057655|rs12777-rs1004234	http://www.ebi.ac.uk/efo/EFO_0004623	Hematological measurement	http://www.ebi.ac.uk/efo/EFO_0004503
pyroglutamine*	creatinine measurement	10	111	0	2	2	0.000678941	2.0549e-07	0.000237624	0.142812	0.0168067	0.0330579	0.0325501	rs1047891-rs715|rs67523949-rs11613331	http://www.ebi.ac.uk/efo/EFO_0004518	Other measurement	http://www.ebi.ac.uk/efo/EFO_0001444
1-linoleoylglycerol (1-monolinolein)	triglyceride measurement	2	746	0	2	2	0.000912594	2.07928e-07	0.000239248	0.144506	0.00268097	0.00534759	0.00402145	rs3741298-rs651821-rs964184|rs11825181-rs12287066	http://www.ebi.ac.uk/efo/EFO_0004530	Lipid or lipoprotein measurement	http://www.ebi.ac.uk/efo/EFO_0004529
palmitoyl sphingomyelin	triglyceride measurement	2	746	0	2	2	0.000912594	2.07928e-07	0.000239248	0.144506	0.00268097	0.00534759	0.00402145	rs1077835-rs633695|rs7412-rs445925	http://www.ebi.ac.uk/efo/EFO_0004530	Lipid or lipoprotein measurement	http://www.ebi.ac.uk/efo/EFO_0004529
X-12038	triglyceride measurement	2	746	0	2	2	0.000912594	2.07928e-07	0.000239248	0.144506	0.00268097	0.00534759	0.00402145	rs12720922-rs11076175|rs12446515-rs1800775	http://www.ebi.ac.uk/efo/EFO_0004530	Lipid or lipoprotein measurement	http://www.ebi.ac.uk/efo/EFO_0004529
X-11491	serum metabolite measurement	9	126	1	1	2	0.00069362	2.12054e-07	0.000243593	0.147374	0.0150376	0.0296296	0.0288918	rs11045824-rs7306033-rs11045611|rs4149056	http://www.ebi.ac.uk/efo/EFO_0005653	Other measurement	http://www.ebi.ac.uk/efo/EFO_0001444
1-arachidonoylglycerophosphoinositol*	alkaline phosphatase measurement	12	94	1	1	2	0.00068995	2.15779e-07	0.000247462	0.149962	0.0192308	0.0377358	0.0376821	rs8736|rs174578-rs174601-rs174455	http://www.ebi.ac.uk/efo/EFO_0004533	Liver enzyme measurement	http://www.ebi.ac.uk/efo/EFO_0004582
X-12456	vitamin D measurement	8	145	0	2	2	0.000709524	2.18653e-07	0.000250161	0.151959	0.013245	0.0261438	0.0252057	rs4149056-rs12317268|rs2547231-rs112285002	http://www.ebi.ac.uk/efo/EFO_0004631	Other measurement	http://www.ebi.ac.uk/efo/EFO_0001444
X-12093	metabolite measurement	20	56	0	2	2	0.000685057	2.18852e-07	0.000250161	0.152098	0.027027	0.0526316	0.054336	rs13391552-rs12618600-rs10469966|rs4488133-rs4345897-rs2296435	http://www.ebi.ac.uk/efo/EFO_0004725	Other measurement	http://www.ebi.ac.uk/efo/EFO_0001444
X-03094	sleep duration, high density lipoprotein cholesterol measurement	10	116	1	1	2	0.000709524	2.24504e-07	0.0002562	0.156026	0.016129	0.031746	0.0312138	rs964184|rs4121823-rs2187375	http://www.ebi.ac.uk/efo/EFO_0005271, http://www.ebi.ac.uk/efo/EFO_0004612	Lipid or lipoprotein measurement,Other measurement	http://www.ebi.ac.uk/efo/EFO_0001444,http://www.ebi.ac.uk/efo/EFO_0004732
kynurenine	Thyroid preparation use measurement	9	132	2	0	2	0.00072665	2.32812e-07	0.000265053	0.161799	0.0143885	0.0283688	0.0276245	rs3184504|rs11066320	http://www.ebi.ac.uk/efo/EFO_0009933	Other measurement	http://www.ebi.ac.uk/efo/EFO_0001444
biliverdin	low density lipoprotein cholesterol measurement	32	593	0	3	3	0.0116068	2.33649e-07	0.000265053	0.162382	0.00482315	0.0096	0.0119263	rs17868306-rs11568318|rs11888492-rs11563251|rs887829-rs7567229-rs2741023	http://www.ebi.ac.uk/efo/EFO_0004611	Lipid or lipoprotein measurement	http://www.ebi.ac.uk/efo/EFO_0004732
X-12798	gout	36	32	0	2	2	0.00070463	2.33717e-07	0.000265053	0.162428	0.030303	0.0588235	0.0615175	rs1171614-rs1171617|rs1359232-rs3799344	http://www.ebi.ac.uk/efo/EFO_0004274	Metabolic disorder	http://www.ebi.ac.uk/efo/EFO_0000589
1-linoleoylglycerol (1-monolinolein)	eosinophil count	2	791	1	1	2	0.000967643	2.33788e-07	0.000265053	0.162478	0.00252845	0.00504414	0.00379267	rs6589563-rs11825181|rs964184	http://www.ebi.ac.uk/efo/EFO_0004842	Hematological measurement	http://www.ebi.ac.uk/efo/EFO_0004503
homocitrulline	urate measurement	5	253	0	2	2	0.000773748	2.38455e-07	0.000269904	0.165721	0.0078125	0.0155039	0.0141783	rs10418164-rs8101881|rs2868194-rs12976336	http://www.ebi.ac.uk/efo/EFO_0004531	Other measurement	http://www.ebi.ac.uk/efo/EFO_0001444
octanoylcarnitine	metabolite measurement	21	56	1	1	2	0.00071931	2.41883e-07	0.000272896	0.168104	0.0266667	0.0519481	0.0536516	rs8396|rs7552404-rs211718	http://www.ebi.ac.uk/efo/EFO_0004725	Other measurement	http://www.ebi.ac.uk/efo/EFO_0001444
tetradecanedioate	metabolite measurement	21	56	0	2	2	0.00071931	2.41883e-07	0.000272896	0.168104	0.0266667	0.0519481	0.0536516	rs4149081-rs12317268|rs6663731-rs9332998	http://www.ebi.ac.uk/efo/EFO_0004725	Other measurement	http://www.ebi.ac.uk/efo/EFO_0001444
isovalerylcarnitine	mosquito bite reaction itch intensity measurement	25	47	1	1	2	0.000718698	2.42556e-07	0.000273211	0.168571	0.0285714	0.0555556	0.0577801	rs2248116-rs11950562-rs4706020-rs11743851|rs11242103	http://www.ebi.ac.uk/efo/EFO_0008377	Other measurement	http://www.ebi.ac.uk/efo/EFO_0001444
X-13435	blood metabolite measurement	8	156	2	0	2	0.000763349	2.53203e-07	0.000284283	0.175971	0.0123457	0.0243902	0.0234706	rs2062541|rs9392556	http://www.ebi.ac.uk/efo/EFO_0005664	Other measurement	http://www.ebi.ac.uk/efo/EFO_0001444
X-10510	blood metabolite measurement	8	156	1	1	2	0.000763349	2.53203e-07	0.000284283	0.175971	0.0123457	0.0243902	0.0234706	rs4814176|rs7157785-rs4902243	http://www.ebi.ac.uk/efo/EFO_0005664	Other measurement	http://www.ebi.ac.uk/efo/EFO_0001444
ADpSGEGDFXAEGGGVR*	apolipoprotein B measurement	5	261	0	2	2	0.000798214	2.53801e-07	0.000284495	0.176387	0.00757576	0.0150376	0.0137453	rs516316-rs601338|rs115478735-rs651007	http://www.ebi.ac.uk/efo/EFO_0004615	Lipid or lipoprotein measurement	http://www.ebi.ac.uk/efo/EFO_0004732
alpha-hydroxyisovalerate	serum metabolite measurement	10	126	1	1	2	0.000770689	2.65055e-07	0.000295678	0.184208	0.0149254	0.0294118	0.0288452	rs2403254|rs893971-rs7661312	http://www.ebi.ac.uk/efo/EFO_0005653	Other measurement	http://www.ebi.ac.uk/efo/EFO_0001444
X-11261	serum metabolite measurement	10	126	1	1	2	0.000770689	2.65055e-07	0.000295678	0.184208	0.0149254	0.0294118	0.0288452	rs7094971-rs1171614|rs662138	http://www.ebi.ac.uk/efo/EFO_0005653	Other measurement	http://www.ebi.ac.uk/efo/EFO_0001444
epiandrosterone sulfate	serum metabolite measurement	10	126	1	1	2	0.000770689	2.65055e-07	0.000295678	0.184208	0.0149254	0.0294118	0.0288452	rs17277546|rs952319-rs11974702	http://www.ebi.ac.uk/efo/EFO_0005653	Other measurement	http://www.ebi.ac.uk/efo/EFO_0001444
1-linoleoylglycerol (1-monolinolein)	high density lipoprotein cholesterol measurement	2	861	1	1	2	0.00105328	2.77025e-07	0.000307061	0.192527	0.00232288	0.00463499	0.00348432	rs11825181-rs3135506|rs964184	http://www.ebi.ac.uk/efo/EFO_0004612	Lipid or lipoprotein measurement	http://www.ebi.ac.uk/efo/EFO_0004732
cholesterol	high density lipoprotein cholesterol measurement	2	861	0	2	2	0.00105328	2.77025e-07	0.000307061	0.192527	0.00232288	0.00463499	0.00348432	rs12740374-rs602633|rs7412-rs445925	http://www.ebi.ac.uk/efo/EFO_0004612	Lipid or lipoprotein measurement	http://www.ebi.ac.uk/efo/EFO_0004732
palmitoyl sphingomyelin	high density lipoprotein cholesterol measurement	2	861	0	2	2	0.00105328	2.77025e-07	0.000307061	0.192527	0.00232288	0.00463499	0.00348432	rs1800588-rs633695|rs7412-rs445925	http://www.ebi.ac.uk/efo/EFO_0004612	Lipid or lipoprotein measurement	http://www.ebi.ac.uk/efo/EFO_0004732
X-12038	high density lipoprotein cholesterol measurement	2	861	0	2	2	0.00105328	2.77025e-07	0.000307061	0.192527	0.00232288	0.00463499	0.00348432	rs7499892-rs11076175|rs1800775-rs3764261	http://www.ebi.ac.uk/efo/EFO_0004612	Lipid or lipoprotein measurement	http://www.ebi.ac.uk/efo/EFO_0004732
5alpha-androstan-3beta,17beta-diol disulfate	vitamin D measurement	9	145	0	2	2	0.000798214	2.81108e-07	0.00031109	0.195365	0.0131579	0.025974	0.025227	rs4149056-rs12317268|rs2547231-rs112285002	http://www.ebi.ac.uk/efo/EFO_0004631	Other measurement	http://www.ebi.ac.uk/efo/EFO_0001444
X-12063	gallstones	44	29	0	2	2	0.000780476	2.87253e-07	0.000317385	0.199635	0.028169	0.0547945	0.0570571	rs4245791-rs6544713|rs212100-rs296396	http://www.ebi.ac.uk/efo/EFO_0004210	Digestive system disorder	http://www.ebi.ac.uk/efo/EFO_0000405
1-palmitoylglycerophosphoethanolamine	hemoglobin measurement	4	374	0	2	2	0.000915041	3.13053e-07	0.000345342	0.217566	0.00531915	0.010582	0.00935817	rs261332-rs2070895|rs1532085-rs10468017-rs723967	http://www.ebi.ac.uk/efo/EFO_0004509	Hematological measurement	http://www.ebi.ac.uk/efo/EFO_0004503
1-arachidonoylglycerophosphoethanolamine*	alcohol consumption measurement, high density lipoprotein cholesterol measurement	16	85	0	2	2	0.000831855	3.20399e-07	0.000352886	0.222671	0.020202	0.039604	0.0400655	rs2043082-rs10468017|rs174578-rs174566	http://www.ebi.ac.uk/efo/EFO_0007878, http://www.ebi.ac.uk/efo/EFO_0004612	Lipid or lipoprotein measurement,Other measurement	http://www.ebi.ac.uk/efo/EFO_0001444,http://www.ebi.ac.uk/efo/EFO_0004732
cis-4-decenoyl carnitine	serum metabolite measurement	11	126	1	1	2	0.000847758	3.23939e-07	0.00035622	0.225131	0.0148148	0.0291971	0.0287679	rs8396|rs11161521-rs12134854	http://www.ebi.ac.uk/efo/EFO_0005653	Other measurement	http://www.ebi.ac.uk/efo/EFO_0001444
X-11491	blood metabolite measurement	9	156	1	1	2	0.000858768	3.25526e-07	0.0003574	0.226234	0.0122699	0.0242424	0.023501	rs11045824-rs12829704|rs4149056	http://www.ebi.ac.uk/efo/EFO_0005664	Other measurement	http://www.ebi.ac.uk/efo/EFO_0001444
palmitoyl sphingomyelin	erythrocyte count	2	937	0	2	2	0.00114625	3.2812e-07	0.00035968	0.228037	0.00213447	0.00425985	0.00320171	rs633695-rs2070895|rs7412-rs445925	http://www.ebi.ac.uk/efo/EFO_0004305	Hematological measurement	http://www.ebi.ac.uk/efo/EFO_0004503
X-14304	diastolic blood pressure	3	545	0	2	2	0.00100006	3.32689e-07	0.000363541	0.231212	0.003663	0.00729927	0.00611621	rs579459-rs507666|rs4295-rs4459609	http://www.ebi.ac.uk/efo/EFO_0006336	Other measurement	http://www.ebi.ac.uk/efo/EFO_0001444
X-14189	diastolic blood pressure	3	545	0	2	2	0.00100006	3.32689e-07	0.000363541	0.231212	0.003663	0.00729927	0.00611621	rs507666-rs651007|rs4295-rs4459609	http://www.ebi.ac.uk/efo/EFO_0006336	Other measurement	http://www.ebi.ac.uk/efo/EFO_0001444
uridine	mean corpuscular volume	4	386	0	2	2	0.0009444	3.33489e-07	0.000363843	0.231768	0.00515464	0.0102564	0.00906725	rs131794-rs140522|rs532545-rs66731853	http://www.ebi.ac.uk/efo/EFO_0004526	Hematological measurement	http://www.ebi.ac.uk/efo/EFO_0004503
1-arachidonoylglycerophosphoethanolamine*	sleep duration, triglyceride measurement	16	87	0	2	2	0.000851428	3.35742e-07	0.000365728	0.233334	0.019802	0.038835	0.0392546	rs174578-rs174551|rs261290-rs10468017	http://www.ebi.ac.uk/efo/EFO_0005271, http://www.ebi.ac.uk/efo/EFO_0004530	Lipid or lipoprotein measurement,Other measurement	http://www.ebi.ac.uk/efo/EFO_0001444,http://www.ebi.ac.uk/efo/EFO_0004529
N-acetylornithine	intelligence	32	675	1	2	3	0.0132118	3.44434e-07	0.000374608	0.239374	0.00426136	0.00848656	0.0105274	rs1045902-rs1864490-rs10865397-rs10203600|rs11898362-rs6740766-rs6706562-rs2421574|rs17008991	http://www.ebi.ac.uk/efo/EFO_0004337	Biological process	http://purl.obolibrary.org/obo/GO_0008150
isovalerylcarnitine	metabolite measurement	25	56	0	2	2	0.000856321	3.45517e-07	0.000375199	0.240128	0.0253165	0.0493827	0.0510412	rs270601-rs11950562-rs272889|rs10518693-rs1984793-rs9635324	http://www.ebi.ac.uk/efo/EFO_0004725	Other measurement	http://www.ebi.ac.uk/efo/EFO_0001444
X-11469	urate measurement	6	253	0	2	2	0.000928497	3.57645e-07	0.000387159	0.248556	0.0077821	0.015444	0.0143879	rs1359232-rs11754288|rs4149081-rs4149056	http://www.ebi.ac.uk/efo/EFO_0004531	Other measurement	http://www.ebi.ac.uk/efo/EFO_0001444
X-02269	urate measurement	6	253	0	2	2	0.000928497	3.57645e-07	0.000387159	0.248556	0.0077821	0.015444	0.0143879	rs2199680-rs4149056|rs1359232-rs1165196	http://www.ebi.ac.uk/efo/EFO_0004531	Other measurement	http://www.ebi.ac.uk/efo/EFO_0001444
4-androsten-3beta,17beta-diol disulfate 1*	chronic kidney disease, urinary metabolite measurement	14	104	0	2	2	0.000890574	3.64513e-07	0.00039398	0.253329	0.0172414	0.0338983	0.0339215	rs296396-rs2972516|rs34670419-rs11761528	http://www.ebi.ac.uk/efo/EFO_0003884, http://www.ebi.ac.uk/efo/EFO_0005116	Other measurement,Other disease	http://www.ebi.ac.uk/efo/EFO_0000408,http://www.ebi.ac.uk/efo/EFO_0001444
gamma-glutamylglutamine	C-reactive protein measurement	3	571	1	1	2	0.00104777	3.65216e-07	0.000394127	0.253818	0.0034965	0.00696864	0.00583771	rs2657879-rs2638315|rs1260326	http://www.ebi.ac.uk/efo/EFO_0004458	Inflammatory measurement	http://www.ebi.ac.uk/efo/EFO_0004872
1-arachidonoylglycerophosphoethanolamine*	adult onset asthma	16	91	0	2	2	0.000890574	3.67504e-07	0.000395982	0.255408	0.0190476	0.0373832	0.0377273	rs174578-rs174584|rs174464-rs174621	http://www.ebi.ac.uk/efo/EFO_1002011	Other disease	http://www.ebi.ac.uk/efo/EFO_0000408
glutaroyl carnitine	glycine measurement	29	51	1	1	2	0.000904642	3.87124e-07	0.000415491	0.269043	0.025641	0.05	0.0518256	rs715|rs1981524-rs10900807	http://www.ebi.ac.uk/efo/EFO_0009767	Other measurement	http://www.ebi.ac.uk/efo/EFO_0001444
adrenate (22:4n6)	total cholesterol measurement	4	416	1	1	2	0.0010178	3.87404e-07	0.000415491	0.269238	0.00478469	0.00952381	0.00841338	rs174570|rs1535-rs174550	http://www.ebi.ac.uk/efo/EFO_0004574	Lipid or lipoprotein measurement	http://www.ebi.ac.uk/efo/EFO_0004732
1-palmitoylglycerophosphoethanolamine	total cholesterol measurement	4	416	0	2	2	0.0010178	3.87404e-07	0.000415491	0.269238	0.00478469	0.00952381	0.00841338	rs7350789-rs13329672-rs12905732-rs10468017|rs1077834-rs2070895	http://www.ebi.ac.uk/efo/EFO_0004574	Lipid or lipoprotein measurement	http://www.ebi.ac.uk/efo/EFO_0004732
X-11820	low density lipoprotein cholesterol measurement	3	593	0	2	2	0.00108814	3.93923e-07	0.00041989	0.273768	0.003367	0.00671141	0.00562114	rs445925-rs1065853|rs8106922-rs405509	http://www.ebi.ac.uk/efo/EFO_0004611	Lipid or lipoprotein measurement	http://www.ebi.ac.uk/efo/EFO_0004732
eicosapentaenoate (EPA; 20:5n3)	low density lipoprotein cholesterol measurement	3	593	0	2	2	0.00108814	3.93923e-07	0.00041989	0.273768	0.003367	0.00671141	0.00562114	rs2845573-rs174570|rs174564-rs174556-rs174575	http://www.ebi.ac.uk/efo/EFO_0004611	Lipid or lipoprotein measurement	http://www.ebi.ac.uk/efo/EFO_0004732
stearidonate (18:4n3)	low density lipoprotein cholesterol measurement	3	593	1	1	2	0.00108814	3.93923e-07	0.00041989	0.273768	0.003367	0.00671141	0.00562114	rs174570|rs174601-rs174564	http://www.ebi.ac.uk/efo/EFO_0004611	Lipid or lipoprotein measurement	http://www.ebi.ac.uk/efo/EFO_0004732
X-11204	low density lipoprotein cholesterol measurement	3	593	0	2	2	0.00108814	3.93923e-07	0.00041989	0.273768	0.003367	0.00671141	0.00562114	rs8033940-rs261334|rs1532085-rs10468017	http://www.ebi.ac.uk/efo/EFO_0004611	Lipid or lipoprotein measurement	http://www.ebi.ac.uk/efo/EFO_0004732
1-arachidonoylglycerophosphoethanolamine*	alcohol drinking, high density lipoprotein cholesterol measurement	16	95	0	2	2	0.00092972	4.00701e-07	0.000426461	0.278479	0.0183486	0.036036	0.0363144	rs2043082-rs10468017|rs174578-rs174566	http://www.ebi.ac.uk/efo/EFO_0004329, http://www.ebi.ac.uk/efo/EFO_0004612	Lipid or lipoprotein measurement,Biological process	http://purl.obolibrary.org/obo/GO_0008150,http://www.ebi.ac.uk/efo/EFO_0004732
alpha-hydroxyisovalerate	blood metabolite measurement	10	156	1	1	2	0.000954187	4.06882e-07	0.000430403	0.282775	0.0121951	0.0240964	0.0234959	rs12141041|rs2403254-rs4150581	http://www.ebi.ac.uk/efo/EFO_0005664	Other measurement	http://www.ebi.ac.uk/efo/EFO_0001444
octadecanedioate	blood metabolite measurement	10	156	1	1	2	0.000954187	4.06882e-07	0.000430403	0.282775	0.0121951	0.0240964	0.0234959	rs12829704|rs1871395-rs4149056	http://www.ebi.ac.uk/efo/EFO_0005664	Other measurement	http://www.ebi.ac.uk/efo/EFO_0001444
X-11261	blood metabolite measurement	10	156	1	1	2	0.000954187	4.06882e-07	0.000430403	0.282775	0.0121951	0.0240964	0.0234959	rs1171615-rs1171614|rs662138	http://www.ebi.ac.uk/efo/EFO_0005664	Other measurement	http://www.ebi.ac.uk/efo/EFO_0001444
epiandrosterone sulfate	blood metabolite measurement	10	156	1	1	2	0.000954187	4.06882e-07	0.000430403	0.282775	0.0121951	0.0240964	0.0234959	rs7809615-rs11974702|rs13222543	http://www.ebi.ac.uk/efo/EFO_0005664	Other measurement	http://www.ebi.ac.uk/efo/EFO_0001444
X-03094	hematocrit	10	158	1	1	2	0.00096642	4.17413e-07	0.000440872	0.290094	0.0120482	0.0238095	0.0232089	rs1260326|rs651821-rs964184	http://www.ebi.ac.uk/efo/EFO_0004348	Hematological measurement	http://www.ebi.ac.uk/efo/EFO_0004503
androsterone sulfate	chronic kidney disease, urinary metabolite measurement	15	104	1	1	2	0.000954187	4.20574e-07	0.000442865	0.292291	0.017094	0.0336134	0.0337101	rs34670419-rs10278040|rs2972516	http://www.ebi.ac.uk/efo/EFO_0003884, http://www.ebi.ac.uk/efo/EFO_0005116	Other measurement,Other disease	http://www.ebi.ac.uk/efo/EFO_0000408,http://www.ebi.ac.uk/efo/EFO_0001444
hexadecanedioate	chronic kidney disease, urinary metabolite measurement	15	104	0	2	2	0.000954187	4.20574e-07	0.000442865	0.292291	0.017094	0.0336134	0.0337101	rs1126742-rs6663731|rs1871395-rs4149056	http://www.ebi.ac.uk/efo/EFO_0003884, http://www.ebi.ac.uk/efo/EFO_0005116	Other measurement,Other disease	http://www.ebi.ac.uk/efo/EFO_0000408,http://www.ebi.ac.uk/efo/EFO_0001444
butyrylcarnitine	mean corpuscular volume	60	386	0	3	3	0.014166	4.42423e-07	0.000465167	0.307475	0.00677201	0.0134529	0.0169494	rs2066938-rs541619-rs34734847-rs504403|rs649622-rs487915|rs2649999-rs525425-rs77741769	http://www.ebi.ac.uk/efo/EFO_0004526	Hematological measurement	http://www.ebi.ac.uk/efo/EFO_0004503
X-11905	serum metabolite measurement	13	126	1	1	2	0.0010019	4.59358e-07	0.000481515	0.319245	0.0145985	0.028777	0.0285527	rs11045611-rs12826576|rs4149056	http://www.ebi.ac.uk/efo/EFO_0005653	Other measurement	http://www.ebi.ac.uk/efo/EFO_0001444
decanoylcarnitine	serum metabolite measurement	13	126	1	1	2	0.0010019	4.59358e-07	0.000481515	0.319245	0.0145985	0.028777	0.0285527	rs8396|rs7552404-rs12134854	http://www.ebi.ac.uk/efo/EFO_0005653	Other measurement	http://www.ebi.ac.uk/efo/EFO_0001444
X-12798	coronary heart disease	36	45	0	2	2	0.000990886	4.66407e-07	0.000487904	0.324143	0.0253165	0.0493827	0.0512569	rs10755578-rs624319|rs7767084-rs6914575	http://www.ebi.ac.uk/efo/EFO_0001645	Cardiovascular disease	http://www.ebi.ac.uk/efo/EFO_0000319
glutaroyl carnitine	metabolite measurement	29	56	0	2	2	0.000993333	4.67559e-07	0.000487904	0.324944	0.0240964	0.0470588	0.0486359	rs7421152-rs2216405-rs715|rs8056893-rs6499165	http://www.ebi.ac.uk/efo/EFO_0004725	Other measurement	http://www.ebi.ac.uk/efo/EFO_0001444
glutaroyl carnitine	fibrinogen measurement	29	56	1	1	2	0.000993333	4.67559e-07	0.000487904	0.324944	0.0240964	0.0470588	0.0486359	rs1981524-rs2057655|rs715	http://www.ebi.ac.uk/efo/EFO_0004623	Hematological measurement	http://www.ebi.ac.uk/efo/EFO_0004503
arachidonate (20:4n6)	adult onset asthma	18	91	0	2	2	0.0010019	4.68534e-07	0.000488188	0.325622	0.0186916	0.0366972	0.0371404	rs174621-rs174634-rs174627|rs174584-rs174548-rs174575	http://www.ebi.ac.uk/efo/EFO_1002011	Other disease	http://www.ebi.ac.uk/efo/EFO_0000408
proline	blood metabolite measurement	11	156	1	1	2	0.00104961	4.97269e-07	0.000515809	0.345592	0.0121212	0.0239521	0.0234654	rs2540641|rs2518802-rs2800960-rs2540647	http://www.ebi.ac.uk/efo/EFO_0005664	Other measurement	http://www.ebi.ac.uk/efo/EFO_0001444
tryptophan betaine	blood metabolite measurement	11	156	1	1	2	0.00104961	4.97269e-07	0.000515809	0.345592	0.0121212	0.0239521	0.0234654	rs2405522|rs272889-rs11739135	http://www.ebi.ac.uk/efo/EFO_0005664	Other measurement	http://www.ebi.ac.uk/efo/EFO_0001444
cis-4-decenoyl carnitine	blood metabolite measurement	11	156	0	2	2	0.00104961	4.97269e-07	0.000515809	0.345592	0.0121212	0.0239521	0.0234654	rs11161521-rs4949874|rs8396-rs4690909	http://www.ebi.ac.uk/efo/EFO_0005664	Other measurement	http://www.ebi.ac.uk/efo/EFO_0001444
X-11538	metabolite measurement	30	56	1	1	2	0.00102759	5.00945e-07	0.000518848	0.348147	0.0238095	0.0465116	0.0480657	rs2108622|rs1871395-rs4149081	http://www.ebi.ac.uk/efo/EFO_0004725	Other measurement	http://www.ebi.ac.uk/efo/EFO_0001444
ADpSGEGDFXAEGGGVR*	hemoglobin measurement	5	374	1	1	2	0.0011438	5.21676e-07	0.000539515	0.362554	0.00530504	0.0105541	0.00960241	rs495828-rs651007|rs601338	http://www.ebi.ac.uk/efo/EFO_0004509	Hematological measurement	http://www.ebi.ac.uk/efo/EFO_0004503
1-arachidonoylglycerophosphocholine*	adult onset asthma	19	91	0	2	2	0.00105756	5.23637e-07	0.000540498	0.363917	0.0185185	0.0363636	0.0368445	rs174584-rs174535|rs174634-rs174621	http://www.ebi.ac.uk/efo/EFO_1002011	Other disease	http://www.ebi.ac.uk/efo/EFO_0000408
X-12063	bilirubin measurement	44	39	1	1	2	0.00104961	5.24182e-07	0.000540498	0.364296	0.0246914	0.0481928	0.0499877	rs327543-rs55986512|rs4149056	http://www.ebi.ac.uk/efo/EFO_0004570	Other measurement	http://www.ebi.ac.uk/efo/EFO_0001444
4-androsten-3beta,17beta-diol disulfate 1*	serum metabolite measurement	14	126	0	2	2	0.00107897	5.35891e-07	0.000551753	0.372433	0.0144928	0.0285714	0.0284247	rs11761528-rs952319|rs296391-rs296396	http://www.ebi.ac.uk/efo/EFO_0005653	Other measurement	http://www.ebi.ac.uk/efo/EFO_0001444
epiandrosterone sulfate	Alzheimer's disease, family history of Alzheimer‚Äôs disease	10	180	0	2	2	0.00110098	5.4213e-07	0.000557352	0.37677	0.0106383	0.0210526	0.0204602	rs2293479-rs1076237|rs4727449-rs13242458	http://www.ebi.ac.uk/efo/EFO_0000249, http://www.ebi.ac.uk/efo/EFO_0009268	Neurological disorder,Other measurement	http://www.ebi.ac.uk/efo/EFO_0000618,http://www.ebi.ac.uk/efo/EFO_0001444
mannose	creatinine measurement	16	111	0	2	2	0.0010863	5.47828e-07	0.000562378	0.38073	0.016	0.0314961	0.0315823	rs1728918-rs1260326|rs2068834-rs4665987	http://www.ebi.ac.uk/efo/EFO_0004518	Other measurement	http://www.ebi.ac.uk/efo/EFO_0001444
5-oxoproline	mean corpuscular volume	5	386	0	2	2	0.0011805	5.55727e-07	0.000567544	0.386219	0.00514139	0.0102302	0.00930459	rs12550729-rs73381355|rs56261297-rs3936211	http://www.ebi.ac.uk/efo/EFO_0004526	Hematological measurement	http://www.ebi.ac.uk/efo/EFO_0004503
carnitine	metabolite measurement	32	56	0	2	2	0.00109609	5.71167e-07	0.000567544	0.39695	0.0232558	0.0454545	0.0469609	rs7094971-rs1171620-rs12356193|rs419291-rs272889	http://www.ebi.ac.uk/efo/EFO_0004725	Other measurement	http://www.ebi.ac.uk/efo/EFO_0001444
butyrylcarnitine	chronic kidney disease, serum metabolite measurement	60	30	0	2	2	0.00110098	5.75735e-07	0.000567544	0.400124	0.0227273	0.0444444	0.0458353	rs2066938-rs34708625|rs1171617-rs1171616-rs12772586	http://www.ebi.ac.uk/efo/EFO_0003884, http://www.ebi.ac.uk/efo/EFO_0005653	Other measurement,Other disease	http://www.ebi.ac.uk/efo/EFO_0000408,http://www.ebi.ac.uk/efo/EFO_0001444
tyrosine	blood metabolite measurement	12	156	1	1	2	0.00114502	5.96685e-07	0.000567544	0.414684	0.0120482	0.0238095	0.0234163	rs9400467|rs6901004-rs14399-rs411604	http://www.ebi.ac.uk/efo/EFO_0005664	Other measurement	http://www.ebi.ac.uk/efo/EFO_0001444
X-08402	blood metabolite measurement	12	156	2	0	2	0.00114502	5.96685e-07	0.000567544	0.414684	0.0120482	0.0238095	0.0234163	rs4814176|rs7157785	http://www.ebi.ac.uk/efo/EFO_0005664	Other measurement	http://www.ebi.ac.uk/efo/EFO_0001444
1-arachidonoylglycerophosphoethanolamine*	sleep duration, high density lipoprotein cholesterol measurement	16	116	0	2	2	0.00113524	5.98511e-07	0.000567544	0.415953	0.0153846	0.030303	0.0303464	rs174545-rs174578|rs261291-rs10468017	http://www.ebi.ac.uk/efo/EFO_0005271, http://www.ebi.ac.uk/efo/EFO_0004612	Lipid or lipoprotein measurement,Other measurement	http://www.ebi.ac.uk/efo/EFO_0001444,http://www.ebi.ac.uk/efo/EFO_0004732
1-eicosadienoylglycerophosphocholine*	docosahexaenoic acid measurement, metabolic syndrome	1	1	0	1	1	6.11658e-07	6.11658e-07	0.000567544	0.42509	1	1	0.99	rs1535-rs174547	http://www.ebi.ac.uk/efo/EFO_0007761, http://www.ebi.ac.uk/efo/EFO_0000195	Lipid or lipoprotein measurement,Metabolic disorder	http://www.ebi.ac.uk/efo/EFO_0004529,http://www.ebi.ac.uk/efo/EFO_0000589
docosapentaenoate (n3 DPA; 22:5n3)	phosphatidylcholine 34:2 measurement	1	1	0	1	1	6.11658e-07	6.11658e-07	0.000567544	0.42509	1	1	0.99	rs174538-rs174574	http://www.ebi.ac.uk/efo/EFO_0010376	Lipid or lipoprotein measurement	http://www.ebi.ac.uk/efo/EFO_0004529
docosapentaenoate (n3 DPA; 22:5n3)	phosphatidylcholine 40:6 measurement	1	1	0	1	1	6.11658e-07	6.11658e-07	0.000567544	0.42509	1	1	0.99	rs174538-rs174535	http://www.ebi.ac.uk/efo/EFO_0010389	Lipid or lipoprotein measurement	http://www.ebi.ac.uk/efo/EFO_0004529
dimethylarginine (SDMA + ADMA)	symmetrical dimethylarginine measurement	1	1	0	1	1	6.11658e-07	6.11658e-07	0.000567544	0.42509	1	1	0.99	rs28305-rs37379	http://www.ebi.ac.uk/efo/EFO_0006523	Cardiovascular measurement	http://www.ebi.ac.uk/efo/EFO_0004298
docosapentaenoate (n3 DPA; 22:5n3)	triacylglycerol 54:4 measurement	1	1	0	1	1	6.11658e-07	6.11658e-07	0.000567544	0.42509	1	1	0.99	rs174538-rs174550	http://www.ebi.ac.uk/efo/EFO_0010422	Lipid or lipoprotein measurement	http://www.ebi.ac.uk/efo/EFO_0004529
1-eicosadienoylglycerophosphocholine*	fasting blood glucose measurement, asthma	1	1	0	1	1	6.11658e-07	6.11658e-07	0.000567544	0.42509	1	1	0.99	rs1535-rs174583	http://www.ebi.ac.uk/efo/EFO_0004465, http://www.ebi.ac.uk/efo/EFO_0000270	Other measurement,Other disease	http://www.ebi.ac.uk/efo/EFO_0000408,http://www.ebi.ac.uk/efo/EFO_0001444
docosapentaenoate (n3 DPA; 22:5n3)	triacylglycerol 58:10 measurement	1	1	0	1	1	6.11658e-07	6.11658e-07	0.000567544	0.42509	1	1	0.99	rs174548-rs174538	http://www.ebi.ac.uk/efo/EFO_0010437	Lipid or lipoprotein measurement	http://www.ebi.ac.uk/efo/EFO_0004529
1-eicosadienoylglycerophosphocholine*	cholesteryl ester 20:5 measurement	1	1	0	1	1	6.11658e-07	6.11658e-07	0.000567544	0.42509	1	1	0.99	rs1535-rs174548	http://www.ebi.ac.uk/efo/EFO_0010349	Lipid or lipoprotein measurement	http://www.ebi.ac.uk/efo/EFO_0004529
1-eicosadienoylglycerophosphocholine*	delta-6 desaturase measurement	1	1	0	1	1	6.11658e-07	6.11658e-07	0.000567544	0.42509	1	1	0.99	rs1535-rs174548	http://www.ebi.ac.uk/efo/EFO_0007765	Other measurement	http://www.ebi.ac.uk/efo/EFO_0001444
hypoxanthine	xanthosine measurement	1	1	0	1	1	6.11658e-07	6.11658e-07	0.000567544	0.42509	1	1	0.99	rs6459467-rs9477074	http://www.ebi.ac.uk/efo/EFO_0010549	Other measurement	http://www.ebi.ac.uk/efo/EFO_0001444
X-11550	HDL cholesterol change measurement, response to statin	1	1	1	0	1	6.11658e-07	6.11658e-07	0.000567544	0.42509	1	1	0.99	rs247616	http://www.ebi.ac.uk/efo/EFO_0007805, http://purl.obolibrary.org/obo/GO_0036273	Lipid or lipoprotein measurement,Response to drug	http://purl.obolibrary.org/obo/GO_0042493,http://www.ebi.ac.uk/efo/EFO_0004732
X-11550	HDL cholesterol change measurement, response to statin, response to vitamin B3	1	1	0	1	1	6.11658e-07	6.11658e-07	0.000567544	0.42509	1	1	0.99	rs3764261-rs247616	http://www.ebi.ac.uk/efo/EFO_0007805, http://purl.obolibrary.org/obo/GO_0036273, http://www.ebi.ac.uk/efo/EFO_0010648	Biological process,Lipid or lipoprotein measurement,Response to drug	http://purl.obolibrary.org/obo/GO_0042493,http://purl.obolibrary.org/obo/GO_0008150,http://www.ebi.ac.uk/efo/EFO_0004732
X-11550	high density lipoprotein cholesterol measurement, response to fenofibrate	1	1	0	1	1	6.11658e-07	6.11658e-07	0.000567544	0.42509	1	1	0.99	rs247617-rs247616	http://www.ebi.ac.uk/efo/EFO_0004612, http://purl.obolibrary.org/obo/GO_1901557	Lipid or lipoprotein measurement,Response to drug	http://purl.obolibrary.org/obo/GO_0042493,http://www.ebi.ac.uk/efo/EFO_0004732
X-11550	lipid or lipoprotein measurement, high density lipoprotein cholesterol measurement	1	1	0	1	1	6.11658e-07	6.11658e-07	0.000567544	0.42509	1	1	0.99	rs247616-rs711752	http://www.ebi.ac.uk/efo/EFO_0005105, http://www.ebi.ac.uk/efo/EFO_0004612	Lipid or lipoprotein measurement,Other measurement	http://www.ebi.ac.uk/efo/EFO_0001444,http://www.ebi.ac.uk/efo/EFO_0004732
1-eicosadienoylglycerophosphocholine*	phosphatidylcholine 40:6 measurement	1	1	0	1	1	6.11658e-07	6.11658e-07	0.000567544	0.42509	1	1	0.99	rs1535-rs174535	http://www.ebi.ac.uk/efo/EFO_0010389	Lipid or lipoprotein measurement	http://www.ebi.ac.uk/efo/EFO_0004529
1-eicosadienoylglycerophosphocholine*	dihomo-gamma-linolenic acid measurement	1	1	0	1	1	6.11658e-07	6.11658e-07	0.000567544	0.42509	1	1	0.99	rs1535-rs174548	http://www.ebi.ac.uk/efo/EFO_0007763	Lipid or lipoprotein measurement	http://www.ebi.ac.uk/efo/EFO_0004529
1-oleoylglycerol (1-monoolein)	non-HDL cholesterol:HDL cholesterol ratio	1	1	0	1	1	6.11658e-07	6.11658e-07	0.000567544	0.42509	1	1	0.99	rs964184-rs6589566	http://www.ebi.ac.uk/efo/EFO_0007931	Lipid or lipoprotein measurement	http://www.ebi.ac.uk/efo/EFO_0004732
docosapentaenoate (n3 DPA; 22:5n3)	omega-6:omega-3 polyunsaturated fatty acid ratio, metabolic syndrome	1	1	0	1	1	6.11658e-07	6.11658e-07	0.000567544	0.42509	1	1	0.99	rs174547-rs174538	http://www.ebi.ac.uk/efo/EFO_0010732, http://www.ebi.ac.uk/efo/EFO_0000195	Lipid or lipoprotein measurement,Metabolic disorder	http://www.ebi.ac.uk/efo/EFO_0004529,http://www.ebi.ac.uk/efo/EFO_0000589
docosapentaenoate (n3 DPA; 22:5n3)	docosahexaenoic acid measurement, metabolic syndrome	1	1	0	1	1	6.11658e-07	6.11658e-07	0.000567544	0.42509	1	1	0.99	rs174547-rs174538	http://www.ebi.ac.uk/efo/EFO_0007761, http://www.ebi.ac.uk/efo/EFO_0000195	Lipid or lipoprotein measurement,Metabolic disorder	http://www.ebi.ac.uk/efo/EFO_0004529,http://www.ebi.ac.uk/efo/EFO_0000589
docosapentaenoate (n3 DPA; 22:5n3)	fasting blood glucose measurement, asthma	1	1	0	1	1	6.11658e-07	6.11658e-07	0.000567544	0.42509	1	1	0.99	rs174583-rs174538	http://www.ebi.ac.uk/efo/EFO_0004465, http://www.ebi.ac.uk/efo/EFO_0000270	Other measurement,Other disease	http://www.ebi.ac.uk/efo/EFO_0000408,http://www.ebi.ac.uk/efo/EFO_0001444
docosapentaenoate (n3 DPA; 22:5n3)	fatty acid measurement, fetal genotype effect measurement, breast milk measurement	1	1	0	1	1	6.11658e-07	6.11658e-07	0.000567544	0.42509	1	1	0.99	rs174556-rs174538	http://www.ebi.ac.uk/efo/EFO_0005110, http://www.ebi.ac.uk/efo/EFO_0007959, http://www.ebi.ac.uk/efo/EFO_0009092	Lipid or lipoprotein measurement,Other measurement	http://www.ebi.ac.uk/efo/EFO_0001444,http://www.ebi.ac.uk/efo/EFO_0004529
docosapentaenoate (n3 DPA; 22:5n3)	fatty acid measurement, linolenic acid measurement	1	1	0	1	1	6.11658e-07	6.11658e-07	0.000567544	0.42509	1	1	0.99	rs174601-rs174538	http://www.ebi.ac.uk/efo/EFO_0005110, http://www.ebi.ac.uk/efo/EFO_0006811	Lipid or lipoprotein measurement	http://www.ebi.ac.uk/efo/EFO_0004529
docosapentaenoate (n3 DPA; 22:5n3)	delta-6 desaturase measurement	1	1	0	1	1	6.11658e-07	6.11658e-07	0.000567544	0.42509	1	1	0.99	rs174548-rs174538	http://www.ebi.ac.uk/efo/EFO_0007765	Other measurement	http://www.ebi.ac.uk/efo/EFO_0001444
docosapentaenoate (n3 DPA; 22:5n3)	cholesteryl ester 20:5 measurement	1	1	0	1	1	6.11658e-07	6.11658e-07	0.000567544	0.42509	1	1	0.99	rs174548-rs174538	http://www.ebi.ac.uk/efo/EFO_0010349	Lipid or lipoprotein measurement	http://www.ebi.ac.uk/efo/EFO_0004529
docosapentaenoate (n3 DPA; 22:5n3)	lysophosphatidylcholine 20:3 measurement	1	1	0	1	1	6.11658e-07	6.11658e-07	0.000567544	0.42509	1	1	0.99	rs968567-rs174538	http://www.ebi.ac.uk/efo/EFO_0010362	Lipid or lipoprotein measurement	http://www.ebi.ac.uk/efo/EFO_0004529
docosapentaenoate (n3 DPA; 22:5n3)	adult onset asthma, fasting blood glucose measurement	1	1	0	1	1	6.11658e-07	6.11658e-07	0.000567544	0.42509	1	1	0.99	rs174583-rs174538	http://www.ebi.ac.uk/efo/EFO_1002011, http://www.ebi.ac.uk/efo/EFO_0004465	Other measurement,Other disease	http://www.ebi.ac.uk/efo/EFO_0000408,http://www.ebi.ac.uk/efo/EFO_0001444
1-eicosadienoylglycerophosphocholine*	fatty acid measurement, fetal genotype effect measurement, breast milk measurement	1	1	0	1	1	6.11658e-07	6.11658e-07	0.000567544	0.42509	1	1	0.99	rs1535-rs174556	http://www.ebi.ac.uk/efo/EFO_0005110, http://www.ebi.ac.uk/efo/EFO_0007959, http://www.ebi.ac.uk/efo/EFO_0009092	Lipid or lipoprotein measurement,Other measurement	http://www.ebi.ac.uk/efo/EFO_0001444,http://www.ebi.ac.uk/efo/EFO_0004529
docosapentaenoate (n3 DPA; 22:5n3)	lysophosphatidylcholine 20:4 measurement	1	1	0	1	1	6.11658e-07	6.11658e-07	0.000567544	0.42509	1	1	0.99	rs174538-rs174550	http://www.ebi.ac.uk/efo/EFO_0010363	Lipid or lipoprotein measurement	http://www.ebi.ac.uk/efo/EFO_0004529
X-11412	lipid or lipoprotein measurement, high density lipoprotein cholesterol measurement	1	1	0	1	1	6.11658e-07	6.11658e-07	0.000567544	0.42509	1	1	0.99	rs3764261-rs711752	http://www.ebi.ac.uk/efo/EFO_0005105, http://www.ebi.ac.uk/efo/EFO_0004612	Lipid or lipoprotein measurement,Other measurement	http://www.ebi.ac.uk/efo/EFO_0001444,http://www.ebi.ac.uk/efo/EFO_0004732
X-11412	high density lipoprotein cholesterol measurement, response to fenofibrate	1	1	0	1	1	6.11658e-07	6.11658e-07	0.000567544	0.42509	1	1	0.99	rs247617-rs3764261	http://www.ebi.ac.uk/efo/EFO_0004612, http://purl.obolibrary.org/obo/GO_1901557	Lipid or lipoprotein measurement,Response to drug	http://purl.obolibrary.org/obo/GO_0042493,http://www.ebi.ac.uk/efo/EFO_0004732
X-11412	HDL cholesterol change measurement, response to statin, response to vitamin B3	1	1	1	0	1	6.11658e-07	6.11658e-07	0.000567544	0.42509	1	1	0.99	rs3764261	http://www.ebi.ac.uk/efo/EFO_0007805, http://purl.obolibrary.org/obo/GO_0036273, http://www.ebi.ac.uk/efo/EFO_0010648	Biological process,Lipid or lipoprotein measurement,Response to drug	http://purl.obolibrary.org/obo/GO_0042493,http://purl.obolibrary.org/obo/GO_0008150,http://www.ebi.ac.uk/efo/EFO_0004732
laurylcarnitine	peptidyl-prolyl cis-trans isomerase D measurement	1	1	0	1	1	6.11658e-07	6.11658e-07	0.000567544	0.42509	1	1	0.99	rs8396-rs4690909	http://www.ebi.ac.uk/efo/EFO_0008256	Other measurement	http://www.ebi.ac.uk/efo/EFO_0001444
X-11412	HDL cholesterol change measurement, response to statin	1	1	0	1	1	6.11658e-07	6.11658e-07	0.000567544	0.42509	1	1	0.99	rs3764261-rs247616	http://www.ebi.ac.uk/efo/EFO_0007805, http://purl.obolibrary.org/obo/GO_0036273	Lipid or lipoprotein measurement,Response to drug	http://purl.obolibrary.org/obo/GO_0042493,http://www.ebi.ac.uk/efo/EFO_0004732
1-eicosadienoylglycerophosphocholine*	adult onset asthma, fasting blood glucose measurement	1	1	0	1	1	6.11658e-07	6.11658e-07	0.000567544	0.42509	1	1	0.99	rs1535-rs174583	http://www.ebi.ac.uk/efo/EFO_1002011, http://www.ebi.ac.uk/efo/EFO_0004465	Other measurement,Other disease	http://www.ebi.ac.uk/efo/EFO_0000408,http://www.ebi.ac.uk/efo/EFO_0001444
docosapentaenoate (n3 DPA; 22:5n3)	lysophosphatidylcholine 22:6 measurement	1	1	0	1	1	6.11658e-07	6.11658e-07	0.000567544	0.42509	1	1	0.99	rs174538-rs174550	http://www.ebi.ac.uk/efo/EFO_0010365	Lipid or lipoprotein measurement	http://www.ebi.ac.uk/efo/EFO_0004529
docosapentaenoate (n3 DPA; 22:5n3)	lysophosphatidylethanolamine 18:2 measurement	1	1	0	1	1	6.11658e-07	6.11658e-07	0.000567544	0.42509	1	1	0.99	rs174538-rs4246215	http://www.ebi.ac.uk/efo/EFO_0010369	Lipid or lipoprotein measurement	http://www.ebi.ac.uk/efo/EFO_0004529
docosapentaenoate (n3 DPA; 22:5n3)	lysophosphatidylcholine 20:5 measurement	1	1	0	1	1	6.11658e-07	6.11658e-07	0.000567544	0.42509	1	1	0.99	rs174548-rs174538	http://www.ebi.ac.uk/efo/EFO_0010364	Lipid or lipoprotein measurement	http://www.ebi.ac.uk/efo/EFO_0004529
docosapentaenoate (n3 DPA; 22:5n3)	phosphatidylcholine 32:1 measurement	1	1	0	1	1	6.11658e-07	6.11658e-07	0.000567544	0.42509	1	1	0.99	rs174538-rs174541	http://www.ebi.ac.uk/efo/EFO_0010373	Lipid or lipoprotein measurement	http://www.ebi.ac.uk/efo/EFO_0004529
1-oleoylglycerol (1-monoolein)	response to vitamin	1	1	1	0	1	6.11658e-07	6.11658e-07	0.000567544	0.42509	1	1	0.99	rs964184	http://purl.obolibrary.org/obo/GO_0033273	Biological process	http://purl.obolibrary.org/obo/GO_0008150
1-eicosadienoylglycerophosphocholine*	phosphatidylcholine 34:2 measurement	1	1	0	1	1	6.11658e-07	6.11658e-07	0.000567544	0.42509	1	1	0.99	rs1535-rs174574	http://www.ebi.ac.uk/efo/EFO_0010376	Lipid or lipoprotein measurement	http://www.ebi.ac.uk/efo/EFO_0004529
1-eicosadienoylglycerophosphocholine*	lysophosphatidylcholine 20:4 measurement	1	1	0	1	1	6.11658e-07	6.11658e-07	0.000567544	0.42509	1	1	0.99	rs1535-rs174550	http://www.ebi.ac.uk/efo/EFO_0010363	Lipid or lipoprotein measurement	http://www.ebi.ac.uk/efo/EFO_0004529
1-eicosadienoylglycerophosphocholine*	lysophosphatidylcholine 20:5 measurement	1	1	0	1	1	6.11658e-07	6.11658e-07	0.000567544	0.42509	1	1	0.99	rs1535-rs174548	http://www.ebi.ac.uk/efo/EFO_0010364	Lipid or lipoprotein measurement	http://www.ebi.ac.uk/efo/EFO_0004529
1-oleoylglycerol (1-monoolein)	triacylglycerol 56:10 measurement	1	1	1	0	1	6.11658e-07	6.11658e-07	0.000567544	0.42509	1	1	0.99	rs964184	http://www.ebi.ac.uk/efo/EFO_0010428	Lipid or lipoprotein measurement	http://www.ebi.ac.uk/efo/EFO_0004529
1-eicosadienoylglycerophosphocholine*	lysophosphatidylcholine 22:6 measurement	1	1	0	1	1	6.11658e-07	6.11658e-07	0.000567544	0.42509	1	1	0.99	rs1535-rs174550	http://www.ebi.ac.uk/efo/EFO_0010365	Lipid or lipoprotein measurement	http://www.ebi.ac.uk/efo/EFO_0004529
1-eicosadienoylglycerophosphocholine*	phosphatidylcholine 32:1 measurement	1	1	0	1	1	6.11658e-07	6.11658e-07	0.000567544	0.42509	1	1	0.99	rs1535-rs174541	http://www.ebi.ac.uk/efo/EFO_0010373	Lipid or lipoprotein measurement	http://www.ebi.ac.uk/efo/EFO_0004529
1-oleoylglycerol (1-monoolein)	triacylglycerol 52:4 measurement	1	1	1	0	1	6.11658e-07	6.11658e-07	0.000567544	0.42509	1	1	0.99	rs964184	http://www.ebi.ac.uk/efo/EFO_0010416	Lipid or lipoprotein measurement	http://www.ebi.ac.uk/efo/EFO_0004529
1-eicosadienoylglycerophosphocholine*	fatty acid measurement, linolenic acid measurement	1	1	0	1	1	6.11658e-07	6.11658e-07	0.000567544	0.42509	1	1	0.99	rs1535-rs174601	http://www.ebi.ac.uk/efo/EFO_0005110, http://www.ebi.ac.uk/efo/EFO_0006811	Lipid or lipoprotein measurement	http://www.ebi.ac.uk/efo/EFO_0004529
1-oleoylglycerol (1-monoolein)	diacylglycerol 34:2 measurement	1	1	1	0	1	6.11658e-07	6.11658e-07	0.000567544	0.42509	1	1	0.99	rs964184	http://www.ebi.ac.uk/efo/EFO_0010353	Lipid or lipoprotein measurement	http://www.ebi.ac.uk/efo/EFO_0004529
1-eicosadienoylglycerophosphocholine*	omega-6:omega-3 polyunsaturated fatty acid ratio, metabolic syndrome	1	1	0	1	1	6.11658e-07	6.11658e-07	0.000567544	0.42509	1	1	0.99	rs1535-rs174547	http://www.ebi.ac.uk/efo/EFO_0010732, http://www.ebi.ac.uk/efo/EFO_0000195	Lipid or lipoprotein measurement,Metabolic disorder	http://www.ebi.ac.uk/efo/EFO_0004529,http://www.ebi.ac.uk/efo/EFO_0000589
1-eicosadienoylglycerophosphocholine*	triacylglycerol 58:10 measurement	1	1	0	1	1	6.11658e-07	6.11658e-07	0.000567544	0.42509	1	1	0.99	rs1535-rs174548	http://www.ebi.ac.uk/efo/EFO_0010437	Lipid or lipoprotein measurement	http://www.ebi.ac.uk/efo/EFO_0004529
1-eicosadienoylglycerophosphocholine*	triacylglycerol 54:4 measurement	1	1	0	1	1	6.11658e-07	6.11658e-07	0.000567544	0.42509	1	1	0.99	rs1535-rs174550	http://www.ebi.ac.uk/efo/EFO_0010422	Lipid or lipoprotein measurement	http://www.ebi.ac.uk/efo/EFO_0004529
glucose	fatty acid measurement, fasting blood glucose measurement	1	1	1	0	1	6.11658e-07	6.11658e-07	0.000567544	0.42509	1	1	0.99	rs13431652	http://www.ebi.ac.uk/efo/EFO_0005110, http://www.ebi.ac.uk/efo/EFO_0004465	Lipid or lipoprotein measurement,Other measurement	http://www.ebi.ac.uk/efo/EFO_0001444,http://www.ebi.ac.uk/efo/EFO_0004529
1-oleoylglycerol (1-monoolein)	triglyceride measurement, lipid or lipoprotein measurement	1	1	1	0	1	6.11658e-07	6.11658e-07	0.000567544	0.42509	1	1	0.99	rs964184	http://www.ebi.ac.uk/efo/EFO_0004530, http://www.ebi.ac.uk/efo/EFO_0005105	Lipid or lipoprotein measurement,Other measurement	http://www.ebi.ac.uk/efo/EFO_0001444,http://www.ebi.ac.uk/efo/EFO_0004529
1-oleoylglycerol (1-monoolein)	triacylglycerol 52:5 measurement	1	1	1	0	1	6.11658e-07	6.11658e-07	0.000567544	0.42509	1	1	0.99	rs964184	http://www.ebi.ac.uk/efo/EFO_0010417	Lipid or lipoprotein measurement	http://www.ebi.ac.uk/efo/EFO_0004529
1-oleoylglycerol (1-monoolein)	triacylglycerol 56:3 measurement	1	1	1	0	1	6.11658e-07	6.11658e-07	0.000567544	0.42509	1	1	0.99	rs964184	http://www.ebi.ac.uk/efo/EFO_0010430	Lipid or lipoprotein measurement	http://www.ebi.ac.uk/efo/EFO_0004529
1-oleoylglycerol (1-monoolein)	triacylglycerol 54:2 measurement	1	1	1	0	1	6.11658e-07	6.11658e-07	0.000567544	0.42509	1	1	0.99	rs964184	http://www.ebi.ac.uk/efo/EFO_0010420	Lipid or lipoprotein measurement	http://www.ebi.ac.uk/efo/EFO_0004529
1-eicosadienoylglycerophosphocholine*	lysophosphatidylethanolamine 18:2 measurement	1	1	0	1	1	6.11658e-07	6.11658e-07	0.000567544	0.42509	1	1	0.99	rs1535-rs4246215	http://www.ebi.ac.uk/efo/EFO_0010369	Lipid or lipoprotein measurement	http://www.ebi.ac.uk/efo/EFO_0004529
1-oleoylglycerol (1-monoolein)	diacylglycerol 36:2 measurement	1	1	1	0	1	6.11658e-07	6.11658e-07	0.000567544	0.42509	1	1	0.99	rs964184	http://www.ebi.ac.uk/efo/EFO_0010355	Lipid or lipoprotein measurement	http://www.ebi.ac.uk/efo/EFO_0004529
1-oleoylglycerol (1-monoolein)	triacylglycerol 54:3 measurement	1	1	1	0	1	6.11658e-07	6.11658e-07	0.000567544	0.42509	1	1	0.99	rs964184	http://www.ebi.ac.uk/efo/EFO_0010421	Lipid or lipoprotein measurement	http://www.ebi.ac.uk/efo/EFO_0004529
1-oleoylglycerol (1-monoolein)	triacylglycerol 52:2 measurement	1	1	0	1	1	6.11658e-07	6.11658e-07	0.000567544	0.42509	1	1	0.99	rs12294259-rs964184	http://www.ebi.ac.uk/efo/EFO_0010414	Lipid or lipoprotein measurement	http://www.ebi.ac.uk/efo/EFO_0004529
X-14662	response to methotrexate	1	1	0	1	1	6.11658e-07	6.11658e-07	0.000567544	0.42509	1	1	0.99	rs4149080-rs7969341	http://purl.obolibrary.org/obo/GO_0031427	Response to drug	http://purl.obolibrary.org/obo/GO_0042493
X-14662	response to statin, myopathy	1	1	0	1	1	6.11658e-07	6.11658e-07	0.000567544	0.42509	1	1	0.99	rs7969341-rs4149056	http://purl.obolibrary.org/obo/GO_0036273, http://www.ebi.ac.uk/efo/EFO_0004145	Response to drug,Other disease	http://purl.obolibrary.org/obo/GO_0042493,http://www.ebi.ac.uk/efo/EFO_0000408
cysteine-glutathione disulfide	serum gamma-glutamyl transferase measurement, protein measurement	1	1	0	1	1	6.11658e-07	6.11658e-07	0.000567544	0.42509	1	1	0.99	rs2006227-rs5760492	http://www.ebi.ac.uk/efo/EFO_0004532, http://www.ebi.ac.uk/efo/EFO_0004747	Liver enzyme measurement,Other measurement	http://www.ebi.ac.uk/efo/EFO_0004582,http://www.ebi.ac.uk/efo/EFO_0001444
docosapentaenoate (n3 DPA; 22:5n3)	dihomo-gamma-linolenic acid measurement	1	1	0	1	1	6.11658e-07	6.11658e-07	0.000567544	0.42509	1	1	0.99	rs174548-rs174538	http://www.ebi.ac.uk/efo/EFO_0007763	Lipid or lipoprotein measurement	http://www.ebi.ac.uk/efo/EFO_0004529
X-14662	estrone conjugate measurement, estrogen-receptor positive breast cancer	1	1	0	1	1	6.11658e-07	6.11658e-07	0.000567544	0.42509	1	1	0.99	rs7969341-rs4149056	http://www.ebi.ac.uk/efo/EFO_0007971, http://www.ebi.ac.uk/efo/EFO_1000649	Cancer,Other measurement	http://www.ebi.ac.uk/efo/EFO_0001444,http://www.ebi.ac.uk/efo/EFO_0000616
1-oleoylglycerol (1-monoolein)	response to high fat food intake, triglyceride change measurement	1	1	1	0	1	6.11658e-07	6.11658e-07	0.000567544	0.42509	1	1	0.99	rs964184	http://www.ebi.ac.uk/efo/EFO_0007684, http://www.ebi.ac.uk/efo/EFO_0007681	Lipid or lipoprotein measurement,Biological process	http://purl.obolibrary.org/obo/GO_0008150,http://www.ebi.ac.uk/efo/EFO_0004529
N-acetylglycine	chronic kidney disease, urinary metabolite measurement	18	104	0	2	2	0.00114502	6.12761e-07	0.000567809	0.425856	0.0166667	0.0327869	0.0330419	rs1047891-rs715|rs2514022-rs7948073	http://www.ebi.ac.uk/efo/EFO_0003884, http://www.ebi.ac.uk/efo/EFO_0005116	Other measurement,Other disease	http://www.ebi.ac.uk/efo/EFO_0000408,http://www.ebi.ac.uk/efo/EFO_0001444
10-undecenoate (11:1n1)	serum metabolite measurement	15	126	1	1	2	0.00115603	6.18304e-07	0.000572183	0.429709	0.0143885	0.0283688	0.0282876	rs9333029-rs6693838-rs632233-rs3766197|rs1078311	http://www.ebi.ac.uk/efo/EFO_0005653	Other measurement	http://www.ebi.ac.uk/efo/EFO_0001444
eicosapentaenoate (EPA; 20:5n3)	triglyceride measurement	3	746	0	2	2	0.00136889	6.23595e-07	0.000572504	0.433386	0.00267738	0.00534045	0.00446828	rs2845573-rs174570|rs174566-rs174556-rs174575	http://www.ebi.ac.uk/efo/EFO_0004530	Lipid or lipoprotein measurement	http://www.ebi.ac.uk/efo/EFO_0004529
X-18601	triglyceride measurement	3	746	0	2	2	0.00136889	6.23595e-07	0.000572504	0.433386	0.00267738	0.00534045	0.00446828	rs296381-rs296360|rs67981690-rs2199680	http://www.ebi.ac.uk/efo/EFO_0004530	Lipid or lipoprotein measurement	http://www.ebi.ac.uk/efo/EFO_0004529
gamma-glutamylglutamine	triglyceride measurement	3	746	0	2	2	0.00136889	6.23595e-07	0.000572504	0.433386	0.00267738	0.00534045	0.00446828	rs2657880-rs2657879|rs1260326-rs4665972	http://www.ebi.ac.uk/efo/EFO_0004530	Lipid or lipoprotein measurement	http://www.ebi.ac.uk/efo/EFO_0004529
X-11820	triglyceride measurement	3	746	0	2	2	0.00136889	6.23595e-07	0.000572504	0.433386	0.00267738	0.00534045	0.00446828	rs439401-rs34078567-rs405509|rs7412-rs445925	http://www.ebi.ac.uk/efo/EFO_0004530	Lipid or lipoprotein measurement	http://www.ebi.ac.uk/efo/EFO_0004529
stearidonate (18:4n3)	triglyceride measurement	3	746	1	1	2	0.00136889	6.23595e-07	0.000572504	0.433386	0.00267738	0.00534045	0.00446828	rs174570|rs174566-rs174601	http://www.ebi.ac.uk/efo/EFO_0004530	Lipid or lipoprotein measurement	http://www.ebi.ac.uk/efo/EFO_0004529
X-11204	triglyceride measurement	3	746	0	2	2	0.00136889	6.23595e-07	0.000572504	0.433386	0.00267738	0.00534045	0.00446828	rs1077835-rs8033940|rs1532085-rs10468017	http://www.ebi.ac.uk/efo/EFO_0004530	Lipid or lipoprotein measurement	http://www.ebi.ac.uk/efo/EFO_0004529
ADpSGEGDFXAEGGGVR*	total cholesterol measurement	5	416	0	2	2	0.00127225	6.45564e-07	0.000591892	0.448654	0.00477327	0.00950119	0.00863505	rs601338-rs2452170|rs532436-rs651007	http://www.ebi.ac.uk/efo/EFO_0004574	Lipid or lipoprotein measurement	http://www.ebi.ac.uk/efo/EFO_0004732
3-dehydrocarnitine*	urinary albumin to creatinine ratio	19	102	0	2	2	0.00118539	6.58619e-07	0.000603066	0.457727	0.0168067	0.0330579	0.033375	rs162892-rs162890|rs2106854-rs11242113	http://www.ebi.ac.uk/efo/EFO_0007778	Other measurement	http://www.ebi.ac.uk/efo/EFO_0001444
X-12798	triglyceride measurement	36	746	0	3	3	0.0164267	6.68051e-07	0.000610897	0.464282	0.00385109	0.00767263	0.00952777	rs628031-rs73025562|rs1171614-rs1171617|rs7740824-rs624319-rs3105749	http://www.ebi.ac.uk/efo/EFO_0004530	Lipid or lipoprotein measurement	http://www.ebi.ac.uk/efo/EFO_0004529
X-13431	chronic kidney disease, urinary metabolite measurement	19	104	0	2	2	0.00120864	6.84822e-07	0.00062541	0.475937	0.0165289	0.0325203	0.0328131	rs6657658-rs12566232|rs3738934-rs1396828-rs2286963-rs4672564	http://www.ebi.ac.uk/efo/EFO_0003884, http://www.ebi.ac.uk/efo/EFO_0005116	Other measurement,Other disease	http://www.ebi.ac.uk/efo/EFO_0000408,http://www.ebi.ac.uk/efo/EFO_0001444
X-03094	platelet component distribution width	10	204	1	1	2	0.00124778	6.96739e-07	0.000635459	0.48422	0.00943396	0.0186916	0.0181191	rs964184|rs912540-rs6679002-rs60286666	http://www.ebi.ac.uk/efo/EFO_0007984	Hematological measurement	http://www.ebi.ac.uk/efo/EFO_0004503
X-11905	blood metabolite measurement	13	156	1	1	2	0.00124044	7.05129e-07	0.000642268	0.490051	0.011976	0.0236686	0.0233533	rs12829704-rs12370842|rs4149056	http://www.ebi.ac.uk/efo/EFO_0005664	Other measurement	http://www.ebi.ac.uk/efo/EFO_0001444
1-linoleoylglycerophosphoethanolamine*	apolipoprotein B measurement	8	261	0	2	2	0.00127714	7.10419e-07	0.00064624	0.493727	0.00749064	0.0148699	0.0141635	rs174564-rs174535|rs473224-rs2070895	http://www.ebi.ac.uk/efo/EFO_0004615	Lipid or lipoprotein measurement	http://www.ebi.ac.uk/efo/EFO_0004732
glutaroyl carnitine	creatinine measurement, glomerular filtration rate	29	70	0	2	2	0.00124167	7.33105e-07	0.000666004	0.509493	0.0206186	0.040404	0.041478	rs1047891-rs715|rs1111571-rs1868158-rs8056893	http://www.ebi.ac.uk/efo/EFO_0004518, http://www.ebi.ac.uk/efo/EFO_0005208	Other measurement	http://www.ebi.ac.uk/efo/EFO_0001444
X-13429	chronic kidney disease, urinary metabolite measurement	20	104	0	2	2	0.00127225	7.60881e-07	0.000689436	0.528797	0.0163934	0.0322581	0.032583	rs4149056-rs12317268|rs296381-rs2972516	http://www.ebi.ac.uk/efo/EFO_0003884, http://www.ebi.ac.uk/efo/EFO_0005116	Other measurement,Other disease	http://www.ebi.ac.uk/efo/EFO_0000408,http://www.ebi.ac.uk/efo/EFO_0001444
X-12093	chronic kidney disease, urinary metabolite measurement	20	104	0	2	2	0.00127225	7.60881e-07	0.000689436	0.528797	0.0163934	0.0322581	0.032583	rs10168931-rs12618600-rs10469966|rs4488133-rs2147896-rs2296435	http://www.ebi.ac.uk/efo/EFO_0003884, http://www.ebi.ac.uk/efo/EFO_0005116	Other measurement,Other disease	http://www.ebi.ac.uk/efo/EFO_0000408,http://www.ebi.ac.uk/efo/EFO_0001444
1-arachidonoylglycerophosphoethanolamine*	metabolic syndrome	16	132	0	2	2	0.00129182	7.7575e-07	0.000701994	0.539131	0.0136986	0.027027	0.0269689	rs174578-rs1535|rs261290-rs10468017	http://www.ebi.ac.uk/efo/EFO_0000195	Metabolic disorder	http://www.ebi.ac.uk/efo/EFO_0000589
adrenate (22:4n6)	low density lipoprotein cholesterol measurement	4	593	1	1	2	0.00145085	7.87655e-07	0.000710915	0.547405	0.00336134	0.00670017	0.00590216	rs174564-rs174550|rs174570	http://www.ebi.ac.uk/efo/EFO_0004611	Lipid or lipoprotein measurement	http://www.ebi.ac.uk/efo/EFO_0004732
1-palmitoylglycerophosphoethanolamine	low density lipoprotein cholesterol measurement	4	593	0	2	2	0.00145085	7.87655e-07	0.000710915	0.547405	0.00336134	0.00670017	0.00590216	rs261334-rs2070895|rs1532085-rs10468017-rs723967	http://www.ebi.ac.uk/efo/EFO_0004611	Lipid or lipoprotein measurement	http://www.ebi.ac.uk/efo/EFO_0004732
4-androsten-3beta,17beta-diol disulfate 1*	blood metabolite measurement	14	156	0	2	2	0.00133586	8.22599e-07	0.000741492	0.57169	0.0119048	0.0235294	0.0232798	rs2547231-rs296396|rs7809615-rs11761528	http://www.ebi.ac.uk/efo/EFO_0005664	Other measurement	http://www.ebi.ac.uk/efo/EFO_0001444
X-11820	high density lipoprotein cholesterol measurement	3	861	0	2	2	0.00157991	8.30785e-07	0.000745968	0.577379	0.00232019	0.00462963	0.00387147	rs7412-rs445925|rs1038026-rs405509	http://www.ebi.ac.uk/efo/EFO_0004612	Lipid or lipoprotein measurement	http://www.ebi.ac.uk/efo/EFO_0004732
X-11204	high density lipoprotein cholesterol measurement	3	861	0	2	2	0.00157991	8.30785e-07	0.000745968	0.577379	0.00232019	0.00462963	0.00387147	rs8033940-rs1800588|rs77250403-rs10468017	http://www.ebi.ac.uk/efo/EFO_0004612	Lipid or lipoprotein measurement	http://www.ebi.ac.uk/efo/EFO_0004732
X-12644	high density lipoprotein cholesterol measurement	3	861	0	2	2	0.00157991	8.30785e-07	0.000745968	0.577379	0.00232019	0.00462963	0.00387147	rs1077835-rs1800588|rs77250403-rs1532085	http://www.ebi.ac.uk/efo/EFO_0004612	Lipid or lipoprotein measurement	http://www.ebi.ac.uk/efo/EFO_0004732
tetradecanedioate	chronic kidney disease, urinary metabolite measurement	21	104	0	2	2	0.00133586	8.40939e-07	0.000754111	0.584436	0.0162602	0.032	0.0323525	rs4149056-rs12317268|rs6663731-rs1126742-rs9429098	http://www.ebi.ac.uk/efo/EFO_0003884, http://www.ebi.ac.uk/efo/EFO_0005116	Other measurement,Other disease	http://www.ebi.ac.uk/efo/EFO_0000408,http://www.ebi.ac.uk/efo/EFO_0001444
ADpSGEGDFXAEGGGVR*	glomerular filtration rate	5	481	0	2	2	0.00147104	8.63276e-07	0.000773144	0.59996	0.00413223	0.00823045	0.00747036	rs550057-rs612169-rs651007|rs281380-rs601338	http://www.ebi.ac.uk/efo/EFO_0005208	Other measurement	http://www.ebi.ac.uk/efo/EFO_0001444
arachidonate (20:4n6)	serum metabolite measurement	18	126	1	1	2	0.00138724	9.00821e-07	0.000805731	0.626053	0.0140845	0.0277778	0.0278412	rs2727270|rs174546-rs174548-rs174575	http://www.ebi.ac.uk/efo/EFO_0005653	Other measurement	http://www.ebi.ac.uk/efo/EFO_0001444
isovalerylcarnitine	adult onset asthma	25	91	0	2	2	0.00139152	9.18461e-07	0.000820452	0.638312	0.0175439	0.0344828	0.0350892	rs4540166-rs3749833|rs11950562-rs6866614	http://www.ebi.ac.uk/efo/EFO_1002011	Other disease	http://www.ebi.ac.uk/efo/EFO_0000408
1-arachidonoylglycerophosphoethanolamine*	vitamin D measurement	16	145	0	2	2	0.00141905	9.36645e-07	0.000835622	0.65095	0.0125786	0.0248447	0.0247322	rs4149056-rs12317268|rs261291-rs10468017	http://www.ebi.ac.uk/efo/EFO_0004631	Other measurement	http://www.ebi.ac.uk/efo/EFO_0001444
X-12798	lipoprotein A measurement	36	64	0	2	2	0.00140926	9.49523e-07	0.000846025	0.6599	0.0204082	0.04	0.0411587	rs1367210-rs6921516-rs6415084-rs3798221-rs1367211|rs520829-rs624319	http://www.ebi.ac.uk/efo/EFO_0006925	Lipid or lipoprotein measurement	http://www.ebi.ac.uk/efo/EFO_0004732
gamma-glutamylglutamine	erythrocyte count	3	937	0	2	2	0.00171937	9.83986e-07	0.000875609	0.683851	0.0021322	0.00425532	0.00355745	rs2657879-rs2657910|rs1260326-rs780094	http://www.ebi.ac.uk/efo/EFO_0004305	Hematological measurement	http://www.ebi.ac.uk/efo/EFO_0004503
serine	body height	11	2984	0	3	3	0.0200771	9.91329e-07	0.000881015	0.688954	0.00100267	0.00200334	0.00237368	rs1047891-rs715|rs816411-rs4947534-rs371273023-rs7793921|rs12129705-rs10494229	http://www.ebi.ac.uk/efo/EFO_0004339	Body measurement	http://www.ebi.ac.uk/efo/EFO_0004324
3-dehydrocarnitine*	serum metabolite measurement	19	126	0	2	2	0.00146431	1.00675e-06	0.0008913	0.69967	0.013986	0.0275862	0.0276853	rs273913-rs272889|rs316019-rs316020	http://www.ebi.ac.uk/efo/EFO_0005653	Other measurement	http://www.ebi.ac.uk/efo/EFO_0001444
1-arachidonoylglycerophosphocholine*	serum metabolite measurement	19	126	1	1	2	0.00146431	1.00675e-06	0.0008913	0.69967	0.013986	0.0275862	0.0276853	rs2727270|rs174546-rs174535	http://www.ebi.ac.uk/efo/EFO_0005653	Other measurement	http://www.ebi.ac.uk/efo/EFO_0001444
X-13431	serum metabolite measurement	19	126	0	2	2	0.00146431	1.00675e-06	0.0008913	0.69967	0.013986	0.0275862	0.0276853	rs12566232-rs10788817|rs3738934-rs1396828-rs2286963-rs4672564	http://www.ebi.ac.uk/efo/EFO_0005653	Other measurement	http://www.ebi.ac.uk/efo/EFO_0001444
isobutyrylcarnitine	blood protein measurement	18	1785	0	3	3	0.0196526	1.04731e-06	0.000926032	0.727861	0.00166667	0.00332779	0.00403865	rs4709395-rs3777404|rs12202350-rs71793166|rs683369-rs629849	http://www.ebi.ac.uk/efo/EFO_0007937	Other measurement	http://www.ebi.ac.uk/efo/EFO_0001444
mannose	blood metabolite measurement	16	156	1	1	2	0.0015267	1.08461e-06	0.000954187	0.753782	0.0117647	0.0232558	0.0231102	rs1395-rs13404446|rs1260326	http://www.ebi.ac.uk/efo/EFO_0005664	Other measurement	http://www.ebi.ac.uk/efo/EFO_0001444
X-12696	blood metabolite measurement	16	156	1	1	2	0.0015267	1.08461e-06	0.000954187	0.753782	0.0117647	0.0232558	0.0231102	rs7570971-rs6430549-rs7589832-rs6430553-rs12465802|rs3800993	http://www.ebi.ac.uk/efo/EFO_0005664	Other measurement	http://www.ebi.ac.uk/efo/EFO_0001444
ADpSGEGDFXAEGGGVR*	diastolic blood pressure	5	545	0	2	2	0.00166677	1.10847e-06	0.000954187	0.770366	0.00364964	0.00727273	0.00659456	rs507666-rs651007|rs687621-rs612169	http://www.ebi.ac.uk/efo/EFO_0006336	Other measurement	http://www.ebi.ac.uk/efo/EFO_0001444
mannose	hematocrit	16	158	1	1	2	0.00154627	1.11268e-06	0.000954187	0.773288	0.0116279	0.0229885	0.0228379	rs1260326|rs4666014-rs13013484	http://www.ebi.ac.uk/efo/EFO_0004348	Hematological measurement	http://www.ebi.ac.uk/efo/EFO_0004503
1-eicosatrienoylglycerophosphocholine*	apolipoprotein A 1 measurement	6	458	0	2	2	0.00168084	1.17373e-06	0.000954187	0.815718	0.004329	0.00862069	0.0079738	rs34955778-rs7200543|rs174566-rs174548	http://www.ebi.ac.uk/efo/EFO_0004614	Lipid or lipoprotein measurement	http://www.ebi.ac.uk/efo/EFO_0004732
cholesterol	blood protein measurement	2	1785	0	2	2	0.00218362	1.19138e-06	0.000954187	0.827987	0.00112045	0.00223839	0.00168067	rs12740374-rs602633|rs7412-rs445925	http://www.ebi.ac.uk/efo/EFO_0007937	Other measurement	http://www.ebi.ac.uk/efo/EFO_0001444
X-12038	HDL cholesterol change measurement, response to statin	2	1	0	1	1	1.22332e-06	1.22332e-06	0.000954187	0.85018	0.5	0.666667	0.5	rs1800775-rs247616	http://www.ebi.ac.uk/efo/EFO_0007805, http://purl.obolibrary.org/obo/GO_0036273	Lipid or lipoprotein measurement,Response to drug	http://purl.obolibrary.org/obo/GO_0042493,http://www.ebi.ac.uk/efo/EFO_0004732
histidine	urate measurement, blood metabolite measurement	2	1	0	1	1	1.22332e-06	1.22332e-06	0.000954187	0.85018	0.5	0.666667	0.5	rs16868246-rs737267	http://www.ebi.ac.uk/efo/EFO_0004531, http://www.ebi.ac.uk/efo/EFO_0005664	Other measurement	http://www.ebi.ac.uk/efo/EFO_0001444
ADSGEGDFXAEGGGVR*	superoxide dismutase [Mn], mitochondrial measurement	2	1	0	1	1	1.22332e-06	1.22332e-06	0.000954187	0.85018	0.5	0.666667	0.5	rs2731672-rs2545801	http://www.ebi.ac.uk/efo/EFO_0008294	Other measurement	http://www.ebi.ac.uk/efo/EFO_0001444
histidine	salivary metabolite measurement, urate measurement	2	1	0	1	1	1.22332e-06	1.22332e-06	0.000954187	0.85018	0.5	0.666667	0.5	rs16868246-rs13129697	http://www.ebi.ac.uk/efo/EFO_0010637, http://www.ebi.ac.uk/efo/EFO_0004531	Other measurement	http://www.ebi.ac.uk/efo/EFO_0001444
acetylphosphate	granulins measurement	2	1	0	1	1	1.22332e-06	1.22332e-06	0.000954187	0.85018	0.5	0.666667	0.5	rs646776-rs4970834	http://www.ebi.ac.uk/efo/EFO_0008141	Other measurement	http://www.ebi.ac.uk/efo/EFO_0001444
acetylphosphate	repulsive guidance molecule A measurement	2	1	0	1	1	1.22332e-06	1.22332e-06	0.000954187	0.85018	0.5	0.666667	0.5	rs646776-rs4970834	http://www.ebi.ac.uk/efo/EFO_0008273	Other measurement	http://www.ebi.ac.uk/efo/EFO_0001444
palmitoyl sphingomyelin	clinical ideal cardiovascular health	2	1	1	0	1	1.22332e-06	1.22332e-06	0.000954187	0.85018	0.5	0.666667	0.5	rs445925	http://www.ebi.ac.uk/efo/EFO_0007653	Other trait	http://www.ebi.ac.uk/efo/EFO_0000001
1-linoleoylglycerol (1-monolinolein)	diacylglycerol 36:2 measurement	2	1	1	0	1	1.22332e-06	1.22332e-06	0.000954187	0.85018	0.5	0.666667	0.5	rs964184	http://www.ebi.ac.uk/efo/EFO_0010355	Lipid or lipoprotein measurement	http://www.ebi.ac.uk/efo/EFO_0004529
alanine	alanine measurement	2	1	1	0	1	1.22332e-06	1.22332e-06	0.000954187	0.85018	0.5	0.666667	0.5	rs1260326	http://www.ebi.ac.uk/efo/EFO_0009765	Other measurement	http://www.ebi.ac.uk/efo/EFO_0001444
alanine	alpha-hydroxybutyric acid measurement	2	1	1	0	1	1.22332e-06	1.22332e-06	0.000954187	0.85018	0.5	0.666667	0.5	rs1260326	http://www.ebi.ac.uk/efo/EFO_0010458	Other measurement	http://www.ebi.ac.uk/efo/EFO_0001444
alanine	leptin measurement, HOMA-IR	2	1	0	1	1	1.22332e-06	1.22332e-06	0.000954187	0.85018	0.5	0.666667	0.5	rs1260326-rs780094	http://www.ebi.ac.uk/efo/EFO_0005000, http://www.ebi.ac.uk/efo/EFO_0004501	Other measurement	http://www.ebi.ac.uk/efo/EFO_0001444
alanine	leptin measurement, fasting blood insulin measurement	2	1	0	1	1	1.22332e-06	1.22332e-06	0.000954187	0.85018	0.5	0.666667	0.5	rs1260326-rs780094	http://www.ebi.ac.uk/efo/EFO_0005000, http://www.ebi.ac.uk/efo/EFO_0004466	Other measurement	http://www.ebi.ac.uk/efo/EFO_0001444
palmitoyl sphingomyelin	clinical and behavioural ideal cardiovascular health	2	1	0	1	1	1.22332e-06	1.22332e-06	0.000954187	0.85018	0.5	0.666667	0.5	rs7412-rs445925	http://www.ebi.ac.uk/efo/EFO_0007654	Other trait	http://www.ebi.ac.uk/efo/EFO_0000001
X-12038	HDL cholesterol change measurement, response to statin, response to vitamin B3	2	1	0	1	1	1.22332e-06	1.22332e-06	0.000954187	0.85018	0.5	0.666667	0.5	rs1800775-rs3764261	http://www.ebi.ac.uk/efo/EFO_0007805, http://purl.obolibrary.org/obo/GO_0036273, http://www.ebi.ac.uk/efo/EFO_0010648	Biological process,Lipid or lipoprotein measurement,Response to drug	http://purl.obolibrary.org/obo/GO_0042493,http://purl.obolibrary.org/obo/GO_0008150,http://www.ebi.ac.uk/efo/EFO_0004732
alanine	triacylglycerol 48:2 measurement	2	1	1	0	1	1.22332e-06	1.22332e-06	0.000954187	0.85018	0.5	0.666667	0.5	rs1260326	http://www.ebi.ac.uk/efo/EFO_0010405	Lipid or lipoprotein measurement	http://www.ebi.ac.uk/efo/EFO_0004529
alanine	mannose measurement, blood metabolite measurement	2	1	1	0	1	1.22332e-06	1.22332e-06	0.000954187	0.85018	0.5	0.666667	0.5	rs1260326	http://www.ebi.ac.uk/efo/EFO_0006958, http://www.ebi.ac.uk/efo/EFO_0005664	Other measurement	http://www.ebi.ac.uk/efo/EFO_0001444
1-linoleoylglycerol (1-monolinolein)	non-HDL cholesterol:HDL cholesterol ratio	2	1	0	1	1	1.22332e-06	1.22332e-06	0.000954187	0.85018	0.5	0.666667	0.5	rs964184-rs6589566	http://www.ebi.ac.uk/efo/EFO_0007931	Lipid or lipoprotein measurement	http://www.ebi.ac.uk/efo/EFO_0004732
1-linoleoylglycerol (1-monolinolein)	response to high fat food intake, triglyceride change measurement	2	1	1	0	1	1.22332e-06	1.22332e-06	0.000954187	0.85018	0.5	0.666667	0.5	rs964184	http://www.ebi.ac.uk/efo/EFO_0007684, http://www.ebi.ac.uk/efo/EFO_0007681	Lipid or lipoprotein measurement,Biological process	http://purl.obolibrary.org/obo/GO_0008150,http://www.ebi.ac.uk/efo/EFO_0004529
1-linoleoylglycerol (1-monolinolein)	response to vitamin	2	1	1	0	1	1.22332e-06	1.22332e-06	0.000954187	0.85018	0.5	0.666667	0.5	rs964184	http://purl.obolibrary.org/obo/GO_0033273	Biological process	http://purl.obolibrary.org/obo/GO_0008150
1-linoleoylglycerol (1-monolinolein)	tocopherol measurement	2	1	0	1	1	1.22332e-06	1.22332e-06	0.000954187	0.85018	0.5	0.666667	0.5	rs11825181-rs12272004	http://www.ebi.ac.uk/efo/EFO_0004738	Other measurement	http://www.ebi.ac.uk/efo/EFO_0001444
1-linoleoylglycerol (1-monolinolein)	triacylglycerol 52:2 measurement	2	1	0	1	1	1.22332e-06	1.22332e-06	0.000954187	0.85018	0.5	0.666667	0.5	rs11825181-rs12294259-rs964184	http://www.ebi.ac.uk/efo/EFO_0010414	Lipid or lipoprotein measurement	http://www.ebi.ac.uk/efo/EFO_0004529
1-linoleoylglycerol (1-monolinolein)	triacylglycerol 52:4 measurement	2	1	1	0	1	1.22332e-06	1.22332e-06	0.000954187	0.85018	0.5	0.666667	0.5	rs964184	http://www.ebi.ac.uk/efo/EFO_0010416	Lipid or lipoprotein measurement	http://www.ebi.ac.uk/efo/EFO_0004529
docosahexaenoate (DHA; 22:6n3)	docosahexaenoic acid measurement	2	1	0	1	1	1.22332e-06	1.22332e-06	0.000954187	0.85018	0.5	0.666667	0.5	rs2236212-rs7773173	http://www.ebi.ac.uk/efo/EFO_0007761	Lipid or lipoprotein measurement	http://www.ebi.ac.uk/efo/EFO_0004529
1-linoleoylglycerol (1-monolinolein)	triacylglycerol 52:5 measurement	2	1	1	0	1	1.22332e-06	1.22332e-06	0.000954187	0.85018	0.5	0.666667	0.5	rs964184	http://www.ebi.ac.uk/efo/EFO_0010417	Lipid or lipoprotein measurement	http://www.ebi.ac.uk/efo/EFO_0004529
1-linoleoylglycerol (1-monolinolein)	triacylglycerol 54:3 measurement	2	1	1	0	1	1.22332e-06	1.22332e-06	0.000954187	0.85018	0.5	0.666667	0.5	rs964184	http://www.ebi.ac.uk/efo/EFO_0010421	Lipid or lipoprotein measurement	http://www.ebi.ac.uk/efo/EFO_0004529
1-linoleoylglycerol (1-monolinolein)	triacylglycerol 56:10 measurement	2	1	1	0	1	1.22332e-06	1.22332e-06	0.000954187	0.85018	0.5	0.666667	0.5	rs964184	http://www.ebi.ac.uk/efo/EFO_0010428	Lipid or lipoprotein measurement	http://www.ebi.ac.uk/efo/EFO_0004529
1-linoleoylglycerol (1-monolinolein)	triacylglycerol 56:3 measurement	2	1	1	0	1	1.22332e-06	1.22332e-06	0.000954187	0.85018	0.5	0.666667	0.5	rs964184	http://www.ebi.ac.uk/efo/EFO_0010430	Lipid or lipoprotein measurement	http://www.ebi.ac.uk/efo/EFO_0004529
1-linoleoylglycerol (1-monolinolein)	triglyceride measurement, lipid or lipoprotein measurement	2	1	1	0	1	1.22332e-06	1.22332e-06	0.000954187	0.85018	0.5	0.666667	0.5	rs964184	http://www.ebi.ac.uk/efo/EFO_0004530, http://www.ebi.ac.uk/efo/EFO_0005105	Lipid or lipoprotein measurement,Other measurement	http://www.ebi.ac.uk/efo/EFO_0001444,http://www.ebi.ac.uk/efo/EFO_0004529
X-12038	lipid or lipoprotein measurement, high density lipoprotein cholesterol measurement	2	1	0	1	1	1.22332e-06	1.22332e-06	0.000954187	0.85018	0.5	0.666667	0.5	rs1800775-rs711752	http://www.ebi.ac.uk/efo/EFO_0005105, http://www.ebi.ac.uk/efo/EFO_0004612	Lipid or lipoprotein measurement,Other measurement	http://www.ebi.ac.uk/efo/EFO_0001444,http://www.ebi.ac.uk/efo/EFO_0004732
X-12038	high density lipoprotein cholesterol measurement, response to fenofibrate	2	1	0	1	1	1.22332e-06	1.22332e-06	0.000954187	0.85018	0.5	0.666667	0.5	rs247617-rs1800775	http://www.ebi.ac.uk/efo/EFO_0004612, http://purl.obolibrary.org/obo/GO_1901557	Lipid or lipoprotein measurement,Response to drug	http://purl.obolibrary.org/obo/GO_0042493,http://www.ebi.ac.uk/efo/EFO_0004732
1-linoleoylglycerol (1-monolinolein)	triacylglycerol 54:2 measurement	2	1	1	0	1	1.22332e-06	1.22332e-06	0.000954187	0.85018	0.5	0.666667	0.5	rs964184	http://www.ebi.ac.uk/efo/EFO_0010420	Lipid or lipoprotein measurement	http://www.ebi.ac.uk/efo/EFO_0004529
X-12855	carnitine measurement, serum metabolite measurement	2	1	1	0	1	1.22332e-06	1.22332e-06	0.000954187	0.85018	0.5	0.666667	0.5	rs1171614	http://www.ebi.ac.uk/efo/EFO_0010469, http://www.ebi.ac.uk/efo/EFO_0005653	Other measurement	http://www.ebi.ac.uk/efo/EFO_0001444
1-linoleoylglycerol (1-monolinolein)	diacylglycerol 34:2 measurement	2	1	1	0	1	1.22332e-06	1.22332e-06	0.000954187	0.85018	0.5	0.666667	0.5	rs964184	http://www.ebi.ac.uk/efo/EFO_0010353	Lipid or lipoprotein measurement	http://www.ebi.ac.uk/efo/EFO_0004529
4-androsten-3beta,17beta-diol disulfate 2*	response to statin, myopathy	2	1	1	0	1	1.22332e-06	1.22332e-06	0.000954187	0.85018	0.5	0.666667	0.5	rs4149056	http://purl.obolibrary.org/obo/GO_0036273, http://www.ebi.ac.uk/efo/EFO_0004145	Response to drug,Other disease	http://purl.obolibrary.org/obo/GO_0042493,http://www.ebi.ac.uk/efo/EFO_0000408
4-androsten-3beta,17beta-diol disulfate 2*	estrone conjugate measurement, estrogen-receptor positive breast cancer	2	1	1	0	1	1.22332e-06	1.22332e-06	0.000954187	0.85018	0.5	0.666667	0.5	rs4149056	http://www.ebi.ac.uk/efo/EFO_0007971, http://www.ebi.ac.uk/efo/EFO_1000649	Cancer,Other measurement	http://www.ebi.ac.uk/efo/EFO_0001444,http://www.ebi.ac.uk/efo/EFO_0000616
cholesterol	granulins measurement	2	1	0	1	1	1.22332e-06	1.22332e-06	0.000954187	0.85018	0.5	0.666667	0.5	rs646776-rs602633	http://www.ebi.ac.uk/efo/EFO_0008141	Other measurement	http://www.ebi.ac.uk/efo/EFO_0001444
alanine	urinary sodium to potassium ratio	2	1	0	1	1	1.22332e-06	1.22332e-06	0.000954187	0.85018	0.5	0.666667	0.5	rs1260326-rs4665972	http://www.ebi.ac.uk/efo/EFO_0009884	Other measurement	http://www.ebi.ac.uk/efo/EFO_0001444
aspartylphenylalanine	angiotensin-converting enzyme measurement, Alzheimer's disease, Alzheimer's disease biomarker measurement	2	1	0	1	1	1.22332e-06	1.22332e-06	0.000954187	0.85018	0.5	0.666667	0.5	rs4295-rs4968782	http://www.ebi.ac.uk/efo/EFO_0006515, http://www.ebi.ac.uk/efo/EFO_0000249, http://www.ebi.ac.uk/efo/EFO_0006514	Neurological disorder,Other measurement	http://www.ebi.ac.uk/efo/EFO_0000618,http://www.ebi.ac.uk/efo/EFO_0001444
cholesterol	clinical ideal cardiovascular health	2	1	1	0	1	1.22332e-06	1.22332e-06	0.000954187	0.85018	0.5	0.666667	0.5	rs445925	http://www.ebi.ac.uk/efo/EFO_0007653	Other trait	http://www.ebi.ac.uk/efo/EFO_0000001
alanine	triacylglycerol 50:4 measurement	2	1	1	0	1	1.22332e-06	1.22332e-06	0.000954187	0.85018	0.5	0.666667	0.5	rs1260326	http://www.ebi.ac.uk/efo/EFO_0010411	Lipid or lipoprotein measurement	http://www.ebi.ac.uk/efo/EFO_0004529
4-androsten-3beta,17beta-diol disulfate 2*	response to methotrexate	2	1	0	1	1	1.22332e-06	1.22332e-06	0.000954187	0.85018	0.5	0.666667	0.5	rs4149080-rs4149056	http://purl.obolibrary.org/obo/GO_0031427	Response to drug	http://purl.obolibrary.org/obo/GO_0042493
cholesterol	clinical and behavioural ideal cardiovascular health	2	1	0	1	1	1.22332e-06	1.22332e-06	0.000954187	0.85018	0.5	0.666667	0.5	rs7412-rs445925	http://www.ebi.ac.uk/efo/EFO_0007654	Other trait	http://www.ebi.ac.uk/efo/EFO_0000001
alanine	triacylglycerol 50:3 measurement	2	1	1	0	1	1.22332e-06	1.22332e-06	0.000954187	0.85018	0.5	0.666667	0.5	rs1260326	http://www.ebi.ac.uk/efo/EFO_0010410	Lipid or lipoprotein measurement	http://www.ebi.ac.uk/efo/EFO_0004529
alanine	triacylglycerol 48:3 measurement	2	1	1	0	1	1.22332e-06	1.22332e-06	0.000954187	0.85018	0.5	0.666667	0.5	rs1260326	http://www.ebi.ac.uk/efo/EFO_0010406	Lipid or lipoprotein measurement	http://www.ebi.ac.uk/efo/EFO_0004529
cholesterol	repulsive guidance molecule A measurement	2	1	0	1	1	1.22332e-06	1.22332e-06	0.000954187	0.85018	0.5	0.666667	0.5	rs646776-rs602633	http://www.ebi.ac.uk/efo/EFO_0008273	Other measurement	http://www.ebi.ac.uk/efo/EFO_0001444
alanine	phosphatidylcholine 32:2 measurement	2	1	1	0	1	1.22332e-06	1.22332e-06	0.000954187	0.85018	0.5	0.666667	0.5	rs1260326	http://www.ebi.ac.uk/efo/EFO_0010374	Lipid or lipoprotein measurement	http://www.ebi.ac.uk/efo/EFO_0004529
X-12855	carnitine measurement	2	1	0	1	1	1.22332e-06	1.22332e-06	0.000954187	0.85018	0.5	0.666667	0.5	rs1171614-rs1171617	http://www.ebi.ac.uk/efo/EFO_0010469	Other measurement	http://www.ebi.ac.uk/efo/EFO_0001444
X-14662	blood metabolite measurement, X12063 measurement	1	2	0	1	1	1.22332e-06	1.22332e-06	0.000954187	0.85018	0.5	0.666667	0.5	rs4363657-rs7969341	http://www.ebi.ac.uk/efo/EFO_0005664, http://www.ebi.ac.uk/efo/EFO_0006957	Other measurement	http://www.ebi.ac.uk/efo/EFO_0001444
docosapentaenoate (n3 DPA; 22:5n3)	linoleic acid measurement	1	2	0	1	1	1.22332e-06	1.22332e-06	0.000954187	0.85018	0.5	0.666667	0.5	rs174547-rs174538	http://www.ebi.ac.uk/efo/EFO_0006807	Lipid or lipoprotein measurement	http://www.ebi.ac.uk/efo/EFO_0004529
X-14662	AR-C124910XX¬†measurement, acute coronary syndrome	1	2	0	1	1	1.22332e-06	1.22332e-06	0.000954187	0.85018	0.5	0.666667	0.5	rs113681054-rs7969341	http://www.ebi.ac.uk/efo/EFO_0007020, http://www.ebi.ac.uk/efo/EFO_0005672	Cardiovascular disease,Other measurement	http://www.ebi.ac.uk/efo/EFO_0001444,http://www.ebi.ac.uk/efo/EFO_0000319
X-11412	high density lipoprotein cholesterol measurement, metabolic syndrome	1	2	1	0	1	1.22332e-06	1.22332e-06	0.000954187	0.85018	0.5	0.666667	0.5	rs3764261	http://www.ebi.ac.uk/efo/EFO_0004612, http://www.ebi.ac.uk/efo/EFO_0000195	Lipid or lipoprotein measurement,Metabolic disorder	http://www.ebi.ac.uk/efo/EFO_0004732,http://www.ebi.ac.uk/efo/EFO_0000589
X-14662	lysophosphatidylethanolamine 20:4 measurement	1	2	0	1	1	1.22332e-06	1.22332e-06	0.000954187	0.85018	0.5	0.666667	0.5	rs7969341-rs4149056	http://www.ebi.ac.uk/efo/EFO_0010370	Lipid or lipoprotein measurement	http://www.ebi.ac.uk/efo/EFO_0004529
palmitate (16:0)	vaccenic acid measurement	1	2	1	0	1	1.22332e-06	1.22332e-06	0.000954187	0.85018	0.5	0.666667	0.5	rs603424	http://www.ebi.ac.uk/efo/EFO_0007974	Lipid or lipoprotein measurement	http://www.ebi.ac.uk/efo/EFO_0004529
X-14662	clinical laboratory measurement, bilirubin measurement	1	2	0	1	1	1.22332e-06	1.22332e-06	0.000954187	0.85018	0.5	0.666667	0.5	rs4149081-rs7969341	http://www.ebi.ac.uk/efo/EFO_0004297, http://www.ebi.ac.uk/efo/EFO_0004570	Other measurement	http://www.ebi.ac.uk/efo/EFO_0001444
docosapentaenoate (n3 DPA; 22:5n3)	fatty acid measurement, docosapentaenoic acid measurement	1	2	0	1	1	1.22332e-06	1.22332e-06	0.000954187	0.85018	0.5	0.666667	0.5	rs174538-rs174549	http://www.ebi.ac.uk/efo/EFO_0005110, http://www.ebi.ac.uk/efo/EFO_0006809	Lipid or lipoprotein measurement	http://www.ebi.ac.uk/efo/EFO_0004529
docosapentaenoate (n3 DPA; 22:5n3)	metabolite measurement, body weight gain	1	2	0	1	1	1.22332e-06	1.22332e-06	0.000954187	0.85018	0.5	0.666667	0.5	rs174538-rs174565	http://www.ebi.ac.uk/efo/EFO_0004725, http://www.ebi.ac.uk/efo/EFO_0004566	Other measurement,Other trait	http://www.ebi.ac.uk/efo/EFO_0000001,http://www.ebi.ac.uk/efo/EFO_0001444
docosapentaenoate (n3 DPA; 22:5n3)	omega-3 polyunsaturated fatty acid measurement, metabolic syndrome	1	2	0	1	1	1.22332e-06	1.22332e-06	0.000954187	0.85018	0.5	0.666667	0.5	rs174547-rs174538	http://www.ebi.ac.uk/efo/EFO_0010119, http://www.ebi.ac.uk/efo/EFO_0000195	Lipid or lipoprotein measurement,Metabolic disorder	http://www.ebi.ac.uk/efo/EFO_0004529,http://www.ebi.ac.uk/efo/EFO_0000589
1-eicosadienoylglycerophosphocholine*	cholesteryl ester 20:4 measurement	1	2	0	1	1	1.22332e-06	1.22332e-06	0.000954187	0.85018	0.5	0.666667	0.5	rs1535-rs174547	http://www.ebi.ac.uk/efo/EFO_0010348	Lipid or lipoprotein measurement	http://www.ebi.ac.uk/efo/EFO_0004529
1-eicosadienoylglycerophosphocholine*	cholesteryl ester 18:3 measurement	1	2	0	1	1	1.22332e-06	1.22332e-06	0.000954187	0.85018	0.5	0.666667	0.5	rs1535-rs174535	http://www.ebi.ac.uk/efo/EFO_0010346	Lipid or lipoprotein measurement	http://www.ebi.ac.uk/efo/EFO_0004529
docosapentaenoate (n3 DPA; 22:5n3)	phosphatidylcholine 34:3 measurement	1	2	0	1	1	1.22332e-06	1.22332e-06	0.000954187	0.85018	0.5	0.666667	0.5	rs174538-rs174576	http://www.ebi.ac.uk/efo/EFO_0010377	Lipid or lipoprotein measurement	http://www.ebi.ac.uk/efo/EFO_0004529
docosapentaenoate (n3 DPA; 22:5n3)	phosphatidylcholine 36:4 measurement	1	2	0	1	1	1.22332e-06	1.22332e-06	0.000954187	0.85018	0.5	0.666667	0.5	rs102275-rs174538	http://www.ebi.ac.uk/efo/EFO_0010382	Lipid or lipoprotein measurement	http://www.ebi.ac.uk/efo/EFO_0004529
docosapentaenoate (n3 DPA; 22:5n3)	phosphatidylcholine 38:4 measurement	1	2	0	1	1	1.22332e-06	1.22332e-06	0.000954187	0.85018	0.5	0.666667	0.5	rs174545-rs174538	http://www.ebi.ac.uk/efo/EFO_0010386	Lipid or lipoprotein measurement	http://www.ebi.ac.uk/efo/EFO_0004529
docosapentaenoate (n3 DPA; 22:5n3)	phosphatidylcholine 38:5 measurement	1	2	0	1	1	1.22332e-06	1.22332e-06	0.000954187	0.85018	0.5	0.666667	0.5	rs174538-rs174535	http://www.ebi.ac.uk/efo/EFO_0010387	Lipid or lipoprotein measurement	http://www.ebi.ac.uk/efo/EFO_0004529
1-eicosadienoylglycerophosphocholine*	arachidonic acid measurement, fatty acid measurement	1	2	0	1	1	1.22332e-06	1.22332e-06	0.000954187	0.85018	0.5	0.666667	0.5	rs174545-rs1535	http://www.ebi.ac.uk/efo/EFO_0006808, http://www.ebi.ac.uk/efo/EFO_0005110	Lipid or lipoprotein measurement	http://www.ebi.ac.uk/efo/EFO_0004529
X-06307	carboxypeptidase B2 measurement	1	2	0	1	1	1.22332e-06	1.22332e-06	0.000954187	0.85018	0.5	0.666667	0.5	rs3783200-rs3742264	http://www.ebi.ac.uk/efo/EFO_0008069	Other measurement	http://www.ebi.ac.uk/efo/EFO_0001444
docosapentaenoate (n3 DPA; 22:5n3)	vaccenic acid measurement	1	2	0	1	1	1.22332e-06	1.22332e-06	0.000954187	0.85018	0.5	0.666667	0.5	rs174538-rs174528	http://www.ebi.ac.uk/efo/EFO_0007974	Lipid or lipoprotein measurement	http://www.ebi.ac.uk/efo/EFO_0004529
docosapentaenoate (n3 DPA; 22:5n3)	lysophosphatidylethanolamine 20:4 measurement	1	2	0	1	1	1.22332e-06	1.22332e-06	0.000954187	0.85018	0.5	0.666667	0.5	rs174548-rs174538	http://www.ebi.ac.uk/efo/EFO_0010370	Lipid or lipoprotein measurement	http://www.ebi.ac.uk/efo/EFO_0004529
docosapentaenoate (n3 DPA; 22:5n3)	oleic acid measurement	1	2	0	1	1	1.22332e-06	1.22332e-06	0.000954187	0.85018	0.5	0.666667	0.5	rs102275-rs174538	http://www.ebi.ac.uk/efo/EFO_0006810	Lipid or lipoprotein measurement	http://www.ebi.ac.uk/efo/EFO_0004529
1-eicosadienoylglycerophosphocholine*	fatty acid measurement, linoleic acid measurement	1	2	0	1	1	1.22332e-06	1.22332e-06	0.000954187	0.85018	0.5	0.666667	0.5	rs1535-rs174550	http://www.ebi.ac.uk/efo/EFO_0005110, http://www.ebi.ac.uk/efo/EFO_0006807	Lipid or lipoprotein measurement	http://www.ebi.ac.uk/efo/EFO_0004529
1-eicosadienoylglycerophosphocholine*	fatty acid measurement, docosapentaenoic acid measurement	1	2	0	1	1	1.22332e-06	1.22332e-06	0.000954187	0.85018	0.5	0.666667	0.5	rs1535-rs174549	http://www.ebi.ac.uk/efo/EFO_0005110, http://www.ebi.ac.uk/efo/EFO_0006809	Lipid or lipoprotein measurement	http://www.ebi.ac.uk/efo/EFO_0004529
2-linoleoylglycerophosphocholine*	phosphatidylcholine 38:5 measurement	1	2	0	1	1	1.22332e-06	1.22332e-06	0.000954187	0.85018	0.5	0.666667	0.5	rs174455-rs174450	http://www.ebi.ac.uk/efo/EFO_0010387	Lipid or lipoprotein measurement	http://www.ebi.ac.uk/efo/EFO_0004529
2-linoleoylglycerophosphocholine*	phosphatidylcholine 38:4 measurement	1	2	0	1	1	1.22332e-06	1.22332e-06	0.000954187	0.85018	0.5	0.666667	0.5	rs174476-rs174450	http://www.ebi.ac.uk/efo/EFO_0010386	Lipid or lipoprotein measurement	http://www.ebi.ac.uk/efo/EFO_0004529
nonadecanoate (19:0)	vaccenic acid measurement	1	2	1	0	1	1.22332e-06	1.22332e-06	0.000954187	0.85018	0.5	0.666667	0.5	rs603424	http://www.ebi.ac.uk/efo/EFO_0007974	Lipid or lipoprotein measurement	http://www.ebi.ac.uk/efo/EFO_0004529
5-dodecenoate (12:1n7)	vaccenic acid measurement	1	2	1	0	1	1.22332e-06	1.22332e-06	0.000954187	0.85018	0.5	0.666667	0.5	rs603424	http://www.ebi.ac.uk/efo/EFO_0007974	Lipid or lipoprotein measurement	http://www.ebi.ac.uk/efo/EFO_0004529
1-eicosadienoylglycerophosphocholine*	linoleic acid measurement	1	2	0	1	1	1.22332e-06	1.22332e-06	0.000954187	0.85018	0.5	0.666667	0.5	rs1535-rs174547	http://www.ebi.ac.uk/efo/EFO_0006807	Lipid or lipoprotein measurement	http://www.ebi.ac.uk/efo/EFO_0004529
docosapentaenoate (n3 DPA; 22:5n3)	fatty acid measurement, linoleic acid measurement	1	2	0	1	1	1.22332e-06	1.22332e-06	0.000954187	0.85018	0.5	0.666667	0.5	rs174538-rs174550	http://www.ebi.ac.uk/efo/EFO_0005110, http://www.ebi.ac.uk/efo/EFO_0006807	Lipid or lipoprotein measurement	http://www.ebi.ac.uk/efo/EFO_0004529
1-eicosadienoylglycerophosphocholine*	gondoic acid measurement	1	2	0	1	1	1.22332e-06	1.22332e-06	0.000954187	0.85018	0.5	0.666667	0.5	rs1535-rs174528	http://www.ebi.ac.uk/efo/EFO_0007975	Lipid or lipoprotein measurement	http://www.ebi.ac.uk/efo/EFO_0004529
1-palmitoleoylglycerophosphocholine*	vaccenic acid measurement	1	2	1	0	1	1.22332e-06	1.22332e-06	0.000954187	0.85018	0.5	0.666667	0.5	rs603424	http://www.ebi.ac.uk/efo/EFO_0007974	Lipid or lipoprotein measurement	http://www.ebi.ac.uk/efo/EFO_0004529
docosapentaenoate (n3 DPA; 22:5n3)	cholesteryl ester 20:4 measurement	1	2	0	1	1	1.22332e-06	1.22332e-06	0.000954187	0.85018	0.5	0.666667	0.5	rs174547-rs174538	http://www.ebi.ac.uk/efo/EFO_0010348	Lipid or lipoprotein measurement	http://www.ebi.ac.uk/efo/EFO_0004529
docosapentaenoate (n3 DPA; 22:5n3)	cholesteryl ester 18:3 measurement	1	2	0	1	1	1.22332e-06	1.22332e-06	0.000954187	0.85018	0.5	0.666667	0.5	rs174538-rs174535	http://www.ebi.ac.uk/efo/EFO_0010346	Lipid or lipoprotein measurement	http://www.ebi.ac.uk/efo/EFO_0004529
1-oleoylglycerol (1-monoolein)	vitamin measurement, alpha-tocopherol measurement	1	2	1	0	1	1.22332e-06	1.22332e-06	0.000954187	0.85018	0.5	0.666667	0.5	rs964184	http://www.ebi.ac.uk/efo/EFO_0004729, http://www.ebi.ac.uk/efo/EFO_0007898	Other measurement	http://www.ebi.ac.uk/efo/EFO_0001444
1-eicosadienoylglycerophosphocholine*	vaccenic acid measurement	1	2	0	1	1	1.22332e-06	1.22332e-06	0.000954187	0.85018	0.5	0.666667	0.5	rs1535-rs174528	http://www.ebi.ac.uk/efo/EFO_0007974	Lipid or lipoprotein measurement	http://www.ebi.ac.uk/efo/EFO_0004529
docosapentaenoate (n3 DPA; 22:5n3)	arachidonic acid measurement, fatty acid measurement	1	2	0	1	1	1.22332e-06	1.22332e-06	0.000954187	0.85018	0.5	0.666667	0.5	rs174545-rs174538	http://www.ebi.ac.uk/efo/EFO_0006808, http://www.ebi.ac.uk/efo/EFO_0005110	Lipid or lipoprotein measurement	http://www.ebi.ac.uk/efo/EFO_0004529
1-oleoylglycerol (1-monoolein)	triglyceride measurement, metabolic syndrome	1	2	0	1	1	1.22332e-06	1.22332e-06	0.000954187	0.85018	0.5	0.666667	0.5	rs964184-rs2075290	http://www.ebi.ac.uk/efo/EFO_0004530, http://www.ebi.ac.uk/efo/EFO_0000195	Lipid or lipoprotein measurement,Metabolic disorder	http://www.ebi.ac.uk/efo/EFO_0004529,http://www.ebi.ac.uk/efo/EFO_0000589
cysteine-glutathione disulfide	liver enzyme measurement, serum gamma-glutamyl transferase measurement	1	2	0	1	1	1.22332e-06	1.22332e-06	0.000954187	0.85018	0.5	0.666667	0.5	rs4820599-rs5760492	http://www.ebi.ac.uk/efo/EFO_0004582, http://www.ebi.ac.uk/efo/EFO_0004532	Liver enzyme measurement,Other measurement	http://www.ebi.ac.uk/efo/EFO_0004582,http://www.ebi.ac.uk/efo/EFO_0001444
1-oleoylglycerol (1-monoolein)	triacylglycerol 54:5 measurement	1	2	1	0	1	1.22332e-06	1.22332e-06	0.000954187	0.85018	0.5	0.666667	0.5	rs964184	http://www.ebi.ac.uk/efo/EFO_0010423	Lipid or lipoprotein measurement	http://www.ebi.ac.uk/efo/EFO_0004529
1-eicosadienoylglycerophosphocholine*	oleic acid measurement	1	2	0	1	1	1.22332e-06	1.22332e-06	0.000954187	0.85018	0.5	0.666667	0.5	rs102275-rs1535	http://www.ebi.ac.uk/efo/EFO_0006810	Lipid or lipoprotein measurement	http://www.ebi.ac.uk/efo/EFO_0004529
1-eicosadienoylglycerophosphocholine*	phosphatidylcholine 34:3 measurement	1	2	0	1	1	1.22332e-06	1.22332e-06	0.000954187	0.85018	0.5	0.666667	0.5	rs1535-rs174576	http://www.ebi.ac.uk/efo/EFO_0010377	Lipid or lipoprotein measurement	http://www.ebi.ac.uk/efo/EFO_0004529
1-eicosadienoylglycerophosphocholine*	phosphatidylcholine 36:4 measurement	1	2	0	1	1	1.22332e-06	1.22332e-06	0.000954187	0.85018	0.5	0.666667	0.5	rs102275-rs1535	http://www.ebi.ac.uk/efo/EFO_0010382	Lipid or lipoprotein measurement	http://www.ebi.ac.uk/efo/EFO_0004529
1-eicosadienoylglycerophosphocholine*	phosphatidylcholine 38:4 measurement	1	2	0	1	1	1.22332e-06	1.22332e-06	0.000954187	0.85018	0.5	0.666667	0.5	rs174545-rs1535	http://www.ebi.ac.uk/efo/EFO_0010386	Lipid or lipoprotein measurement	http://www.ebi.ac.uk/efo/EFO_0004529
1-eicosadienoylglycerophosphocholine*	phosphatidylcholine 38:5 measurement	1	2	0	1	1	1.22332e-06	1.22332e-06	0.000954187	0.85018	0.5	0.666667	0.5	rs1535-rs174535	http://www.ebi.ac.uk/efo/EFO_0010387	Lipid or lipoprotein measurement	http://www.ebi.ac.uk/efo/EFO_0004529
docosapentaenoate (n3 DPA; 22:5n3)	gondoic acid measurement	1	2	0	1	1	1.22332e-06	1.22332e-06	0.000954187	0.85018	0.5	0.666667	0.5	rs174538-rs174528	http://www.ebi.ac.uk/efo/EFO_0007975	Lipid or lipoprotein measurement	http://www.ebi.ac.uk/efo/EFO_0004529
1-oleoylglycerol (1-monoolein)	diacylglycerol 36:1 measurement	1	2	1	0	1	1.22332e-06	1.22332e-06	0.000954187	0.85018	0.5	0.666667	0.5	rs964184	http://www.ebi.ac.uk/efo/EFO_0010354	Lipid or lipoprotein measurement	http://www.ebi.ac.uk/efo/EFO_0004529
X-11550	high density lipoprotein cholesterol measurement, metabolic syndrome	1	2	0	1	1	1.22332e-06	1.22332e-06	0.000954187	0.85018	0.5	0.666667	0.5	rs3764261-rs247616	http://www.ebi.ac.uk/efo/EFO_0004612, http://www.ebi.ac.uk/efo/EFO_0000195	Lipid or lipoprotein measurement,Metabolic disorder	http://www.ebi.ac.uk/efo/EFO_0004732,http://www.ebi.ac.uk/efo/EFO_0000589
1-oleoylglycerol (1-monoolein)	triglyceride:HDL cholesterol ratio	1	2	0	1	1	1.22332e-06	1.22332e-06	0.000954187	0.85018	0.5	0.666667	0.5	rs964184-rs6589566	http://www.ebi.ac.uk/efo/EFO_0007929	Lipid or lipoprotein measurement	http://www.ebi.ac.uk/efo/EFO_0004732
1-eicosadienoylglycerophosphocholine*	lysophosphatidylethanolamine 20:4 measurement	1	2	0	1	1	1.22332e-06	1.22332e-06	0.000954187	0.85018	0.5	0.666667	0.5	rs1535-rs174548	http://www.ebi.ac.uk/efo/EFO_0010370	Lipid or lipoprotein measurement	http://www.ebi.ac.uk/efo/EFO_0004529
1-eicosadienoylglycerophosphocholine*	omega-3 polyunsaturated fatty acid measurement, metabolic syndrome	1	2	0	1	1	1.22332e-06	1.22332e-06	0.000954187	0.85018	0.5	0.666667	0.5	rs1535-rs174547	http://www.ebi.ac.uk/efo/EFO_0010119, http://www.ebi.ac.uk/efo/EFO_0000195	Lipid or lipoprotein measurement,Metabolic disorder	http://www.ebi.ac.uk/efo/EFO_0004529,http://www.ebi.ac.uk/efo/EFO_0000589
X-14086	angiotensin converting enzyme activity measurement	1	2	0	1	1	1.22332e-06	1.22332e-06	0.000954187	0.85018	0.5	0.666667	0.5	rs4343-rs4351	http://www.ebi.ac.uk/efo/EFO_0004463	Other measurement	http://www.ebi.ac.uk/efo/EFO_0001444
palmitoleate (16:1n7)	vaccenic acid measurement	1	2	1	0	1	1.22332e-06	1.22332e-06	0.000954187	0.85018	0.5	0.666667	0.5	rs603424	http://www.ebi.ac.uk/efo/EFO_0007974	Lipid or lipoprotein measurement	http://www.ebi.ac.uk/efo/EFO_0004529
octanoylcarnitine	serum metabolite measurement	21	126	1	1	2	0.00161845	1.23623e-06	0.000963181	0.859158	0.0137931	0.0272109	0.0273679	rs8396|rs7552404-rs12134854	http://www.ebi.ac.uk/efo/EFO_0005653	Other measurement	http://www.ebi.ac.uk/efo/EFO_0001444
X-11445	triglyceride measurement	4	746	0	2	2	0.00182519	1.24681e-06	0.000969249	0.866509	0.0026738	0.00533333	0.00469167	rs296381-rs296360|rs67981690-rs4149081	http://www.ebi.ac.uk/efo/EFO_0004530	Lipid or lipoprotein measurement	http://www.ebi.ac.uk/efo/EFO_0004529
adrenate (22:4n6)	triglyceride measurement	4	746	1	1	2	0.00182519	1.24681e-06	0.000969249	0.866509	0.0026738	0.00533333	0.00469167	rs174566-rs174550|rs174570	http://www.ebi.ac.uk/efo/EFO_0004530	Lipid or lipoprotein measurement	http://www.ebi.ac.uk/efo/EFO_0004529
androsterone sulfate	Alzheimer's disease, family history of Alzheimer‚Äôs disease	15	180	0	2	2	0.00165148	1.26451e-06	0.000981911	0.87881	0.0103627	0.0205128	0.020279	rs1859788-rs7794170-rs2293479-rs1076237|rs4727449-rs13242458	http://www.ebi.ac.uk/efo/EFO_0000249, http://www.ebi.ac.uk/efo/EFO_0009268	Neurological disorder,Other measurement	http://www.ebi.ac.uk/efo/EFO_0000618,http://www.ebi.ac.uk/efo/EFO_0001444
ADpSGEGDFXAEGGGVR*	low density lipoprotein cholesterol measurement	5	593	0	2	2	0.00181357	1.31244e-06	0.00101799	0.912121	0.0033557	0.00668896	0.00606159	rs516316-rs601338|rs2519093-rs651007	http://www.ebi.ac.uk/efo/EFO_0004611	Lipid or lipoprotein measurement	http://www.ebi.ac.uk/efo/EFO_0004732
tryptophan betaine	childhood onset asthma	11	257	0	2	2	0.00172916	1.35253e-06	0.00104792	0.939982	0.0075188	0.0149254	0.0144791	rs17622378-rs11739135|rs3749833-rs6894249	http://www.ebi.ac.uk/efo/EFO_0004591	Other disease	http://www.ebi.ac.uk/efo/EFO_0000408
ADpSGEGDFXAEGGGVR*	type II diabetes mellitus	5	605	0	2	2	0.00185027	1.36612e-06	0.00105727	0.949428	0.00328947	0.00655738	0.00594154	rs612169-rs505922|rs635634-rs651007	http://www.ebi.ac.uk/efo/EFO_0001360	Metabolic disorder	http://www.ebi.ac.uk/efo/EFO_0000589
isobutyrylcarnitine	blood metabolite measurement	18	156	2	0	2	0.00171754	1.3827e-06	0.00106891	0.960952	0.0116279	0.0229885	0.0229207	rs2404602|rs662138	http://www.ebi.ac.uk/efo/EFO_0005664	Other measurement	http://www.ebi.ac.uk/efo/EFO_0001444
1-linoleoylglycerophosphoethanolamine*	hemoglobin measurement	8	374	0	2	2	0.00183008	1.46003e-06	0.00112743	1	0.00526316	0.0104712	0.00992694	rs261332-rs2070895|rs174533-rs174535	http://www.ebi.ac.uk/efo/EFO_0004509	Hematological measurement	http://www.ebi.ac.uk/efo/EFO_0004503
X-13429	vitamin D measurement	20	145	1	1	2	0.00177381	1.48268e-06	0.00114365	1	0.0122699	0.0242424	0.0242737	rs112285002-rs296381|rs12317268	http://www.ebi.ac.uk/efo/EFO_0004631	Other measurement	http://www.ebi.ac.uk/efo/EFO_0001444
X-13431	blood metabolite measurement	19	156	1	1	2	0.00181295	1.54528e-06	0.00119062	1	0.0115607	0.0228571	0.022821	rs3738934|rs12566232-rs6693388	http://www.ebi.ac.uk/efo/EFO_0005664	Other measurement	http://www.ebi.ac.uk/efo/EFO_0001444
glutaroyl carnitine	urinary albumin to creatinine ratio	29	102	0	2	2	0.00180928	1.5631e-06	0.00120302	1	0.0155039	0.0305344	0.031024	rs1047891-rs715|rs1981524-rs11242113	http://www.ebi.ac.uk/efo/EFO_0007778	Other measurement	http://www.ebi.ac.uk/efo/EFO_0001444
1-arachidonoylglycerophosphoinositol*	urate measurement	12	253	1	1	2	0.00185699	1.57267e-06	0.00120904	1	0.00760456	0.0150943	0.0147046	rs174455|rs1871395-rs4149056	http://www.ebi.ac.uk/efo/EFO_0004531	Other measurement	http://www.ebi.ac.uk/efo/EFO_0001444
X-11787	chronic kidney disease, urinary metabolite measurement	29	104	0	2	2	0.00184476	1.62527e-06	0.00123933	1	0.0152672	0.0300752	0.0305426	rs10168931-rs4852316-rs10206899|rs11598953-rs685607	http://www.ebi.ac.uk/efo/EFO_0003884, http://www.ebi.ac.uk/efo/EFO_0005116	Other measurement,Other disease	http://www.ebi.ac.uk/efo/EFO_0000408,http://www.ebi.ac.uk/efo/EFO_0001444
dihomo-linolenate (20:3n3 or n6)	apolipoprotein A 1 measurement	7	458	0	2	2	0.00196098	1.64291e-06	0.00123933	1	0.00431965	0.00860215	0.00806064	rs34955778-rs6498540|rs174566-rs174548	http://www.ebi.ac.uk/efo/EFO_0004614	Lipid or lipoprotein measurement	http://www.ebi.ac.uk/efo/EFO_0004732
butyrylcarnitine	type II diabetes mellitus	60	605	0	3	3	0.0222032	1.69857e-06	0.00123933	1	0.00453172	0.00902256	0.0113008	rs1169288-rs2708081-rs2649999|rs1169293-rs73226260|rs692902-rs61953351	http://www.ebi.ac.uk/efo/EFO_0001360	Metabolic disorder	http://www.ebi.ac.uk/efo/EFO_0000589
X-12093	blood metabolite measurement	20	156	1	1	2	0.00190837	1.71687e-06	0.00123933	1	0.0114943	0.0227273	0.022719	rs4488133|rs10206899-rs12618600-rs12620074-rs10469966	http://www.ebi.ac.uk/efo/EFO_0005664	Other measurement	http://www.ebi.ac.uk/efo/EFO_0001444
X-11538	chronic kidney disease, urinary metabolite measurement	30	104	0	2	2	0.00190837	1.74129e-06	0.00123933	1	0.0151515	0.0298507	0.0303242	rs2108622-rs12611275|rs1871395-rs4149056	http://www.ebi.ac.uk/efo/EFO_0003884, http://www.ebi.ac.uk/efo/EFO_0005116	Other measurement,Other disease	http://www.ebi.ac.uk/efo/EFO_0000408,http://www.ebi.ac.uk/efo/EFO_0001444
eicosapentaenoate (EPA; 20:5n3)	fasting blood glucose measurement, asthma	3	1	0	1	1	1.83497e-06	1.83497e-06	0.00123933	1	0.333333	0.5	0.333333	rs174583-rs174556-rs174575	http://www.ebi.ac.uk/efo/EFO_0004465, http://www.ebi.ac.uk/efo/EFO_0000270	Other measurement,Other disease	http://www.ebi.ac.uk/efo/EFO_0000408,http://www.ebi.ac.uk/efo/EFO_0001444
stearidonate (18:4n3)	phosphatidylcholine 40:6 measurement	3	1	0	1	1	1.83497e-06	1.83497e-06	0.00123933	1	0.333333	0.5	0.333333	rs174601-rs174535	http://www.ebi.ac.uk/efo/EFO_0010389	Lipid or lipoprotein measurement	http://www.ebi.ac.uk/efo/EFO_0004529
stearidonate (18:4n3)	lysophosphatidylethanolamine 18:2 measurement	3	1	0	1	1	1.83497e-06	1.83497e-06	0.00123933	1	0.333333	0.5	0.333333	rs174601-rs4246215	http://www.ebi.ac.uk/efo/EFO_0010369	Lipid or lipoprotein measurement	http://www.ebi.ac.uk/efo/EFO_0004529
X-14189	angiotensin-converting enzyme measurement, Alzheimer's disease, Alzheimer's disease biomarker measurement	3	1	0	1	1	1.83497e-06	1.83497e-06	0.00123933	1	0.333333	0.5	0.333333	rs4295-rs4968782	http://www.ebi.ac.uk/efo/EFO_0006515, http://www.ebi.ac.uk/efo/EFO_0000249, http://www.ebi.ac.uk/efo/EFO_0006514	Neurological disorder,Other measurement	http://www.ebi.ac.uk/efo/EFO_0000618,http://www.ebi.ac.uk/efo/EFO_0001444
stearidonate (18:4n3)	lysophosphatidylcholine 22:6 measurement	3	1	0	1	1	1.83497e-06	1.83497e-06	0.00123933	1	0.333333	0.5	0.333333	rs174601-rs174550	http://www.ebi.ac.uk/efo/EFO_0010365	Lipid or lipoprotein measurement	http://www.ebi.ac.uk/efo/EFO_0004529
X-14189	platelet glycoprotein 4 measurement	3	1	1	0	1	1.83497e-06	1.83497e-06	0.00123933	1	0.333333	0.5	0.333333	rs651007	http://www.ebi.ac.uk/efo/EFO_0008262	Other measurement	http://www.ebi.ac.uk/efo/EFO_0001444
stearidonate (18:4n3)	lysophosphatidylcholine 20:4 measurement	3	1	0	1	1	1.83497e-06	1.83497e-06	0.00123933	1	0.333333	0.5	0.333333	rs174601-rs174550	http://www.ebi.ac.uk/efo/EFO_0010363	Lipid or lipoprotein measurement	http://www.ebi.ac.uk/efo/EFO_0004529
X-11423	hepatocyte growth factor receptor measurement	3	1	1	0	1	1.83497e-06	1.83497e-06	0.00123933	1	0.333333	0.5	0.333333	rs651007	http://www.ebi.ac.uk/efo/EFO_0008153	Other measurement	http://www.ebi.ac.uk/efo/EFO_0001444
X-11423	intercellular adhesion molecule 2 measurement	3	1	1	0	1	1.83497e-06	1.83497e-06	0.00123933	1	0.333333	0.5	0.333333	rs651007	http://www.ebi.ac.uk/efo/EFO_0008163	Other measurement	http://www.ebi.ac.uk/efo/EFO_0001444
X-18601	response to statin, myopathy	3	1	0	1	1	1.83497e-06	1.83497e-06	0.00123933	1	0.333333	0.5	0.333333	rs2199680-rs4149056	http://purl.obolibrary.org/obo/GO_0036273, http://www.ebi.ac.uk/efo/EFO_0004145	Response to drug,Other disease	http://purl.obolibrary.org/obo/GO_0042493,http://www.ebi.ac.uk/efo/EFO_0000408
X-10395	lipid or lipoprotein measurement, high density lipoprotein cholesterol measurement	3	1	0	1	1	1.83497e-06	1.83497e-06	0.00123933	1	0.333333	0.5	0.333333	rs1800775-rs711752	http://www.ebi.ac.uk/efo/EFO_0005105, http://www.ebi.ac.uk/efo/EFO_0004612	Lipid or lipoprotein measurement,Other measurement	http://www.ebi.ac.uk/efo/EFO_0001444,http://www.ebi.ac.uk/efo/EFO_0004732
X-10395	high density lipoprotein cholesterol measurement, response to fenofibrate	3	1	0	1	1	1.83497e-06	1.83497e-06	0.00123933	1	0.333333	0.5	0.333333	rs247617-rs1800775	http://www.ebi.ac.uk/efo/EFO_0004612, http://purl.obolibrary.org/obo/GO_1901557	Lipid or lipoprotein measurement,Response to drug	http://purl.obolibrary.org/obo/GO_0042493,http://www.ebi.ac.uk/efo/EFO_0004732
dehydroisoandrosterone sulfate (DHEA-S)	hormone measurement, dehydroepiandrosterone sulphate measurement	3	1	0	1	1	1.83497e-06	1.83497e-06	0.00123933	1	0.333333	0.5	0.333333	rs11761528-rs148982377	http://www.ebi.ac.uk/efo/EFO_0004730, http://www.ebi.ac.uk/efo/EFO_0007001	Other measurement	http://www.ebi.ac.uk/efo/EFO_0001444
eicosapentaenoate (EPA; 20:5n3)	docosahexaenoic acid measurement, metabolic syndrome	3	1	0	1	1	1.83497e-06	1.83497e-06	0.00123933	1	0.333333	0.5	0.333333	rs174547-rs174556-rs174575	http://www.ebi.ac.uk/efo/EFO_0007761, http://www.ebi.ac.uk/efo/EFO_0000195	Lipid or lipoprotein measurement,Metabolic disorder	http://www.ebi.ac.uk/efo/EFO_0004529,http://www.ebi.ac.uk/efo/EFO_0000589
gamma-glutamylglutamine	alanine measurement	3	1	1	0	1	1.83497e-06	1.83497e-06	0.00123933	1	0.333333	0.5	0.333333	rs1260326	http://www.ebi.ac.uk/efo/EFO_0009765	Other measurement	http://www.ebi.ac.uk/efo/EFO_0001444
X-10395	HDL cholesterol change measurement, response to statin, response to vitamin B3	3	1	0	1	1	1.83497e-06	1.83497e-06	0.00123933	1	0.333333	0.5	0.333333	rs1800775-rs3764261	http://www.ebi.ac.uk/efo/EFO_0007805, http://purl.obolibrary.org/obo/GO_0036273, http://www.ebi.ac.uk/efo/EFO_0010648	Biological process,Lipid or lipoprotein measurement,Response to drug	http://purl.obolibrary.org/obo/GO_0042493,http://purl.obolibrary.org/obo/GO_0008150,http://www.ebi.ac.uk/efo/EFO_0004732
eicosapentaenoate (EPA; 20:5n3)	dihomo-gamma-linolenic acid measurement	3	1	0	1	1	1.83497e-06	1.83497e-06	0.00123933	1	0.333333	0.5	0.333333	rs174548-rs174556-rs174575	http://www.ebi.ac.uk/efo/EFO_0007763	Lipid or lipoprotein measurement	http://www.ebi.ac.uk/efo/EFO_0004529
stearidonate (18:4n3)	lysophosphatidylcholine 20:5 measurement	3	1	0	1	1	1.83497e-06	1.83497e-06	0.00123933	1	0.333333	0.5	0.333333	rs174601-rs174548	http://www.ebi.ac.uk/efo/EFO_0010364	Lipid or lipoprotein measurement	http://www.ebi.ac.uk/efo/EFO_0004529
stearidonate (18:4n3)	adult onset asthma, fasting blood glucose measurement	3	1	0	1	1	1.83497e-06	1.83497e-06	0.00123933	1	0.333333	0.5	0.333333	rs174583-rs174601	http://www.ebi.ac.uk/efo/EFO_1002011, http://www.ebi.ac.uk/efo/EFO_0004465	Other measurement,Other disease	http://www.ebi.ac.uk/efo/EFO_0000408,http://www.ebi.ac.uk/efo/EFO_0001444
eicosapentaenoate (EPA; 20:5n3)	fatty acid measurement, fetal genotype effect measurement, breast milk measurement	3	1	1	0	1	1.83497e-06	1.83497e-06	0.00123933	1	0.333333	0.5	0.333333	rs174556	http://www.ebi.ac.uk/efo/EFO_0005110, http://www.ebi.ac.uk/efo/EFO_0007959, http://www.ebi.ac.uk/efo/EFO_0009092	Lipid or lipoprotein measurement,Other measurement	http://www.ebi.ac.uk/efo/EFO_0001444,http://www.ebi.ac.uk/efo/EFO_0004529
X-11423	digestive system infectious disease	3	1	0	1	1	1.83497e-06	1.83497e-06	0.00123933	1	0.333333	0.5	0.333333	rs635634-rs651007	http://purl.obolibrary.org/obo/MONDO_0043424	Digestive system disorder	http://www.ebi.ac.uk/efo/EFO_0000405
eicosapentaenoate (EPA; 20:5n3)	lysophosphatidylcholine 20:3 measurement	3	1	0	1	1	1.83497e-06	1.83497e-06	0.00123933	1	0.333333	0.5	0.333333	rs968567-rs174556-rs174575	http://www.ebi.ac.uk/efo/EFO_0010362	Lipid or lipoprotein measurement	http://www.ebi.ac.uk/efo/EFO_0004529
eicosapentaenoate (EPA; 20:5n3)	lysophosphatidylcholine 20:5 measurement	3	1	0	1	1	1.83497e-06	1.83497e-06	0.00123933	1	0.333333	0.5	0.333333	rs174548-rs174556-rs174575	http://www.ebi.ac.uk/efo/EFO_0010364	Lipid or lipoprotein measurement	http://www.ebi.ac.uk/efo/EFO_0004529
stearidonate (18:4n3)	phosphatidylcholine 34:2 measurement	3	1	0	1	1	1.83497e-06	1.83497e-06	0.00123933	1	0.333333	0.5	0.333333	rs174601-rs174574	http://www.ebi.ac.uk/efo/EFO_0010376	Lipid or lipoprotein measurement	http://www.ebi.ac.uk/efo/EFO_0004529
eicosapentaenoate (EPA; 20:5n3)	lysophosphatidylcholine 22:6 measurement	3	1	0	1	1	1.83497e-06	1.83497e-06	0.00123933	1	0.333333	0.5	0.333333	rs174550-rs174556-rs174575	http://www.ebi.ac.uk/efo/EFO_0010365	Lipid or lipoprotein measurement	http://www.ebi.ac.uk/efo/EFO_0004529
stearidonate (18:4n3)	phosphatidylcholine 32:1 measurement	3	1	0	1	1	1.83497e-06	1.83497e-06	0.00123933	1	0.333333	0.5	0.333333	rs174601-rs174541	http://www.ebi.ac.uk/efo/EFO_0010373	Lipid or lipoprotein measurement	http://www.ebi.ac.uk/efo/EFO_0004529
eicosapentaenoate (EPA; 20:5n3)	lysophosphatidylethanolamine 18:2 measurement	3	1	0	1	1	1.83497e-06	1.83497e-06	0.00123933	1	0.333333	0.5	0.333333	rs4246215-rs174556-rs174575	http://www.ebi.ac.uk/efo/EFO_0010369	Lipid or lipoprotein measurement	http://www.ebi.ac.uk/efo/EFO_0004529
X-14189	OX-2 membrane glycoprotein measurement	3	1	1	0	1	1.83497e-06	1.83497e-06	0.00123933	1	0.333333	0.5	0.333333	rs651007	http://www.ebi.ac.uk/efo/EFO_0008253	Other measurement	http://www.ebi.ac.uk/efo/EFO_0001444
stearidonate (18:4n3)	omega-6:omega-3 polyunsaturated fatty acid ratio, metabolic syndrome	3	1	0	1	1	1.83497e-06	1.83497e-06	0.00123933	1	0.333333	0.5	0.333333	rs174547-rs174601	http://www.ebi.ac.uk/efo/EFO_0010732, http://www.ebi.ac.uk/efo/EFO_0000195	Lipid or lipoprotein measurement,Metabolic disorder	http://www.ebi.ac.uk/efo/EFO_0004529,http://www.ebi.ac.uk/efo/EFO_0000589
eicosapentaenoate (EPA; 20:5n3)	omega-6:omega-3 polyunsaturated fatty acid ratio, metabolic syndrome	3	1	0	1	1	1.83497e-06	1.83497e-06	0.00123933	1	0.333333	0.5	0.333333	rs174547-rs174556-rs174575	http://www.ebi.ac.uk/efo/EFO_0010732, http://www.ebi.ac.uk/efo/EFO_0000195	Lipid or lipoprotein measurement,Metabolic disorder	http://www.ebi.ac.uk/efo/EFO_0004529,http://www.ebi.ac.uk/efo/EFO_0000589
eicosapentaenoate (EPA; 20:5n3)	phosphatidylcholine 32:1 measurement	3	1	0	1	1	1.83497e-06	1.83497e-06	0.00123933	1	0.333333	0.5	0.333333	rs174556-rs174575-rs174541	http://www.ebi.ac.uk/efo/EFO_0010373	Lipid or lipoprotein measurement	http://www.ebi.ac.uk/efo/EFO_0004529
eicosapentaenoate (EPA; 20:5n3)	phosphatidylcholine 34:2 measurement	3	1	0	1	1	1.83497e-06	1.83497e-06	0.00123933	1	0.333333	0.5	0.333333	rs174574-rs174556-rs174575	http://www.ebi.ac.uk/efo/EFO_0010376	Lipid or lipoprotein measurement	http://www.ebi.ac.uk/efo/EFO_0004529
eicosapentaenoate (EPA; 20:5n3)	phosphatidylcholine 40:6 measurement	3	1	0	1	1	1.83497e-06	1.83497e-06	0.00123933	1	0.333333	0.5	0.333333	rs174556-rs174575-rs174535	http://www.ebi.ac.uk/efo/EFO_0010389	Lipid or lipoprotein measurement	http://www.ebi.ac.uk/efo/EFO_0004529
X-18601	estrone conjugate measurement, estrogen-receptor positive breast cancer	3	1	0	1	1	1.83497e-06	1.83497e-06	0.00123933	1	0.333333	0.5	0.333333	rs2199680-rs4149056	http://www.ebi.ac.uk/efo/EFO_0007971, http://www.ebi.ac.uk/efo/EFO_1000649	Cancer,Other measurement	http://www.ebi.ac.uk/efo/EFO_0001444,http://www.ebi.ac.uk/efo/EFO_0000616
X-11423	OX-2 membrane glycoprotein measurement	3	1	1	0	1	1.83497e-06	1.83497e-06	0.00123933	1	0.333333	0.5	0.333333	rs651007	http://www.ebi.ac.uk/efo/EFO_0008253	Other measurement	http://www.ebi.ac.uk/efo/EFO_0001444
X-12644	estrone conjugate measurement, estrogen-receptor positive breast cancer	3	1	0	1	1	1.83497e-06	1.83497e-06	0.00123933	1	0.333333	0.5	0.333333	rs7969341-rs4149056	http://www.ebi.ac.uk/efo/EFO_0007971, http://www.ebi.ac.uk/efo/EFO_1000649	Cancer,Other measurement	http://www.ebi.ac.uk/efo/EFO_0001444,http://www.ebi.ac.uk/efo/EFO_0000616
X-11820	clinical ideal cardiovascular health	3	1	1	0	1	1.83497e-06	1.83497e-06	0.00123933	1	0.333333	0.5	0.333333	rs445925	http://www.ebi.ac.uk/efo/EFO_0007653	Other trait	http://www.ebi.ac.uk/efo/EFO_0000001
X-11820	clinical and behavioural ideal cardiovascular health	3	1	0	1	1	1.83497e-06	1.83497e-06	0.00123933	1	0.333333	0.5	0.333333	rs7412-rs445925	http://www.ebi.ac.uk/efo/EFO_0007654	Other trait	http://www.ebi.ac.uk/efo/EFO_0000001
3-methyl-2-oxovalerate	alanine measurement	3	1	1	0	1	1.83497e-06	1.83497e-06	0.00123933	1	0.333333	0.5	0.333333	rs1260326	http://www.ebi.ac.uk/efo/EFO_0009765	Other measurement	http://www.ebi.ac.uk/efo/EFO_0001444
X-18601	hormone measurement, cortisol:DHEAS ratio measurement	3	1	0	1	1	1.83497e-06	1.83497e-06	0.00123933	1	0.333333	0.5	0.333333	rs12533251-rs34670419	http://www.ebi.ac.uk/efo/EFO_0004730, http://www.ebi.ac.uk/efo/EFO_0010239	Other measurement	http://www.ebi.ac.uk/efo/EFO_0001444
eicosapentaenoate (EPA; 20:5n3)	fatty acid measurement, linolenic acid measurement	3	1	0	1	1	1.83497e-06	1.83497e-06	0.00123933	1	0.333333	0.5	0.333333	rs174601-rs174556-rs174575	http://www.ebi.ac.uk/efo/EFO_0005110, http://www.ebi.ac.uk/efo/EFO_0006811	Lipid or lipoprotein measurement	http://www.ebi.ac.uk/efo/EFO_0004529
X-18601	hormone measurement, dehydroepiandrosterone measurement	3	1	0	1	1	1.83497e-06	1.83497e-06	0.00123933	1	0.333333	0.5	0.333333	rs12533251-rs34670419	http://www.ebi.ac.uk/efo/EFO_0004730, http://www.ebi.ac.uk/efo/EFO_0010240	Other measurement	http://www.ebi.ac.uk/efo/EFO_0001444
X-18601	hormone measurement, dehydroepiandrosterone sulphate measurement	3	1	0	1	1	1.83497e-06	1.83497e-06	0.00123933	1	0.333333	0.5	0.333333	rs12533251-rs148982377	http://www.ebi.ac.uk/efo/EFO_0004730, http://www.ebi.ac.uk/efo/EFO_0007001	Other measurement	http://www.ebi.ac.uk/efo/EFO_0001444
eicosapentaenoate (EPA; 20:5n3)	triacylglycerol 54:4 measurement	3	1	0	1	1	1.83497e-06	1.83497e-06	0.00123933	1	0.333333	0.5	0.333333	rs174550-rs174556-rs174575	http://www.ebi.ac.uk/efo/EFO_0010422	Lipid or lipoprotein measurement	http://www.ebi.ac.uk/efo/EFO_0004529
3-methyl-2-oxovalerate	alpha-hydroxybutyric acid measurement	3	1	1	0	1	1.83497e-06	1.83497e-06	0.00123933	1	0.333333	0.5	0.333333	rs1260326	http://www.ebi.ac.uk/efo/EFO_0010458	Other measurement	http://www.ebi.ac.uk/efo/EFO_0001444
eicosapentaenoate (EPA; 20:5n3)	triacylglycerol 58:10 measurement	3	1	0	1	1	1.83497e-06	1.83497e-06	0.00123933	1	0.333333	0.5	0.333333	rs174548-rs174556-rs174575	http://www.ebi.ac.uk/efo/EFO_0010437	Lipid or lipoprotein measurement	http://www.ebi.ac.uk/efo/EFO_0004529
gamma-glutamylglutamine	alpha-hydroxybutyric acid measurement	3	1	1	0	1	1.83497e-06	1.83497e-06	0.00123933	1	0.333333	0.5	0.333333	rs1260326	http://www.ebi.ac.uk/efo/EFO_0010458	Other measurement	http://www.ebi.ac.uk/efo/EFO_0001444
X-11423	carbohydrate sulfotransferase 15 measurement	3	1	1	0	1	1.83497e-06	1.83497e-06	0.00123933	1	0.333333	0.5	0.333333	rs651007	http://www.ebi.ac.uk/efo/EFO_0008066	Other measurement	http://www.ebi.ac.uk/efo/EFO_0001444
X-18601	response to methotrexate	3	1	0	1	1	1.83497e-06	1.83497e-06	0.00123933	1	0.333333	0.5	0.333333	rs2199680-rs4149080	http://purl.obolibrary.org/obo/GO_0031427	Response to drug	http://purl.obolibrary.org/obo/GO_0042493
X-10395	HDL cholesterol change measurement, response to statin	3	1	0	1	1	1.83497e-06	1.83497e-06	0.00123933	1	0.333333	0.5	0.333333	rs1800775-rs247616	http://www.ebi.ac.uk/efo/EFO_0007805, http://purl.obolibrary.org/obo/GO_0036273	Lipid or lipoprotein measurement,Response to drug	http://purl.obolibrary.org/obo/GO_0042493,http://www.ebi.ac.uk/efo/EFO_0004732
dehydroisoandrosterone sulfate (DHEA-S)	hormone measurement, dehydroepiandrosterone measurement	3	1	0	1	1	1.83497e-06	1.83497e-06	0.00123933	1	0.333333	0.5	0.333333	rs34670419-rs11761528	http://www.ebi.ac.uk/efo/EFO_0004730, http://www.ebi.ac.uk/efo/EFO_0010240	Other measurement	http://www.ebi.ac.uk/efo/EFO_0001444
eicosapentaenoate (EPA; 20:5n3)	delta-6 desaturase measurement	3	1	0	1	1	1.83497e-06	1.83497e-06	0.00123933	1	0.333333	0.5	0.333333	rs174548-rs174556-rs174575	http://www.ebi.ac.uk/efo/EFO_0007765	Other measurement	http://www.ebi.ac.uk/efo/EFO_0001444
X-14473	response to platelet aggregation inhibitor	3	1	0	1	1	1.83497e-06	1.83497e-06	0.00123933	1	0.333333	0.5	0.333333	rs4986894-rs12777823	http://purl.obolibrary.org/obo/GO_0061478	Response to drug	http://purl.obolibrary.org/obo/GO_0042493
stearidonate (18:4n3)	cholesteryl ester 20:5 measurement	3	1	0	1	1	1.83497e-06	1.83497e-06	0.00123933	1	0.333333	0.5	0.333333	rs174601-rs174548	http://www.ebi.ac.uk/efo/EFO_0010349	Lipid or lipoprotein measurement	http://www.ebi.ac.uk/efo/EFO_0004529
gamma-glutamylglutamine	phosphatidylcholine 32:2 measurement	3	1	1	0	1	1.83497e-06	1.83497e-06	0.00123933	1	0.333333	0.5	0.333333	rs1260326	http://www.ebi.ac.uk/efo/EFO_0010374	Lipid or lipoprotein measurement	http://www.ebi.ac.uk/efo/EFO_0004529
X-14304	angiotensin-converting enzyme measurement, Alzheimer's disease, Alzheimer's disease biomarker measurement	3	1	0	1	1	1.83497e-06	1.83497e-06	0.00123933	1	0.333333	0.5	0.333333	rs4295-rs4968782	http://www.ebi.ac.uk/efo/EFO_0006515, http://www.ebi.ac.uk/efo/EFO_0000249, http://www.ebi.ac.uk/efo/EFO_0006514	Neurological disorder,Other measurement	http://www.ebi.ac.uk/efo/EFO_0000618,http://www.ebi.ac.uk/efo/EFO_0001444
3-methyl-2-oxovalerate	mannose measurement, blood metabolite measurement	3	1	1	0	1	1.83497e-06	1.83497e-06	0.00123933	1	0.333333	0.5	0.333333	rs1260326	http://www.ebi.ac.uk/efo/EFO_0006958, http://www.ebi.ac.uk/efo/EFO_0005664	Other measurement	http://www.ebi.ac.uk/efo/EFO_0001444
X-14304	OX-2 membrane glycoprotein measurement	3	1	0	1	1	1.83497e-06	1.83497e-06	0.00123933	1	0.333333	0.5	0.333333	rs579459-rs651007	http://www.ebi.ac.uk/efo/EFO_0008253	Other measurement	http://www.ebi.ac.uk/efo/EFO_0001444
X-14189	intercellular adhesion molecule 2 measurement	3	1	1	0	1	1.83497e-06	1.83497e-06	0.00123933	1	0.333333	0.5	0.333333	rs651007	http://www.ebi.ac.uk/efo/EFO_0008163	Other measurement	http://www.ebi.ac.uk/efo/EFO_0001444
stearidonate (18:4n3)	delta-6 desaturase measurement	3	1	0	1	1	1.83497e-06	1.83497e-06	0.00123933	1	0.333333	0.5	0.333333	rs174601-rs174548	http://www.ebi.ac.uk/efo/EFO_0007765	Other measurement	http://www.ebi.ac.uk/efo/EFO_0001444
3-methyl-2-oxovalerate	urinary sodium to potassium ratio	3	1	0	1	1	1.83497e-06	1.83497e-06	0.00123933	1	0.333333	0.5	0.333333	rs1260326-rs4665972	http://www.ebi.ac.uk/efo/EFO_0009884	Other measurement	http://www.ebi.ac.uk/efo/EFO_0001444
stearidonate (18:4n3)	fasting blood glucose measurement, asthma	3	1	0	1	1	1.83497e-06	1.83497e-06	0.00123933	1	0.333333	0.5	0.333333	rs174583-rs174601	http://www.ebi.ac.uk/efo/EFO_0004465, http://www.ebi.ac.uk/efo/EFO_0000270	Other measurement,Other disease	http://www.ebi.ac.uk/efo/EFO_0000408,http://www.ebi.ac.uk/efo/EFO_0001444
stearidonate (18:4n3)	dihomo-gamma-linolenic acid measurement	3	1	0	1	1	1.83497e-06	1.83497e-06	0.00123933	1	0.333333	0.5	0.333333	rs174601-rs174548	http://www.ebi.ac.uk/efo/EFO_0007763	Lipid or lipoprotein measurement	http://www.ebi.ac.uk/efo/EFO_0004529
eicosapentaenoate (EPA; 20:5n3)	adult onset asthma, fasting blood glucose measurement	3	1	0	1	1	1.83497e-06	1.83497e-06	0.00123933	1	0.333333	0.5	0.333333	rs174583-rs174556-rs174575	http://www.ebi.ac.uk/efo/EFO_1002011, http://www.ebi.ac.uk/efo/EFO_0004465	Other measurement,Other disease	http://www.ebi.ac.uk/efo/EFO_0000408,http://www.ebi.ac.uk/efo/EFO_0001444
gamma-glutamylglutamine	triacylglycerol 48:2 measurement	3	1	1	0	1	1.83497e-06	1.83497e-06	0.00123933	1	0.333333	0.5	0.333333	rs1260326	http://www.ebi.ac.uk/efo/EFO_0010405	Lipid or lipoprotein measurement	http://www.ebi.ac.uk/efo/EFO_0004529
gamma-glutamylglutamine	triacylglycerol 48:3 measurement	3	1	1	0	1	1.83497e-06	1.83497e-06	0.00123933	1	0.333333	0.5	0.333333	rs1260326	http://www.ebi.ac.uk/efo/EFO_0010406	Lipid or lipoprotein measurement	http://www.ebi.ac.uk/efo/EFO_0004529
gamma-glutamylglutamine	triacylglycerol 50:3 measurement	3	1	1	0	1	1.83497e-06	1.83497e-06	0.00123933	1	0.333333	0.5	0.333333	rs1260326	http://www.ebi.ac.uk/efo/EFO_0010410	Lipid or lipoprotein measurement	http://www.ebi.ac.uk/efo/EFO_0004529
3-methyl-2-oxovalerate	phosphatidylcholine 32:2 measurement	3	1	1	0	1	1.83497e-06	1.83497e-06	0.00123933	1	0.333333	0.5	0.333333	rs1260326	http://www.ebi.ac.uk/efo/EFO_0010374	Lipid or lipoprotein measurement	http://www.ebi.ac.uk/efo/EFO_0004529
gamma-glutamylglutamine	triacylglycerol 50:4 measurement	3	1	1	0	1	1.83497e-06	1.83497e-06	0.00123933	1	0.333333	0.5	0.333333	rs1260326	http://www.ebi.ac.uk/efo/EFO_0010411	Lipid or lipoprotein measurement	http://www.ebi.ac.uk/efo/EFO_0004529
stearidonate (18:4n3)	docosahexaenoic acid measurement, metabolic syndrome	3	1	0	1	1	1.83497e-06	1.83497e-06	0.00123933	1	0.333333	0.5	0.333333	rs174547-rs174601	http://www.ebi.ac.uk/efo/EFO_0007761, http://www.ebi.ac.uk/efo/EFO_0000195	Lipid or lipoprotein measurement,Metabolic disorder	http://www.ebi.ac.uk/efo/EFO_0004529,http://www.ebi.ac.uk/efo/EFO_0000589
3-methyl-2-oxovalerate	triacylglycerol 50:4 measurement	3	1	1	0	1	1.83497e-06	1.83497e-06	0.00123933	1	0.333333	0.5	0.333333	rs1260326	http://www.ebi.ac.uk/efo/EFO_0010411	Lipid or lipoprotein measurement	http://www.ebi.ac.uk/efo/EFO_0004529
3-methyl-2-oxovalerate	triacylglycerol 50:3 measurement	3	1	1	0	1	1.83497e-06	1.83497e-06	0.00123933	1	0.333333	0.5	0.333333	rs1260326	http://www.ebi.ac.uk/efo/EFO_0010410	Lipid or lipoprotein measurement	http://www.ebi.ac.uk/efo/EFO_0004529
3-methyl-2-oxovalerate	triacylglycerol 48:3 measurement	3	1	1	0	1	1.83497e-06	1.83497e-06	0.00123933	1	0.333333	0.5	0.333333	rs1260326	http://www.ebi.ac.uk/efo/EFO_0010406	Lipid or lipoprotein measurement	http://www.ebi.ac.uk/efo/EFO_0004529
X-14189	protein jagged-1 measurement	3	1	1	0	1	1.83497e-06	1.83497e-06	0.00123933	1	0.333333	0.5	0.333333	rs651007	http://www.ebi.ac.uk/efo/EFO_0008271	Other measurement	http://www.ebi.ac.uk/efo/EFO_0001444
3-methyl-2-oxovalerate	triacylglycerol 48:2 measurement	3	1	1	0	1	1.83497e-06	1.83497e-06	0.00123933	1	0.333333	0.5	0.333333	rs1260326	http://www.ebi.ac.uk/efo/EFO_0010405	Lipid or lipoprotein measurement	http://www.ebi.ac.uk/efo/EFO_0004529
gamma-glutamylglutamine	urinary sodium to potassium ratio	3	1	0	1	1	1.83497e-06	1.83497e-06	0.00123933	1	0.333333	0.5	0.333333	rs1260326-rs4665972	http://www.ebi.ac.uk/efo/EFO_0009884	Other measurement	http://www.ebi.ac.uk/efo/EFO_0001444
stearidonate (18:4n3)	triacylglycerol 54:4 measurement	3	1	0	1	1	1.83497e-06	1.83497e-06	0.00123933	1	0.333333	0.5	0.333333	rs174601-rs174550	http://www.ebi.ac.uk/efo/EFO_0010422	Lipid or lipoprotein measurement	http://www.ebi.ac.uk/efo/EFO_0004529
X-14304	carbohydrate sulfotransferase 15 measurement	3	1	0	1	1	1.83497e-06	1.83497e-06	0.00123933	1	0.333333	0.5	0.333333	rs579459-rs651007	http://www.ebi.ac.uk/efo/EFO_0008066	Other measurement	http://www.ebi.ac.uk/efo/EFO_0001444
X-14189	hepatocyte growth factor receptor measurement	3	1	1	0	1	1.83497e-06	1.83497e-06	0.00123933	1	0.333333	0.5	0.333333	rs651007	http://www.ebi.ac.uk/efo/EFO_0008153	Other measurement	http://www.ebi.ac.uk/efo/EFO_0001444
lysine	lysine measurement, serum metabolite measurement	3	1	0	1	1	1.83497e-06	1.83497e-06	0.00123933	1	0.333333	0.5	0.333333	rs8056893-rs2863979	http://www.ebi.ac.uk/efo/EFO_0005002, http://www.ebi.ac.uk/efo/EFO_0005653	Other measurement	http://www.ebi.ac.uk/efo/EFO_0001444
gamma-glutamylglutamine	mannose measurement, blood metabolite measurement	3	1	1	0	1	1.83497e-06	1.83497e-06	0.00123933	1	0.333333	0.5	0.333333	rs1260326	http://www.ebi.ac.uk/efo/EFO_0006958, http://www.ebi.ac.uk/efo/EFO_0005664	Other measurement	http://www.ebi.ac.uk/efo/EFO_0001444
X-11423	platelet glycoprotein 4 measurement	3	1	1	0	1	1.83497e-06	1.83497e-06	0.00123933	1	0.333333	0.5	0.333333	rs651007	http://www.ebi.ac.uk/efo/EFO_0008262	Other measurement	http://www.ebi.ac.uk/efo/EFO_0001444
X-12644	response to methotrexate	3	1	0	1	1	1.83497e-06	1.83497e-06	0.00123933	1	0.333333	0.5	0.333333	rs4149080-rs7969341	http://purl.obolibrary.org/obo/GO_0031427	Response to drug	http://purl.obolibrary.org/obo/GO_0042493
X-12644	response to statin, myopathy	3	1	0	1	1	1.83497e-06	1.83497e-06	0.00123933	1	0.333333	0.5	0.333333	rs7969341-rs4149056	http://purl.obolibrary.org/obo/GO_0036273, http://www.ebi.ac.uk/efo/EFO_0004145	Response to drug,Other disease	http://purl.obolibrary.org/obo/GO_0042493,http://www.ebi.ac.uk/efo/EFO_0000408
dehydroisoandrosterone sulfate (DHEA-S)	hormone measurement, cortisol:DHEAS ratio measurement	3	1	0	1	1	1.83497e-06	1.83497e-06	0.00123933	1	0.333333	0.5	0.333333	rs34670419-rs11761528	http://www.ebi.ac.uk/efo/EFO_0004730, http://www.ebi.ac.uk/efo/EFO_0010239	Other measurement	http://www.ebi.ac.uk/efo/EFO_0001444
X-14304	protein jagged-1 measurement	3	1	0	1	1	1.83497e-06	1.83497e-06	0.00123933	1	0.333333	0.5	0.333333	rs579459-rs651007	http://www.ebi.ac.uk/efo/EFO_0008271	Other measurement	http://www.ebi.ac.uk/efo/EFO_0001444
X-11423	protein jagged-1 measurement	3	1	1	0	1	1.83497e-06	1.83497e-06	0.00123933	1	0.333333	0.5	0.333333	rs651007	http://www.ebi.ac.uk/efo/EFO_0008271	Other measurement	http://www.ebi.ac.uk/efo/EFO_0001444
X-14304	platelet glycoprotein 4 measurement	3	1	0	1	1	1.83497e-06	1.83497e-06	0.00123933	1	0.333333	0.5	0.333333	rs579459-rs651007	http://www.ebi.ac.uk/efo/EFO_0008262	Other measurement	http://www.ebi.ac.uk/efo/EFO_0001444
X-14304	intercellular adhesion molecule 2 measurement	3	1	0	1	1	1.83497e-06	1.83497e-06	0.00123933	1	0.333333	0.5	0.333333	rs579459-rs651007	http://www.ebi.ac.uk/efo/EFO_0008163	Other measurement	http://www.ebi.ac.uk/efo/EFO_0001444
stearidonate (18:4n3)	fatty acid measurement, linolenic acid measurement	3	1	1	0	1	1.83497e-06	1.83497e-06	0.00123933	1	0.333333	0.5	0.333333	rs174601	http://www.ebi.ac.uk/efo/EFO_0005110, http://www.ebi.ac.uk/efo/EFO_0006811	Lipid or lipoprotein measurement	http://www.ebi.ac.uk/efo/EFO_0004529
3-methyl-2-oxovalerate	leptin measurement, fasting blood insulin measurement	3	1	0	1	1	1.83497e-06	1.83497e-06	0.00123933	1	0.333333	0.5	0.333333	rs1260326-rs780094	http://www.ebi.ac.uk/efo/EFO_0005000, http://www.ebi.ac.uk/efo/EFO_0004466	Other measurement	http://www.ebi.ac.uk/efo/EFO_0001444
eicosapentaenoate (EPA; 20:5n3)	cholesteryl ester 20:5 measurement	3	1	0	1	1	1.83497e-06	1.83497e-06	0.00123933	1	0.333333	0.5	0.333333	rs174548-rs174556-rs174575	http://www.ebi.ac.uk/efo/EFO_0010349	Lipid or lipoprotein measurement	http://www.ebi.ac.uk/efo/EFO_0004529
X-14304	hepatocyte growth factor receptor measurement	3	1	0	1	1	1.83497e-06	1.83497e-06	0.00123933	1	0.333333	0.5	0.333333	rs579459-rs651007	http://www.ebi.ac.uk/efo/EFO_0008153	Other measurement	http://www.ebi.ac.uk/efo/EFO_0001444
eicosapentaenoate (EPA; 20:5n3)	lysophosphatidylcholine 20:4 measurement	3	1	0	1	1	1.83497e-06	1.83497e-06	0.00123933	1	0.333333	0.5	0.333333	rs174550-rs174556-rs174575	http://www.ebi.ac.uk/efo/EFO_0010363	Lipid or lipoprotein measurement	http://www.ebi.ac.uk/efo/EFO_0004529
X-14189	carbohydrate sulfotransferase 15 measurement	3	1	1	0	1	1.83497e-06	1.83497e-06	0.00123933	1	0.333333	0.5	0.333333	rs651007	http://www.ebi.ac.uk/efo/EFO_0008066	Other measurement	http://www.ebi.ac.uk/efo/EFO_0001444
stearidonate (18:4n3)	fatty acid measurement, fetal genotype effect measurement, breast milk measurement	3	1	0	1	1	1.83497e-06	1.83497e-06	0.00123933	1	0.333333	0.5	0.333333	rs174601-rs174556	http://www.ebi.ac.uk/efo/EFO_0005110, http://www.ebi.ac.uk/efo/EFO_0007959, http://www.ebi.ac.uk/efo/EFO_0009092	Lipid or lipoprotein measurement,Other measurement	http://www.ebi.ac.uk/efo/EFO_0001444,http://www.ebi.ac.uk/efo/EFO_0004529
X-14304	digestive system infectious disease	3	1	0	1	1	1.83497e-06	1.83497e-06	0.00123933	1	0.333333	0.5	0.333333	rs579459-rs635634	http://purl.obolibrary.org/obo/MONDO_0043424	Digestive system disorder	http://www.ebi.ac.uk/efo/EFO_0000405
X-14189	digestive system infectious disease	3	1	0	1	1	1.83497e-06	1.83497e-06	0.00123933	1	0.333333	0.5	0.333333	rs635634-rs651007	http://purl.obolibrary.org/obo/MONDO_0043424	Digestive system disorder	http://www.ebi.ac.uk/efo/EFO_0000405
3-methyl-2-oxovalerate	leptin measurement, HOMA-IR	3	1	0	1	1	1.83497e-06	1.83497e-06	0.00123933	1	0.333333	0.5	0.333333	rs1260326-rs780094	http://www.ebi.ac.uk/efo/EFO_0005000, http://www.ebi.ac.uk/efo/EFO_0004501	Other measurement	http://www.ebi.ac.uk/efo/EFO_0001444
stearidonate (18:4n3)	triacylglycerol 58:10 measurement	3	1	0	1	1	1.83497e-06	1.83497e-06	0.00123933	1	0.333333	0.5	0.333333	rs174601-rs174548	http://www.ebi.ac.uk/efo/EFO_0010437	Lipid or lipoprotein measurement	http://www.ebi.ac.uk/efo/EFO_0004529
gamma-glutamylglutamine	leptin measurement, HOMA-IR	3	1	0	1	1	1.83497e-06	1.83497e-06	0.00123933	1	0.333333	0.5	0.333333	rs1260326-rs780094	http://www.ebi.ac.uk/efo/EFO_0005000, http://www.ebi.ac.uk/efo/EFO_0004501	Other measurement	http://www.ebi.ac.uk/efo/EFO_0001444
gamma-glutamylglutamine	leptin measurement, fasting blood insulin measurement	3	1	0	1	1	1.83497e-06	1.83497e-06	0.00123933	1	0.333333	0.5	0.333333	rs1260326-rs780094	http://www.ebi.ac.uk/efo/EFO_0005000, http://www.ebi.ac.uk/efo/EFO_0004466	Other measurement	http://www.ebi.ac.uk/efo/EFO_0001444
1-eicosadienoylglycerophosphocholine*	laryngeal squamous cell carcinoma	1	3	0	1	1	1.83497e-06	1.83497e-06	0.00123933	1	0.333333	0.5	0.333333	rs1535-rs174549	http://www.ebi.ac.uk/efo/EFO_0006352	Cancer	http://www.ebi.ac.uk/efo/EFO_0000616
docosapentaenoate (n3 DPA; 22:5n3)	cholesteryl ester 16:0 measurement	1	3	0	1	1	1.83497e-06	1.83497e-06	0.00123933	1	0.333333	0.5	0.333333	rs174548-rs174538	http://www.ebi.ac.uk/efo/EFO_0010341	Lipid or lipoprotein measurement	http://www.ebi.ac.uk/efo/EFO_0004529
X-14662	response to antineoplastic agent	1	3	0	1	1	1.83497e-06	1.83497e-06	0.00123933	1	0.333333	0.5	0.333333	rs11045879-rs7969341	http://purl.obolibrary.org/obo/GO_0097327	Response to drug	http://purl.obolibrary.org/obo/GO_0042493
docosapentaenoate (n3 DPA; 22:5n3)	arachidonic acid measurement	1	3	0	1	1	1.83497e-06	1.83497e-06	0.00123933	1	0.333333	0.5	0.333333	rs174577-rs174538	http://www.ebi.ac.uk/efo/EFO_0006808	Lipid or lipoprotein measurement	http://www.ebi.ac.uk/efo/EFO_0004529
docosapentaenoate (n3 DPA; 22:5n3)	laryngeal squamous cell carcinoma	1	3	0	1	1	1.83497e-06	1.83497e-06	0.00123933	1	0.333333	0.5	0.333333	rs174538-rs174549	http://www.ebi.ac.uk/efo/EFO_0006352	Cancer	http://www.ebi.ac.uk/efo/EFO_0000616
1-oleoylglycerol (1-monoolein)	vitamin E measurement	1	3	1	0	1	1.83497e-06	1.83497e-06	0.00123933	1	0.333333	0.5	0.333333	rs964184	http://www.ebi.ac.uk/efo/EFO_0004867	Other measurement	http://www.ebi.ac.uk/efo/EFO_0001444
docosapentaenoate (n3 DPA; 22:5n3)	fatty acid measurement, oleic acid measurement	1	3	0	1	1	1.83497e-06	1.83497e-06	0.00123933	1	0.333333	0.5	0.333333	rs174538-rs174535	http://www.ebi.ac.uk/efo/EFO_0005110, http://www.ebi.ac.uk/efo/EFO_0006810	Lipid or lipoprotein measurement	http://www.ebi.ac.uk/efo/EFO_0004529
X-11550	cholesteryl ester transfer protein measurement	1	3	1	0	1	1.83497e-06	1.83497e-06	0.00123933	1	0.333333	0.5	0.333333	rs247616	http://www.ebi.ac.uk/efo/EFO_0009133	Hematological measurement	http://www.ebi.ac.uk/efo/EFO_0004503
X-12990	cis/trans-18:2 fatty acid measurement, trans fatty acid measurement	1	3	0	1	1	1.83497e-06	1.83497e-06	0.00123933	1	0.333333	0.5	0.333333	rs2727271-rs2072114	http://www.ebi.ac.uk/efo/EFO_0006824, http://www.ebi.ac.uk/efo/EFO_0006821	Lipid or lipoprotein measurement	http://www.ebi.ac.uk/efo/EFO_0004529
1-eicosadienoylglycerophosphocholine*	phosphatidylethanolamine ether measurement	1	3	0	1	1	1.83497e-06	1.83497e-06	0.00123933	1	0.333333	0.5	0.333333	rs1535-rs174549	http://www.ebi.ac.uk/efo/EFO_0010229	Lipid or lipoprotein measurement	http://www.ebi.ac.uk/efo/EFO_0004529
1-eicosadienoylglycerophosphocholine*	fatty acid measurement, oleic acid measurement	1	3	0	1	1	1.83497e-06	1.83497e-06	0.00123933	1	0.333333	0.5	0.333333	rs1535-rs174535	http://www.ebi.ac.uk/efo/EFO_0005110, http://www.ebi.ac.uk/efo/EFO_0006810	Lipid or lipoprotein measurement	http://www.ebi.ac.uk/efo/EFO_0004529
X-11412	cholesteryl ester transfer protein measurement	1	3	0	1	1	1.83497e-06	1.83497e-06	0.00123933	1	0.333333	0.5	0.333333	rs3764261-rs247616	http://www.ebi.ac.uk/efo/EFO_0009133	Hematological measurement	http://www.ebi.ac.uk/efo/EFO_0004503
docosapentaenoate (n3 DPA; 22:5n3)	cis/trans-18:2 fatty acid measurement, trans fatty acid measurement	1	3	0	1	1	1.83497e-06	1.83497e-06	0.00123933	1	0.333333	0.5	0.333333	rs174538-rs174549	http://www.ebi.ac.uk/efo/EFO_0006824, http://www.ebi.ac.uk/efo/EFO_0006821	Lipid or lipoprotein measurement	http://www.ebi.ac.uk/efo/EFO_0004529
1-eicosadienoylglycerophosphocholine*	cis/trans-18:2 fatty acid measurement, trans fatty acid measurement	1	3	0	1	1	1.83497e-06	1.83497e-06	0.00123933	1	0.333333	0.5	0.333333	rs1535-rs174549	http://www.ebi.ac.uk/efo/EFO_0006824, http://www.ebi.ac.uk/efo/EFO_0006821	Lipid or lipoprotein measurement	http://www.ebi.ac.uk/efo/EFO_0004529
1-eicosadienoylglycerophosphocholine*	cholesteryl ester 16:0 measurement	1	3	0	1	1	1.83497e-06	1.83497e-06	0.00123933	1	0.333333	0.5	0.333333	rs1535-rs174548	http://www.ebi.ac.uk/efo/EFO_0010341	Lipid or lipoprotein measurement	http://www.ebi.ac.uk/efo/EFO_0004529
1-eicosadienoylglycerophosphocholine*	arachidonic acid measurement	1	3	0	1	1	1.83497e-06	1.83497e-06	0.00123933	1	0.333333	0.5	0.333333	rs174577-rs1535	http://www.ebi.ac.uk/efo/EFO_0006808	Lipid or lipoprotein measurement	http://www.ebi.ac.uk/efo/EFO_0004529
docosapentaenoate (n3 DPA; 22:5n3)	phosphatidylethanolamine ether measurement	1	3	0	1	1	1.83497e-06	1.83497e-06	0.00123933	1	0.333333	0.5	0.333333	rs174538-rs174549	http://www.ebi.ac.uk/efo/EFO_0010229	Lipid or lipoprotein measurement	http://www.ebi.ac.uk/efo/EFO_0004529
dimethylarginine (SDMA + ADMA)	beta-aminoisobutyric acid measurement	1	3	0	1	1	1.83497e-06	1.83497e-06	0.00123933	1	0.333333	0.5	0.333333	rs37370-rs37379	http://www.ebi.ac.uk/efo/EFO_0010464	Other measurement	http://www.ebi.ac.uk/efo/EFO_0001444
kynurenine	platelet count	9	370	1	1	2	0.00203682	1.83693e-06	0.00123945	1	0.00530504	0.0105541	0.0100812	rs3184504|rs3809272-rs1265566	http://www.ebi.ac.uk/efo/EFO_0004309	Hematological measurement	http://www.ebi.ac.uk/efo/EFO_0004503
uridine	mean corpuscular hemoglobin	4	918	0	2	2	0.00224601	1.88824e-06	0.00127283	1	0.00217391	0.00433839	0.00381263	rs131794-rs140522|rs532545-rs2072671	http://www.ebi.ac.uk/efo/EFO_0004527	Hematological measurement	http://www.ebi.ac.uk/efo/EFO_0004503
uridine	erythrocyte count	4	937	0	2	2	0.00229249	1.96722e-06	0.00132479	1	0.00212993	0.0042508	0.00373532	rs131794-rs140522|rs532545-rs2072671	http://www.ebi.ac.uk/efo/EFO_0004305	Hematological measurement	http://www.ebi.ac.uk/efo/EFO_0004503
N-acetylornithine	chronic kidney disease, urinary metabolite measurement	32	104	0	2	2	0.0020356	1.98531e-06	0.00133567	1	0.0149254	0.0294118	0.0298942	rs6740766-rs10168931-rs2421574|rs1430346-rs1864490-rs10203600	http://www.ebi.ac.uk/efo/EFO_0003884, http://www.ebi.ac.uk/efo/EFO_0005116	Other measurement,Other disease	http://www.ebi.ac.uk/efo/EFO_0000408,http://www.ebi.ac.uk/efo/EFO_0001444
ADpSGEGDFXAEGGGVR*	triglyceride measurement	5	746	0	2	2	0.00228149	2.07739e-06	0.00139627	1	0.00267023	0.00532623	0.0048199	rs838133-rs601338|rs2519093-rs651007	http://www.ebi.ac.uk/efo/EFO_0004530	Lipid or lipoprotein measurement	http://www.ebi.ac.uk/efo/EFO_0004529
X-03094	platelet count	10	370	1	1	2	0.00226314	2.29582e-06	0.00151818	1	0.00529101	0.0105263	0.0101141	rs1260326|rs66505542-rs964184-rs662799	http://www.ebi.ac.uk/efo/EFO_0004309	Hematological measurement	http://www.ebi.ac.uk/efo/EFO_0004503
glutaroyl carnitine	serum metabolite measurement	29	126	0	2	2	0.002235	2.38908e-06	0.00151818	1	0.0130719	0.0258065	0.0260882	rs7421152-rs715-rs4673546|rs8056893-rs6499165	http://www.ebi.ac.uk/efo/EFO_0005653	Other measurement	http://www.ebi.ac.uk/efo/EFO_0001444
X-11593	serum metabolite measurement	29	126	2	0	2	0.002235	2.38908e-06	0.00151818	1	0.0130719	0.0258065	0.0260882	rs1640299|rs4680	http://www.ebi.ac.uk/efo/EFO_0005653	Other measurement	http://www.ebi.ac.uk/efo/EFO_0001444
X-03094	reticulocyte count	10	379	1	1	2	0.00231818	2.40895e-06	0.00151818	1	0.00516796	0.0102828	0.0098775	rs964184|rs1260326-rs4665972	http://www.ebi.ac.uk/efo/EFO_0007986	Hematological measurement	http://www.ebi.ac.uk/efo/EFO_0004503
alanine	triglyceride measurement, metabolic syndrome	2	2	0	1	1	2.44663e-06	2.44663e-06	0.00151818	1	0.333333	0.5	0.454545	rs1260326-rs780093	http://www.ebi.ac.uk/efo/EFO_0004530, http://www.ebi.ac.uk/efo/EFO_0000195	Lipid or lipoprotein measurement,Metabolic disorder	http://www.ebi.ac.uk/efo/EFO_0004529,http://www.ebi.ac.uk/efo/EFO_0000589
alanine	urinary sodium to creatinine ratio	2	2	1	0	1	2.44663e-06	2.44663e-06	0.00151818	1	0.333333	0.5	0.454545	rs1260326	http://www.ebi.ac.uk/efo/EFO_0009883	Other measurement	http://www.ebi.ac.uk/efo/EFO_0001444
cholesterol	low density lipoprotein cholesterol measurement, lipid or lipoprotein measurement	2	2	0	1	1	2.44663e-06	2.44663e-06	0.00151818	1	0.333333	0.5	0.454545	rs445925-rs1065853	http://www.ebi.ac.uk/efo/EFO_0004611, http://www.ebi.ac.uk/efo/EFO_0005105	Lipid or lipoprotein measurement,Other measurement	http://www.ebi.ac.uk/efo/EFO_0001444,http://www.ebi.ac.uk/efo/EFO_0004732
palmitoyl sphingomyelin	low density lipoprotein cholesterol measurement, lipid or lipoprotein measurement	2	2	0	1	1	2.44663e-06	2.44663e-06	0.00151818	1	0.333333	0.5	0.454545	rs445925-rs1065853	http://www.ebi.ac.uk/efo/EFO_0004611, http://www.ebi.ac.uk/efo/EFO_0005105	Lipid or lipoprotein measurement,Other measurement	http://www.ebi.ac.uk/efo/EFO_0001444,http://www.ebi.ac.uk/efo/EFO_0004732
X-12038	high density lipoprotein cholesterol measurement, metabolic syndrome	2	2	0	1	1	2.44663e-06	2.44663e-06	0.00151818	1	0.333333	0.5	0.454545	rs1800775-rs3764261	http://www.ebi.ac.uk/efo/EFO_0004612, http://www.ebi.ac.uk/efo/EFO_0000195	Lipid or lipoprotein measurement,Metabolic disorder	http://www.ebi.ac.uk/efo/EFO_0004732,http://www.ebi.ac.uk/efo/EFO_0000589
cholesterol	lipoprotein measurement	2	2	1	0	1	2.44663e-06	2.44663e-06	0.00151818	1	0.333333	0.5	0.454545	rs445925	http://www.ebi.ac.uk/efo/EFO_0004732	Other measurement	http://www.ebi.ac.uk/efo/EFO_0001444
acetylphosphate	catalase measurement	2	2	0	1	1	2.44663e-06	2.44663e-06	0.00151818	1	0.333333	0.5	0.454545	rs646776-rs4970834	http://www.ebi.ac.uk/efo/EFO_0008071	Other measurement	http://www.ebi.ac.uk/efo/EFO_0001444
histidine	gout, urate measurement	2	2	0	1	1	2.44663e-06	2.44663e-06	0.00151818	1	0.333333	0.5	0.454545	rs16868246-rs13129697	http://www.ebi.ac.uk/efo/EFO_0004274, http://www.ebi.ac.uk/efo/EFO_0004531	Other measurement,Metabolic disorder	http://www.ebi.ac.uk/efo/EFO_0001444,http://www.ebi.ac.uk/efo/EFO_0000589
4-androsten-3beta,17beta-diol disulfate 2*	clinical laboratory measurement, bilirubin measurement	2	2	0	1	1	2.44663e-06	2.44663e-06	0.00151818	1	0.333333	0.5	0.454545	rs4149081-rs4149056	http://www.ebi.ac.uk/efo/EFO_0004297, http://www.ebi.ac.uk/efo/EFO_0004570	Other measurement	http://www.ebi.ac.uk/efo/EFO_0001444
aspartylphenylalanine	angiotensin converting enzyme activity measurement	2	2	0	1	1	2.44663e-06	2.44663e-06	0.00151818	1	0.333333	0.5	0.454545	rs4343-rs4351	http://www.ebi.ac.uk/efo/EFO_0004463	Other measurement	http://www.ebi.ac.uk/efo/EFO_0001444
1-linoleoylglycerol (1-monolinolein)	diacylglycerol 36:1 measurement	2	2	1	0	1	2.44663e-06	2.44663e-06	0.00151818	1	0.333333	0.5	0.454545	rs964184	http://www.ebi.ac.uk/efo/EFO_0010354	Lipid or lipoprotein measurement	http://www.ebi.ac.uk/efo/EFO_0004529
alanine	BMI-adjusted leptin measurement	2	2	0	1	1	2.44663e-06	2.44663e-06	0.00151818	1	0.333333	0.5	0.454545	rs1260326-rs780093	http://www.ebi.ac.uk/efo/EFO_0007793	Other measurement	http://www.ebi.ac.uk/efo/EFO_0001444
palmitoyl sphingomyelin	lipoprotein measurement	2	2	1	0	1	2.44663e-06	2.44663e-06	0.00151818	1	0.333333	0.5	0.454545	rs445925	http://www.ebi.ac.uk/efo/EFO_0004732	Other measurement	http://www.ebi.ac.uk/efo/EFO_0001444
1-linoleoylglycerol (1-monolinolein)	cholesteryl ester 18:3 measurement	2	2	0	1	1	2.44663e-06	2.44663e-06	0.00151818	1	0.333333	0.5	0.454545	rs7952043-rs11825181	http://www.ebi.ac.uk/efo/EFO_0010346	Lipid or lipoprotein measurement	http://www.ebi.ac.uk/efo/EFO_0004529
alanine	HOMA-IR	2	2	0	1	1	2.44663e-06	2.44663e-06	0.00151818	1	0.333333	0.5	0.454545	rs1260326-rs780094	http://www.ebi.ac.uk/efo/EFO_0004501	Other measurement	http://www.ebi.ac.uk/efo/EFO_0001444
cholesterol	response to statin, low density lipoprotein cholesterol measurement	2	2	1	0	1	2.44663e-06	2.44663e-06	0.00151818	1	0.333333	0.5	0.454545	rs445925	http://purl.obolibrary.org/obo/GO_0036273, http://www.ebi.ac.uk/efo/EFO_0004611	Lipid or lipoprotein measurement,Response to drug	http://purl.obolibrary.org/obo/GO_0042493,http://www.ebi.ac.uk/efo/EFO_0004732
alanine	phosphatidylcholine 34:3 measurement	2	2	1	0	1	2.44663e-06	2.44663e-06	0.00151818	1	0.333333	0.5	0.454545	rs1260326	http://www.ebi.ac.uk/efo/EFO_0010377	Lipid or lipoprotein measurement	http://www.ebi.ac.uk/efo/EFO_0004529
1-linoleoylglycerol (1-monolinolein)	triacylglycerol 54:5 measurement	2	2	1	0	1	2.44663e-06	2.44663e-06	0.00151818	1	0.333333	0.5	0.454545	rs964184	http://www.ebi.ac.uk/efo/EFO_0010423	Lipid or lipoprotein measurement	http://www.ebi.ac.uk/efo/EFO_0004529
alanine	gondoic acid measurement	2	2	0	1	1	2.44663e-06	2.44663e-06	0.00151818	1	0.333333	0.5	0.454545	rs1260326-rs780094	http://www.ebi.ac.uk/efo/EFO_0007975	Lipid or lipoprotein measurement	http://www.ebi.ac.uk/efo/EFO_0004529
1-linoleoylglycerol (1-monolinolein)	triglyceride measurement, metabolic syndrome	2	2	0	1	1	2.44663e-06	2.44663e-06	0.00151818	1	0.333333	0.5	0.454545	rs964184-rs2075290	http://www.ebi.ac.uk/efo/EFO_0004530, http://www.ebi.ac.uk/efo/EFO_0000195	Lipid or lipoprotein measurement,Metabolic disorder	http://www.ebi.ac.uk/efo/EFO_0004529,http://www.ebi.ac.uk/efo/EFO_0000589
alanine	lactate measurement	2	2	1	0	1	2.44663e-06	2.44663e-06	0.00151818	1	0.333333	0.5	0.454545	rs1260326	http://www.ebi.ac.uk/efo/EFO_0007745	Other measurement	http://www.ebi.ac.uk/efo/EFO_0001444
1-linoleoylglycerol (1-monolinolein)	triglyceride:HDL cholesterol ratio	2	2	0	1	1	2.44663e-06	2.44663e-06	0.00151818	1	0.333333	0.5	0.454545	rs964184-rs6589566	http://www.ebi.ac.uk/efo/EFO_0007929	Lipid or lipoprotein measurement	http://www.ebi.ac.uk/efo/EFO_0004732
1-linoleoylglycerol (1-monolinolein)	vitamin measurement, alpha-tocopherol measurement	2	2	1	0	1	2.44663e-06	2.44663e-06	0.00151818	1	0.333333	0.5	0.454545	rs964184	http://www.ebi.ac.uk/efo/EFO_0004729, http://www.ebi.ac.uk/efo/EFO_0007898	Other measurement	http://www.ebi.ac.uk/efo/EFO_0001444
myristoleate (14:1n5)	vaccenic acid measurement	2	2	1	0	1	2.44663e-06	2.44663e-06	0.00151818	1	0.333333	0.5	0.454545	rs603424	http://www.ebi.ac.uk/efo/EFO_0007974	Lipid or lipoprotein measurement	http://www.ebi.ac.uk/efo/EFO_0004529
alanine	follistatin measurement	2	2	1	0	1	2.44663e-06	2.44663e-06	0.00151818	1	0.333333	0.5	0.454545	rs1260326	http://www.ebi.ac.uk/efo/EFO_0010614	Other measurement	http://www.ebi.ac.uk/efo/EFO_0001444
alanine	percent glycated albumin	2	2	1	0	1	2.44663e-06	2.44663e-06	0.00151818	1	0.333333	0.5	0.454545	rs1260326	http://www.ebi.ac.uk/efo/EFO_0009304	Other measurement	http://www.ebi.ac.uk/efo/EFO_0001444
4-androsten-3beta,17beta-diol disulfate 2*	lysophosphatidylethanolamine 20:4 measurement	2	2	1	0	1	2.44663e-06	2.44663e-06	0.00151818	1	0.333333	0.5	0.454545	rs4149056	http://www.ebi.ac.uk/efo/EFO_0010370	Lipid or lipoprotein measurement	http://www.ebi.ac.uk/efo/EFO_0004529
4-androsten-3beta,17beta-diol disulfate 2*	AR-C124910XX¬†measurement, acute coronary syndrome	2	2	0	1	1	2.44663e-06	2.44663e-06	0.00151818	1	0.333333	0.5	0.454545	rs113681054-rs4149056	http://www.ebi.ac.uk/efo/EFO_0007020, http://www.ebi.ac.uk/efo/EFO_0005672	Cardiovascular disease,Other measurement	http://www.ebi.ac.uk/efo/EFO_0001444,http://www.ebi.ac.uk/efo/EFO_0000319
ADSGEGDFXAEGGGVR*	BNP measurement	2	2	0	1	1	2.44663e-06	2.44663e-06	0.00151818	1	0.333333	0.5	0.454545	rs3733402-rs4253236	http://www.ebi.ac.uk/efo/EFO_0006920	Cardiovascular measurement	http://www.ebi.ac.uk/efo/EFO_0004298
4-androsten-3beta,17beta-diol disulfate 2*	blood metabolite measurement, X12063 measurement	2	2	0	1	1	2.44663e-06	2.44663e-06	0.00151818	1	0.333333	0.5	0.454545	rs4363657-rs4149056	http://www.ebi.ac.uk/efo/EFO_0005664, http://www.ebi.ac.uk/efo/EFO_0006957	Other measurement	http://www.ebi.ac.uk/efo/EFO_0001444
ADSGEGDFXAEGGGVR*	apolipoprotein A-IV measurement	2	2	0	1	1	2.44663e-06	2.44663e-06	0.00151818	1	0.333333	0.5	0.454545	rs4241819-rs4253236	http://www.ebi.ac.uk/efo/EFO_0007848	Lipid or lipoprotein measurement	http://www.ebi.ac.uk/efo/EFO_0004732
docosahexaenoate (DHA; 22:6n3)	fatty acid measurement, docosapentaenoic acid measurement	2	2	0	1	1	2.44663e-06	2.44663e-06	0.00151818	1	0.333333	0.5	0.454545	rs8523-rs7773173	http://www.ebi.ac.uk/efo/EFO_0005110, http://www.ebi.ac.uk/efo/EFO_0006809	Lipid or lipoprotein measurement	http://www.ebi.ac.uk/efo/EFO_0004529
palmitoyl sphingomyelin	response to statin, low density lipoprotein cholesterol measurement	2	2	1	0	1	2.44663e-06	2.44663e-06	0.00151818	1	0.333333	0.5	0.454545	rs445925	http://purl.obolibrary.org/obo/GO_0036273, http://www.ebi.ac.uk/efo/EFO_0004611	Lipid or lipoprotein measurement,Response to drug	http://purl.obolibrary.org/obo/GO_0042493,http://www.ebi.ac.uk/efo/EFO_0004732
cholesterol	catalase measurement	2	2	0	1	1	2.44663e-06	2.44663e-06	0.00151818	1	0.333333	0.5	0.454545	rs646776-rs602633	http://www.ebi.ac.uk/efo/EFO_0008071	Other measurement	http://www.ebi.ac.uk/efo/EFO_0001444
margarate (17:0)	vaccenic acid measurement	2	2	1	0	1	2.44663e-06	2.44663e-06	0.00151818	1	0.333333	0.5	0.454545	rs603424	http://www.ebi.ac.uk/efo/EFO_0007974	Lipid or lipoprotein measurement	http://www.ebi.ac.uk/efo/EFO_0004529
adrenate (22:4n6)	fatty acid measurement, fetal genotype effect measurement, breast milk measurement	4	1	0	1	1	2.44663e-06	2.44663e-06	0.00151818	1	0.25	0.4	0.25	rs2072114-rs174550-rs174556	http://www.ebi.ac.uk/efo/EFO_0005110, http://www.ebi.ac.uk/efo/EFO_0007959, http://www.ebi.ac.uk/efo/EFO_0009092	Lipid or lipoprotein measurement,Other measurement	http://www.ebi.ac.uk/efo/EFO_0001444,http://www.ebi.ac.uk/efo/EFO_0004529
adrenate (22:4n6)	fatty acid measurement, linolenic acid measurement	4	1	0	1	1	2.44663e-06	2.44663e-06	0.00151818	1	0.25	0.4	0.25	rs174601-rs174550	http://www.ebi.ac.uk/efo/EFO_0005110, http://www.ebi.ac.uk/efo/EFO_0006811	Lipid or lipoprotein measurement	http://www.ebi.ac.uk/efo/EFO_0004529
adrenate (22:4n6)	omega-6:omega-3 polyunsaturated fatty acid ratio, metabolic syndrome	4	1	0	1	1	2.44663e-06	2.44663e-06	0.00151818	1	0.25	0.4	0.25	rs174547-rs174550	http://www.ebi.ac.uk/efo/EFO_0010732, http://www.ebi.ac.uk/efo/EFO_0000195	Lipid or lipoprotein measurement,Metabolic disorder	http://www.ebi.ac.uk/efo/EFO_0004529,http://www.ebi.ac.uk/efo/EFO_0000589
adrenate (22:4n6)	lysophosphatidylcholine 20:5 measurement	4	1	0	1	1	2.44663e-06	2.44663e-06	0.00151818	1	0.25	0.4	0.25	rs174548-rs174550	http://www.ebi.ac.uk/efo/EFO_0010364	Lipid or lipoprotein measurement	http://www.ebi.ac.uk/efo/EFO_0004529
X-13477	hydroxy-leucine measurement	4	1	0	1	1	2.44663e-06	2.44663e-06	0.00151818	1	0.25	0.4	0.25	rs6546857-rs10206899	http://www.ebi.ac.uk/efo/EFO_0005276	Other measurement	http://www.ebi.ac.uk/efo/EFO_0001444
X-11445	estrone conjugate measurement, estrogen-receptor positive breast cancer	4	1	0	1	1	2.44663e-06	2.44663e-06	0.00151818	1	0.25	0.4	0.25	rs4149081-rs4149056	http://www.ebi.ac.uk/efo/EFO_0007971, http://www.ebi.ac.uk/efo/EFO_1000649	Cancer,Other measurement	http://www.ebi.ac.uk/efo/EFO_0001444,http://www.ebi.ac.uk/efo/EFO_0000616
adrenate (22:4n6)	delta-6 desaturase measurement	4	1	0	1	1	2.44663e-06	2.44663e-06	0.00151818	1	0.25	0.4	0.25	rs174548-rs174550	http://www.ebi.ac.uk/efo/EFO_0007765	Other measurement	http://www.ebi.ac.uk/efo/EFO_0001444
X-11445	response to methotrexate	4	1	0	1	1	2.44663e-06	2.44663e-06	0.00151818	1	0.25	0.4	0.25	rs4149080-rs4149081	http://purl.obolibrary.org/obo/GO_0031427	Response to drug	http://purl.obolibrary.org/obo/GO_0042493
X-11445	response to statin, myopathy	4	1	0	1	1	2.44663e-06	2.44663e-06	0.00151818	1	0.25	0.4	0.25	rs4149081-rs4149056	http://purl.obolibrary.org/obo/GO_0036273, http://www.ebi.ac.uk/efo/EFO_0004145	Response to drug,Other disease	http://purl.obolibrary.org/obo/GO_0042493,http://www.ebi.ac.uk/efo/EFO_0000408
adrenate (22:4n6)	lysophosphatidylcholine 20:4 measurement	4	1	1	0	1	2.44663e-06	2.44663e-06	0.00151818	1	0.25	0.4	0.25	rs174550	http://www.ebi.ac.uk/efo/EFO_0010363	Lipid or lipoprotein measurement	http://www.ebi.ac.uk/efo/EFO_0004529
adrenate (22:4n6)	lysophosphatidylethanolamine 18:2 measurement	4	1	0	1	1	2.44663e-06	2.44663e-06	0.00151818	1	0.25	0.4	0.25	rs4246215-rs174550	http://www.ebi.ac.uk/efo/EFO_0010369	Lipid or lipoprotein measurement	http://www.ebi.ac.uk/efo/EFO_0004529
adrenate (22:4n6)	lysophosphatidylcholine 22:6 measurement	4	1	1	0	1	2.44663e-06	2.44663e-06	0.00151818	1	0.25	0.4	0.25	rs174550	http://www.ebi.ac.uk/efo/EFO_0010365	Lipid or lipoprotein measurement	http://www.ebi.ac.uk/efo/EFO_0004529
X-11792	superoxide dismutase [Mn], mitochondrial measurement	4	1	0	1	1	2.44663e-06	2.44663e-06	0.00151818	1	0.25	0.4	0.25	rs2731672-rs2545801	http://www.ebi.ac.uk/efo/EFO_0008294	Other measurement	http://www.ebi.ac.uk/efo/EFO_0001444
X-11381	carnitine measurement	4	1	0	1	1	2.44663e-06	2.44663e-06	0.00151818	1	0.25	0.4	0.25	rs1171619-rs1171617-rs12356193	http://www.ebi.ac.uk/efo/EFO_0010469	Other measurement	http://www.ebi.ac.uk/efo/EFO_0001444
adrenate (22:4n6)	triacylglycerol 54:4 measurement	4	1	1	0	1	2.44663e-06	2.44663e-06	0.00151818	1	0.25	0.4	0.25	rs174550	http://www.ebi.ac.uk/efo/EFO_0010422	Lipid or lipoprotein measurement	http://www.ebi.ac.uk/efo/EFO_0004529
X-11381	carnitine measurement, serum metabolite measurement	4	1	0	1	1	2.44663e-06	2.44663e-06	0.00151818	1	0.25	0.4	0.25	rs1171619-rs12356193-rs1171614	http://www.ebi.ac.uk/efo/EFO_0010469, http://www.ebi.ac.uk/efo/EFO_0005653	Other measurement	http://www.ebi.ac.uk/efo/EFO_0001444
adrenate (22:4n6)	dihomo-gamma-linolenic acid measurement	4	1	0	1	1	2.44663e-06	2.44663e-06	0.00151818	1	0.25	0.4	0.25	rs174548-rs174550	http://www.ebi.ac.uk/efo/EFO_0007763	Lipid or lipoprotein measurement	http://www.ebi.ac.uk/efo/EFO_0004529
adrenate (22:4n6)	docosahexaenoic acid measurement, metabolic syndrome	4	1	0	1	1	2.44663e-06	2.44663e-06	0.00151818	1	0.25	0.4	0.25	rs174547-rs174550	http://www.ebi.ac.uk/efo/EFO_0007761, http://www.ebi.ac.uk/efo/EFO_0000195	Lipid or lipoprotein measurement,Metabolic disorder	http://www.ebi.ac.uk/efo/EFO_0004529,http://www.ebi.ac.uk/efo/EFO_0000589
adrenate (22:4n6)	triacylglycerol 58:10 measurement	4	1	0	1	1	2.44663e-06	2.44663e-06	0.00151818	1	0.25	0.4	0.25	rs174548-rs174550	http://www.ebi.ac.uk/efo/EFO_0010437	Lipid or lipoprotein measurement	http://www.ebi.ac.uk/efo/EFO_0004529
HWESASXX*	properdin measurement	4	1	0	1	1	2.44663e-06	2.44663e-06	0.00151818	1	0.25	0.4	0.25	rs7529589-rs7535263	http://www.ebi.ac.uk/efo/EFO_0008269	Other measurement	http://www.ebi.ac.uk/efo/EFO_0001444
adrenate (22:4n6)	phosphatidylcholine 40:6 measurement	4	1	0	1	1	2.44663e-06	2.44663e-06	0.00151818	1	0.25	0.4	0.25	rs174550-rs174535	http://www.ebi.ac.uk/efo/EFO_0010389	Lipid or lipoprotein measurement	http://www.ebi.ac.uk/efo/EFO_0004529
adrenate (22:4n6)	adult onset asthma, fasting blood glucose measurement	4	1	0	1	1	2.44663e-06	2.44663e-06	0.00151818	1	0.25	0.4	0.25	rs174583-rs174550	http://www.ebi.ac.uk/efo/EFO_1002011, http://www.ebi.ac.uk/efo/EFO_0004465	Other measurement,Other disease	http://www.ebi.ac.uk/efo/EFO_0000408,http://www.ebi.ac.uk/efo/EFO_0001444
adrenate (22:4n6)	cholesteryl ester 20:5 measurement	4	1	0	1	1	2.44663e-06	2.44663e-06	0.00151818	1	0.25	0.4	0.25	rs174548-rs174550	http://www.ebi.ac.uk/efo/EFO_0010349	Lipid or lipoprotein measurement	http://www.ebi.ac.uk/efo/EFO_0004529
adrenate (22:4n6)	phosphatidylcholine 34:2 measurement	4	1	0	1	1	2.44663e-06	2.44663e-06	0.00151818	1	0.25	0.4	0.25	rs174550-rs174574	http://www.ebi.ac.uk/efo/EFO_0010376	Lipid or lipoprotein measurement	http://www.ebi.ac.uk/efo/EFO_0004529
adrenate (22:4n6)	phosphatidylcholine 32:1 measurement	4	1	0	1	1	2.44663e-06	2.44663e-06	0.00151818	1	0.25	0.4	0.25	rs174550-rs174541	http://www.ebi.ac.uk/efo/EFO_0010373	Lipid or lipoprotein measurement	http://www.ebi.ac.uk/efo/EFO_0004529
adrenate (22:4n6)	fasting blood glucose measurement, asthma	4	1	0	1	1	2.44663e-06	2.44663e-06	0.00151818	1	0.25	0.4	0.25	rs174583-rs174550	http://www.ebi.ac.uk/efo/EFO_0004465, http://www.ebi.ac.uk/efo/EFO_0000270	Other measurement,Other disease	http://www.ebi.ac.uk/efo/EFO_0000408,http://www.ebi.ac.uk/efo/EFO_0001444
docosapentaenoate (n3 DPA; 22:5n3)	aortic stenosis	1	4	0	1	1	2.44663e-06	2.44663e-06	0.00151818	1	0.25	0.4	0.25	rs174547-rs174538	http://www.ebi.ac.uk/efo/EFO_0000266	Cardiovascular disease	http://www.ebi.ac.uk/efo/EFO_0000319
1-eicosadienoylglycerophosphocholine*	gamma-linolenic acid measurement	1	4	0	1	1	2.44663e-06	2.44663e-06	0.00151818	1	0.25	0.4	0.25	rs1535-rs174546	http://www.ebi.ac.uk/efo/EFO_0007762	Lipid or lipoprotein measurement	http://www.ebi.ac.uk/efo/EFO_0004529
docosapentaenoate (n3 DPA; 22:5n3)	phosphatidylinositol measurement	1	4	0	1	1	2.44663e-06	2.44663e-06	0.00151818	1	0.25	0.4	0.25	rs174560-rs174538	http://www.ebi.ac.uk/efo/EFO_0010230	Lipid or lipoprotein measurement	http://www.ebi.ac.uk/efo/EFO_0004529
1-oleoylglycerol (1-monoolein)	Hypertriglyceridemia	1	4	0	1	1	2.44663e-06	2.44663e-06	0.00151818	1	0.25	0.4	0.25	rs964184-rs662799	http://www.ebi.ac.uk/efo/EFO_0004211	Metabolic disorder	http://www.ebi.ac.uk/efo/EFO_0000589
1-eicosadienoylglycerophosphocholine*	palmitoleic acid measurement	1	4	0	1	1	2.44663e-06	2.44663e-06	0.00151818	1	0.25	0.4	0.25	rs102275-rs1535	http://www.ebi.ac.uk/efo/EFO_0007973	Lipid or lipoprotein measurement	http://www.ebi.ac.uk/efo/EFO_0004529
1-palmitoleoylglycerophosphocholine*	palmitoleic acid measurement	1	4	1	0	1	2.44663e-06	2.44663e-06	0.00151818	1	0.25	0.4	0.25	rs603424	http://www.ebi.ac.uk/efo/EFO_0007973	Lipid or lipoprotein measurement	http://www.ebi.ac.uk/efo/EFO_0004529
palmitate (16:0)	palmitoleic acid measurement	1	4	1	0	1	2.44663e-06	2.44663e-06	0.00151818	1	0.25	0.4	0.25	rs603424	http://www.ebi.ac.uk/efo/EFO_0007973	Lipid or lipoprotein measurement	http://www.ebi.ac.uk/efo/EFO_0004529
5-dodecenoate (12:1n7)	palmitoleic acid measurement	1	4	1	0	1	2.44663e-06	2.44663e-06	0.00151818	1	0.25	0.4	0.25	rs603424	http://www.ebi.ac.uk/efo/EFO_0007973	Lipid or lipoprotein measurement	http://www.ebi.ac.uk/efo/EFO_0004529
1-eicosadienoylglycerophosphocholine*	phosphatidylinositol measurement	1	4	0	1	1	2.44663e-06	2.44663e-06	0.00151818	1	0.25	0.4	0.25	rs1535-rs174560	http://www.ebi.ac.uk/efo/EFO_0010230	Lipid or lipoprotein measurement	http://www.ebi.ac.uk/efo/EFO_0004529
palmitoleate (16:1n7)	palmitoleic acid measurement	1	4	1	0	1	2.44663e-06	2.44663e-06	0.00151818	1	0.25	0.4	0.25	rs603424	http://www.ebi.ac.uk/efo/EFO_0007973	Lipid or lipoprotein measurement	http://www.ebi.ac.uk/efo/EFO_0004529
1-eicosadienoylglycerophosphocholine*	aortic stenosis	1	4	0	1	1	2.44663e-06	2.44663e-06	0.00151818	1	0.25	0.4	0.25	rs1535-rs174547	http://www.ebi.ac.uk/efo/EFO_0000266	Cardiovascular disease	http://www.ebi.ac.uk/efo/EFO_0000319
3-carboxy-4-methyl-5-propyl-2-furanpropanoate (CMPF)	urate measurement, underweight body mass index status	1	4	0	1	1	2.44663e-06	2.44663e-06	0.00151818	1	0.25	0.4	0.25	rs1165209-rs11754288	http://www.ebi.ac.uk/efo/EFO_0004531, http://www.ebi.ac.uk/efo/EFO_0005936	Other measurement,Body measurement	http://www.ebi.ac.uk/efo/EFO_0001444,http://www.ebi.ac.uk/efo/EFO_0004324
docosapentaenoate (n3 DPA; 22:5n3)	sphingolipid measurement, blood metabolite measurement	1	4	0	1	1	2.44663e-06	2.44663e-06	0.00151818	1	0.25	0.4	0.25	rs174547-rs174538	http://www.ebi.ac.uk/efo/EFO_0004622, http://www.ebi.ac.uk/efo/EFO_0005664	Lipid or lipoprotein measurement,Other measurement	http://www.ebi.ac.uk/efo/EFO_0001444,http://www.ebi.ac.uk/efo/EFO_0004529
X-14662	response to statin	1	4	0	1	1	2.44663e-06	2.44663e-06	0.00151818	1	0.25	0.4	0.25	rs7969341-rs4149056	http://purl.obolibrary.org/obo/GO_0036273	Response to drug	http://purl.obolibrary.org/obo/GO_0042493
docosapentaenoate (n3 DPA; 22:5n3)	palmitoleic acid measurement	1	4	0	1	1	2.44663e-06	2.44663e-06	0.00151818	1	0.25	0.4	0.25	rs102275-rs174538	http://www.ebi.ac.uk/efo/EFO_0007973	Lipid or lipoprotein measurement	http://www.ebi.ac.uk/efo/EFO_0004529
dimethylarginine (SDMA + ADMA)	serum dimethylarginine measurement	1	4	0	1	1	2.44663e-06	2.44663e-06	0.00151818	1	0.25	0.4	0.25	rs37369-rs37379	http://www.ebi.ac.uk/efo/EFO_0005418	Other measurement	http://www.ebi.ac.uk/efo/EFO_0001444
beta-hydroxyisovalerate	cation-independent mannose-6-phosphate receptor measurement	1	4	0	1	1	2.44663e-06	2.44663e-06	0.00151818	1	0.25	0.4	0.25	rs12202350-rs10945649	http://www.ebi.ac.uk/efo/EFO_0008075	Other measurement	http://www.ebi.ac.uk/efo/EFO_0001444
docosapentaenoate (n3 DPA; 22:5n3)	gamma-linolenic acid measurement	1	4	0	1	1	2.44663e-06	2.44663e-06	0.00151818	1	0.25	0.4	0.25	rs174546-rs174538	http://www.ebi.ac.uk/efo/EFO_0007762	Lipid or lipoprotein measurement	http://www.ebi.ac.uk/efo/EFO_0004529
glucose	fasting blood glucose measurement, glucose tolerance test, fasting blood insulin measurement	1	4	0	1	1	2.44663e-06	2.44663e-06	0.00151818	1	0.25	0.4	0.25	rs13431652-rs853789	http://www.ebi.ac.uk/efo/EFO_0004465, http://www.ebi.ac.uk/efo/EFO_0004307, http://www.ebi.ac.uk/efo/EFO_0004466	Other measurement	http://www.ebi.ac.uk/efo/EFO_0001444
nonadecanoate (19:0)	palmitoleic acid measurement	1	4	1	0	1	2.44663e-06	2.44663e-06	0.00151818	1	0.25	0.4	0.25	rs603424	http://www.ebi.ac.uk/efo/EFO_0007973	Lipid or lipoprotein measurement	http://www.ebi.ac.uk/efo/EFO_0004529
1-eicosadienoylglycerophosphocholine*	sphingolipid measurement, blood metabolite measurement	1	4	0	1	1	2.44663e-06	2.44663e-06	0.00151818	1	0.25	0.4	0.25	rs1535-rs174547	http://www.ebi.ac.uk/efo/EFO_0004622, http://www.ebi.ac.uk/efo/EFO_0005664	Lipid or lipoprotein measurement,Other measurement	http://www.ebi.ac.uk/efo/EFO_0001444,http://www.ebi.ac.uk/efo/EFO_0004529
X-11538	serum metabolite measurement	30	126	0	2	2	0.00231207	2.5596e-06	0.00158686	1	0.012987	0.025641	0.0259311	rs11045656-rs11045824-rs12824715-rs11045611|rs1871395-rs4149056	http://www.ebi.ac.uk/efo/EFO_0005653	Other measurement	http://www.ebi.ac.uk/efo/EFO_0001444
isovalerylcarnitine	blood metabolite measurement	25	156	1	1	2	0.00238547	2.70999e-06	0.0016786	1	0.0111732	0.0220994	0.0221897	rs270601-rs11950562-rs272889|rs9635324	http://www.ebi.ac.uk/efo/EFO_0005664	Other measurement	http://www.ebi.ac.uk/efo/EFO_0001444
tryptophan betaine	platelet count	11	370	0	2	2	0.00248945	2.80558e-06	0.00173626	1	0.00527704	0.0104987	0.010136	rs11739135-rs10058074|rs6894249-rs2070729	http://www.ebi.ac.uk/efo/EFO_0004309	Hematological measurement	http://www.ebi.ac.uk/efo/EFO_0004503
kynurenine	apolipoprotein A 1 measurement	9	458	2	0	2	0.00252126	2.81538e-06	0.00174078	1	0.00430108	0.00856531	0.00816408	rs3184504|rs11066320	http://www.ebi.ac.uk/efo/EFO_0004614	Lipid or lipoprotein measurement	http://www.ebi.ac.uk/efo/EFO_0004732
1-arachidonoylglycerophosphoethanolamine*	urate measurement	16	253	1	1	2	0.00247599	2.85823e-06	0.00176413	1	0.00749064	0.0148699	0.0146417	rs174605-rs174464-rs174455-rs174450|rs4149056	http://www.ebi.ac.uk/efo/EFO_0004531	Other measurement	http://www.ebi.ac.uk/efo/EFO_0001444
mannose	urate measurement	16	253	1	1	2	0.00247599	2.85823e-06	0.00176413	1	0.00749064	0.0148699	0.0146417	rs1260326|rs2178198-rs62140395	http://www.ebi.ac.uk/efo/EFO_0004531	Other measurement	http://www.ebi.ac.uk/efo/EFO_0001444
X-11529	serum metabolite measurement	32	126	1	1	2	0.00246621	2.91824e-06	0.00179798	1	0.0128205	0.0253165	0.0256201	rs12824715-rs11045824-rs11045611|rs4149056	http://www.ebi.ac.uk/efo/EFO_0005653	Other measurement	http://www.ebi.ac.uk/efo/EFO_0001444
carnitine	serum metabolite measurement	32	126	0	2	2	0.00246621	2.91824e-06	0.00179798	1	0.0128205	0.0253165	0.0256201	rs7094971-rs1171620-rs12356193|rs419291-rs272889	http://www.ebi.ac.uk/efo/EFO_0005653	Other measurement	http://www.ebi.ac.uk/efo/EFO_0001444
mannose	alcohol consumption measurement	16	261	2	0	2	0.00255428	3.04208e-06	0.00183704	1	0.00727273	0.0144404	0.0142121	rs1260326|rs13013484	http://www.ebi.ac.uk/efo/EFO_0007878	Other measurement	http://www.ebi.ac.uk/efo/EFO_0001444
1-arachidonoylglycerophosphoethanolamine*	apolipoprotein B measurement	16	261	0	2	2	0.00255428	3.04208e-06	0.00183704	1	0.00727273	0.0144404	0.0142121	rs174578-rs174564|rs261290-rs10468017	http://www.ebi.ac.uk/efo/EFO_0004615	Lipid or lipoprotein measurement	http://www.ebi.ac.uk/efo/EFO_0004732
X-14208	angiotensin-converting enzyme measurement, Alzheimer's disease, Alzheimer's disease biomarker measurement	5	1	0	1	1	3.05829e-06	3.05829e-06	0.00183704	1	0.2	0.333333	0.2	rs4295-rs4968782	http://www.ebi.ac.uk/efo/EFO_0006515, http://www.ebi.ac.uk/efo/EFO_0000249, http://www.ebi.ac.uk/efo/EFO_0006514	Neurological disorder,Other measurement	http://www.ebi.ac.uk/efo/EFO_0000618,http://www.ebi.ac.uk/efo/EFO_0001444
ADpSGEGDFXAEGGGVR*	protein jagged-1 measurement	5	1	1	0	1	3.05829e-06	3.05829e-06	0.00183704	1	0.2	0.333333	0.2	rs651007	http://www.ebi.ac.uk/efo/EFO_0008271	Other measurement	http://www.ebi.ac.uk/efo/EFO_0001444
ADpSGEGDFXAEGGGVR*	digestive system infectious disease	5	1	0	1	1	3.05829e-06	3.05829e-06	0.00183704	1	0.2	0.333333	0.2	rs635634-rs651007	http://purl.obolibrary.org/obo/MONDO_0043424	Digestive system disorder	http://www.ebi.ac.uk/efo/EFO_0000405
ADpSGEGDFXAEGGGVR*	stromelysin‚Äê2 measurement	5	1	0	1	1	3.05829e-06	3.05829e-06	0.00183704	1	0.2	0.333333	0.2	rs492602-rs601338	http://www.ebi.ac.uk/efo/EFO_0010621	Other measurement	http://www.ebi.ac.uk/efo/EFO_0001444
ADpSGEGDFXAEGGGVR*	carbohydrate sulfotransferase 15 measurement	5	1	1	0	1	3.05829e-06	3.05829e-06	0.00183704	1	0.2	0.333333	0.2	rs651007	http://www.ebi.ac.uk/efo/EFO_0008066	Other measurement	http://www.ebi.ac.uk/efo/EFO_0001444
ADpSGEGDFXAEGGGVR*	intercellular adhesion molecule 2 measurement	5	1	1	0	1	3.05829e-06	3.05829e-06	0.00183704	1	0.2	0.333333	0.2	rs651007	http://www.ebi.ac.uk/efo/EFO_0008163	Other measurement	http://www.ebi.ac.uk/efo/EFO_0001444
X-12627	docosahexaenoic acid measurement	5	1	0	1	1	3.05829e-06	3.05829e-06	0.00183704	1	0.2	0.333333	0.2	rs4713169-rs2236212-rs3798719	http://www.ebi.ac.uk/efo/EFO_0007761	Lipid or lipoprotein measurement	http://www.ebi.ac.uk/efo/EFO_0004529
ADpSGEGDFXAEGGGVR*	Ischemic stroke, von Willebrand factor measurement, homocysteine measurement	5	1	0	1	1	3.05829e-06	3.05829e-06	0.00183704	1	0.2	0.333333	0.2	rs612169-rs505922	http://purl.obolibrary.org/obo/HP_0002140, http://www.ebi.ac.uk/efo/EFO_0004629, http://www.ebi.ac.uk/efo/EFO_0004578	Hematological measurement,Cardiovascular measurement,Other trait	http://www.ebi.ac.uk/efo/EFO_0004503,http://www.ebi.ac.uk/efo/EFO_0000001,http://www.ebi.ac.uk/efo/EFO_0004298
ADpSGEGDFXAEGGGVR*	platelet glycoprotein 4 measurement	5	1	1	0	1	3.05829e-06	3.05829e-06	0.00183704	1	0.2	0.333333	0.2	rs651007	http://www.ebi.ac.uk/efo/EFO_0008262	Other measurement	http://www.ebi.ac.uk/efo/EFO_0001444
ADpSGEGDFXAEGGGVR*	coronary heart disease, myocardial infarction	5	1	0	1	1	3.05829e-06	3.05829e-06	0.00183704	1	0.2	0.333333	0.2	rs514659-rs612169	http://www.ebi.ac.uk/efo/EFO_0001645, http://www.ebi.ac.uk/efo/EFO_0000612	Cardiovascular disease	http://www.ebi.ac.uk/efo/EFO_0000319
ADpSGEGDFXAEGGGVR*	OX-2 membrane glycoprotein measurement	5	1	1	0	1	3.05829e-06	3.05829e-06	0.00183704	1	0.2	0.333333	0.2	rs651007	http://www.ebi.ac.uk/efo/EFO_0008253	Other measurement	http://www.ebi.ac.uk/efo/EFO_0001444
ADpSGEGDFXAEGGGVR*	Diarrhea	5	1	0	1	1	3.05829e-06	3.05829e-06	0.00183704	1	0.2	0.333333	0.2	rs3826846-rs8111874-rs368654-rs601338	http://purl.obolibrary.org/obo/HP_0002014	Other trait	http://www.ebi.ac.uk/efo/EFO_0000001
ADpSGEGDFXAEGGGVR*	hepatocyte growth factor receptor measurement	5	1	1	0	1	3.05829e-06	3.05829e-06	0.00183704	1	0.2	0.333333	0.2	rs651007	http://www.ebi.ac.uk/efo/EFO_0008153	Other measurement	http://www.ebi.ac.uk/efo/EFO_0001444
ADpSGEGDFXAEGGGVR*	alkaline phosphatase measurement, clinical laboratory measurement	5	1	0	1	1	3.05829e-06	3.05829e-06	0.00183704	1	0.2	0.333333	0.2	rs612169-rs505922	http://www.ebi.ac.uk/efo/EFO_0004533, http://www.ebi.ac.uk/efo/EFO_0004297	Liver enzyme measurement,Other measurement	http://www.ebi.ac.uk/efo/EFO_0004582,http://www.ebi.ac.uk/efo/EFO_0001444
docosapentaenoate (n3 DPA; 22:5n3)	phosphatidylcholine ether measurement	1	5	0	1	1	3.05829e-06	3.05829e-06	0.00183704	1	0.2	0.333333	0.2	rs174538-rs28456	http://www.ebi.ac.uk/efo/EFO_0010227	Lipid or lipoprotein measurement	http://www.ebi.ac.uk/efo/EFO_0004529
1-eicosadienoylglycerophosphocholine*	type II diabetes mellitus, asthma	1	5	0	1	1	3.05829e-06	3.05829e-06	0.00183704	1	0.2	0.333333	0.2	rs1535-rs174584	http://www.ebi.ac.uk/efo/EFO_0001360, http://www.ebi.ac.uk/efo/EFO_0000270	Metabolic disorder,Other disease	http://www.ebi.ac.uk/efo/EFO_0000408,http://www.ebi.ac.uk/efo/EFO_0000589
1-oleoylglycerol (1-monoolein)	triglyceride measurement, blood pressure	1	5	0	1	1	3.05829e-06	3.05829e-06	0.00183704	1	0.2	0.333333	0.2	rs964184-rs2266788	http://www.ebi.ac.uk/efo/EFO_0004530, http://www.ebi.ac.uk/efo/EFO_0004325	Lipid or lipoprotein measurement,Other measurement	http://www.ebi.ac.uk/efo/EFO_0001444,http://www.ebi.ac.uk/efo/EFO_0004529
1-eicosadienoylglycerophosphocholine*	alpha-linolenic acid measurement	1	5	0	1	1	3.05829e-06	3.05829e-06	0.00183704	1	0.2	0.333333	0.2	rs1535-rs174547	http://www.ebi.ac.uk/efo/EFO_0007759	Lipid or lipoprotein measurement	http://www.ebi.ac.uk/efo/EFO_0004529
cysteine-glutathione disulfide	serum gamma-glutamyl transferase measurement, alcohol consumption measurement	1	5	0	1	1	3.05829e-06	3.05829e-06	0.00183704	1	0.2	0.333333	0.2	rs2006092-rs5760492	http://www.ebi.ac.uk/efo/EFO_0004532, http://www.ebi.ac.uk/efo/EFO_0007878	Liver enzyme measurement,Other measurement	http://www.ebi.ac.uk/efo/EFO_0004582,http://www.ebi.ac.uk/efo/EFO_0001444
1-eicosadienoylglycerophosphocholine*	insulin sensitivity measurement	1	5	0	1	1	3.05829e-06	3.05829e-06	0.00183704	1	0.2	0.333333	0.2	rs1535-rs174541	http://www.ebi.ac.uk/efo/EFO_0004471	Other measurement	http://www.ebi.ac.uk/efo/EFO_0001444
docosapentaenoate (n3 DPA; 22:5n3)	insulin sensitivity measurement	1	5	0	1	1	3.05829e-06	3.05829e-06	0.00183704	1	0.2	0.333333	0.2	rs174538-rs174541	http://www.ebi.ac.uk/efo/EFO_0004471	Other measurement	http://www.ebi.ac.uk/efo/EFO_0001444
docosapentaenoate (n3 DPA; 22:5n3)	lysophosphatidylethanolamine measurement	1	5	0	1	1	3.05829e-06	3.05829e-06	0.00183704	1	0.2	0.333333	0.2	rs174538-rs28456	http://www.ebi.ac.uk/efo/EFO_0010225	Lipid or lipoprotein measurement	http://www.ebi.ac.uk/efo/EFO_0004529
docosapentaenoate (n3 DPA; 22:5n3)	alpha-linolenic acid measurement	1	5	0	1	1	3.05829e-06	3.05829e-06	0.00183704	1	0.2	0.333333	0.2	rs174547-rs174538	http://www.ebi.ac.uk/efo/EFO_0007759	Lipid or lipoprotein measurement	http://www.ebi.ac.uk/efo/EFO_0004529
2-linoleoylglycerophosphocholine*	alpha-linolenic acid measurement	1	5	0	1	1	3.05829e-06	3.05829e-06	0.00183704	1	0.2	0.333333	0.2	rs174468-rs174450	http://www.ebi.ac.uk/efo/EFO_0007759	Lipid or lipoprotein measurement	http://www.ebi.ac.uk/efo/EFO_0004529
1-eicosadienoylglycerophosphocholine*	lysophosphatidylethanolamine measurement	1	5	0	1	1	3.05829e-06	3.05829e-06	0.00183704	1	0.2	0.333333	0.2	rs1535-rs28456	http://www.ebi.ac.uk/efo/EFO_0010225	Lipid or lipoprotein measurement	http://www.ebi.ac.uk/efo/EFO_0004529
1-eicosadienoylglycerophosphocholine*	phosphatidylcholine ether measurement	1	5	0	1	1	3.05829e-06	3.05829e-06	0.00183704	1	0.2	0.333333	0.2	rs1535-rs28456	http://www.ebi.ac.uk/efo/EFO_0010227	Lipid or lipoprotein measurement	http://www.ebi.ac.uk/efo/EFO_0004529
docosapentaenoate (n3 DPA; 22:5n3)	type II diabetes mellitus, asthma	1	5	0	1	1	3.05829e-06	3.05829e-06	0.00183704	1	0.2	0.333333	0.2	rs174538-rs174584	http://www.ebi.ac.uk/efo/EFO_0001360, http://www.ebi.ac.uk/efo/EFO_0000270	Metabolic disorder,Other disease	http://www.ebi.ac.uk/efo/EFO_0000408,http://www.ebi.ac.uk/efo/EFO_0000589
5-oxoproline	mean corpuscular hemoglobin	5	918	0	2	2	0.00280751	3.14589e-06	0.00188802	1	0.00217155	0.00433369	0.00391772	rs76234559-rs12550729|rs6420181-rs3936211	http://www.ebi.ac.uk/efo/EFO_0004527	Hematological measurement	http://www.ebi.ac.uk/efo/EFO_0004503
propionylcarnitine	total cholesterol measurement	11	416	0	2	2	0.00279895	3.54701e-06	0.00193634	1	0.00470588	0.00936768	0.00903296	rs1469149-rs7727544|rs1564348-rs662138	http://www.ebi.ac.uk/efo/EFO_0004574	Lipid or lipoprotein measurement	http://www.ebi.ac.uk/efo/EFO_0004732
X-14304	blood protein measurement	3	1785	0	2	2	0.00327543	3.57155e-06	0.00193634	1	0.00111982	0.00223714	0.00186741	rs4351-rs4344|rs579459-rs149092047	http://www.ebi.ac.uk/efo/EFO_0007937	Other measurement	http://www.ebi.ac.uk/efo/EFO_0001444
dehydroisoandrosterone sulfate (DHEA-S)	blood protein measurement	3	1785	0	2	2	0.00327543	3.57155e-06	0.00193634	1	0.00111982	0.00223714	0.00186741	rs296369-rs296396|rs11761528-rs45446698	http://www.ebi.ac.uk/efo/EFO_0007937	Other measurement	http://www.ebi.ac.uk/efo/EFO_0001444
X-14189	blood protein measurement	3	1785	0	2	2	0.00327543	3.57155e-06	0.00193634	1	0.00111982	0.00223714	0.00186741	rs4351-rs4344|rs149092047-rs651007	http://www.ebi.ac.uk/efo/EFO_0007937	Other measurement	http://www.ebi.ac.uk/efo/EFO_0001444
X-12092	chronic kidney disease, urinary metabolite measurement	43	104	0	2	2	0.00273534	3.61273e-06	0.00193634	1	0.0137931	0.0272109	0.0276948	rs942803-rs11597425-rs2147896|rs8101881-rs12460876	http://www.ebi.ac.uk/efo/EFO_0003884, http://www.ebi.ac.uk/efo/EFO_0005116	Other measurement,Other disease	http://www.ebi.ac.uk/efo/EFO_0000408,http://www.ebi.ac.uk/efo/EFO_0001444
X-11423	angiotensin converting enzyme activity measurement	3	2	0	1	1	3.66995e-06	3.66995e-06	0.00193634	1	0.25	0.4	0.344828	rs495828-rs651007	http://www.ebi.ac.uk/efo/EFO_0004463	Other measurement	http://www.ebi.ac.uk/efo/EFO_0001444
eicosapentaenoate (EPA; 20:5n3)	fatty acid measurement, docosapentaenoic acid measurement	3	2	0	1	1	3.66995e-06	3.66995e-06	0.00193634	1	0.25	0.4	0.344828	rs174556-rs174549	http://www.ebi.ac.uk/efo/EFO_0005110, http://www.ebi.ac.uk/efo/EFO_0006809	Lipid or lipoprotein measurement	http://www.ebi.ac.uk/efo/EFO_0004529
X-10395	high density lipoprotein cholesterol measurement, metabolic syndrome	3	2	0	1	1	3.66995e-06	3.66995e-06	0.00193634	1	0.25	0.4	0.344828	rs1800775-rs3764261	http://www.ebi.ac.uk/efo/EFO_0004612, http://www.ebi.ac.uk/efo/EFO_0000195	Lipid or lipoprotein measurement,Metabolic disorder	http://www.ebi.ac.uk/efo/EFO_0004732,http://www.ebi.ac.uk/efo/EFO_0000589
X-11423	insulin receptor measurement	3	2	1	0	1	3.66995e-06	3.66995e-06	0.00193634	1	0.25	0.4	0.344828	rs651007	http://www.ebi.ac.uk/efo/EFO_0008160	Other measurement	http://www.ebi.ac.uk/efo/EFO_0001444
eicosapentaenoate (EPA; 20:5n3)	vaccenic acid measurement	3	2	0	1	1	3.66995e-06	3.66995e-06	0.00193634	1	0.25	0.4	0.344828	rs174528-rs174556-rs174575	http://www.ebi.ac.uk/efo/EFO_0007974	Lipid or lipoprotein measurement	http://www.ebi.ac.uk/efo/EFO_0004529
3-methyl-2-oxovalerate	percent glycated albumin	3	2	1	0	1	3.66995e-06	3.66995e-06	0.00193634	1	0.25	0.4	0.344828	rs1260326	http://www.ebi.ac.uk/efo/EFO_0009304	Other measurement	http://www.ebi.ac.uk/efo/EFO_0001444
gamma-glutamylglutamine	HOMA-IR	3	2	0	1	1	3.66995e-06	3.66995e-06	0.00193634	1	0.25	0.4	0.344828	rs1260326-rs780094	http://www.ebi.ac.uk/efo/EFO_0004501	Other measurement	http://www.ebi.ac.uk/efo/EFO_0001444
X-11423	endoglin measurement	3	2	1	0	1	3.66995e-06	3.66995e-06	0.00193634	1	0.25	0.4	0.344828	rs651007	http://www.ebi.ac.uk/efo/EFO_0008118	Other measurement	http://www.ebi.ac.uk/efo/EFO_0001444
gamma-glutamylglutamine	BMI-adjusted leptin measurement	3	2	0	1	1	3.66995e-06	3.66995e-06	0.00193634	1	0.25	0.4	0.344828	rs1260326-rs780093	http://www.ebi.ac.uk/efo/EFO_0007793	Other measurement	http://www.ebi.ac.uk/efo/EFO_0001444
X-11423	adhesion molecule measurement, ICAM-1 measurement	3	2	0	1	1	3.66995e-06	3.66995e-06	0.00193634	1	0.25	0.4	0.344828	rs649129-rs651007	http://www.ebi.ac.uk/efo/EFO_0004522, http://www.ebi.ac.uk/efo/EFO_0004520	Other measurement,Cardiovascular measurement	http://www.ebi.ac.uk/efo/EFO_0001444,http://www.ebi.ac.uk/efo/EFO_0004298
X-12644	lysophosphatidylethanolamine 16:0 measurement	3	2	1	0	1	3.66995e-06	3.66995e-06	0.00193634	1	0.25	0.4	0.344828	rs1532085	http://www.ebi.ac.uk/efo/EFO_0010366	Lipid or lipoprotein measurement	http://www.ebi.ac.uk/efo/EFO_0004529
X-11423	P-Selectin measurement	3	2	1	0	1	3.66995e-06	3.66995e-06	0.00193634	1	0.25	0.4	0.344828	rs651007	http://www.ebi.ac.uk/efo/EFO_0008254	Other measurement	http://www.ebi.ac.uk/efo/EFO_0001444
3-methyl-2-oxovalerate	urinary sodium to creatinine ratio	3	2	1	0	1	3.66995e-06	3.66995e-06	0.00193634	1	0.25	0.4	0.344828	rs1260326	http://www.ebi.ac.uk/efo/EFO_0009883	Other measurement	http://www.ebi.ac.uk/efo/EFO_0001444
3-methyl-2-oxovalerate	phosphatidylcholine 34:3 measurement	3	2	1	0	1	3.66995e-06	3.66995e-06	0.00193634	1	0.25	0.4	0.344828	rs1260326	http://www.ebi.ac.uk/efo/EFO_0010377	Lipid or lipoprotein measurement	http://www.ebi.ac.uk/efo/EFO_0004529
X-11204	lysophosphatidylethanolamine 16:0 measurement	3	2	0	1	1	3.66995e-06	3.66995e-06	0.00193634	1	0.25	0.4	0.344828	rs1532085-rs10468017	http://www.ebi.ac.uk/efo/EFO_0010366	Lipid or lipoprotein measurement	http://www.ebi.ac.uk/efo/EFO_0004529
3-methyl-2-oxovalerate	triglyceride measurement, metabolic syndrome	3	2	0	1	1	3.66995e-06	3.66995e-06	0.00193634	1	0.25	0.4	0.344828	rs1260326-rs780093	http://www.ebi.ac.uk/efo/EFO_0004530, http://www.ebi.ac.uk/efo/EFO_0000195	Lipid or lipoprotein measurement,Metabolic disorder	http://www.ebi.ac.uk/efo/EFO_0004529,http://www.ebi.ac.uk/efo/EFO_0000589
3-methyl-2-oxovalerate	gondoic acid measurement	3	2	0	1	1	3.66995e-06	3.66995e-06	0.00193634	1	0.25	0.4	0.344828	rs1260326-rs780094	http://www.ebi.ac.uk/efo/EFO_0007975	Lipid or lipoprotein measurement	http://www.ebi.ac.uk/efo/EFO_0004529
3-methyl-2-oxovalerate	follistatin measurement	3	2	1	0	1	3.66995e-06	3.66995e-06	0.00193634	1	0.25	0.4	0.344828	rs1260326	http://www.ebi.ac.uk/efo/EFO_0010614	Other measurement	http://www.ebi.ac.uk/efo/EFO_0001444
eicosapentaenoate (EPA; 20:5n3)	arachidonic acid measurement, fatty acid measurement	3	2	0	1	1	3.66995e-06	3.66995e-06	0.00193634	1	0.25	0.4	0.344828	rs174545-rs174556-rs174575	http://www.ebi.ac.uk/efo/EFO_0006808, http://www.ebi.ac.uk/efo/EFO_0005110	Lipid or lipoprotein measurement	http://www.ebi.ac.uk/efo/EFO_0004529
X-12644	lysophosphatidylethanolamine 20:4 measurement	3	2	0	1	1	3.66995e-06	3.66995e-06	0.00193634	1	0.25	0.4	0.344828	rs7969341-rs4149056	http://www.ebi.ac.uk/efo/EFO_0010370	Lipid or lipoprotein measurement	http://www.ebi.ac.uk/efo/EFO_0004529
gamma-glutamylglutamine	gondoic acid measurement	3	2	0	1	1	3.66995e-06	3.66995e-06	0.00193634	1	0.25	0.4	0.344828	rs1260326-rs780094	http://www.ebi.ac.uk/efo/EFO_0007975	Lipid or lipoprotein measurement	http://www.ebi.ac.uk/efo/EFO_0004529
gamma-glutamylglutamine	follistatin measurement	3	2	1	0	1	3.66995e-06	3.66995e-06	0.00193634	1	0.25	0.4	0.344828	rs1260326	http://www.ebi.ac.uk/efo/EFO_0010614	Other measurement	http://www.ebi.ac.uk/efo/EFO_0001444
stearidonate (18:4n3)	cholesteryl ester 20:4 measurement	3	2	0	1	1	3.66995e-06	3.66995e-06	0.00193634	1	0.25	0.4	0.344828	rs174547-rs174601	http://www.ebi.ac.uk/efo/EFO_0010348	Lipid or lipoprotein measurement	http://www.ebi.ac.uk/efo/EFO_0004529
X-12644	clinical laboratory measurement, bilirubin measurement	3	2	0	1	1	3.66995e-06	3.66995e-06	0.00193634	1	0.25	0.4	0.344828	rs4149081-rs7969341	http://www.ebi.ac.uk/efo/EFO_0004297, http://www.ebi.ac.uk/efo/EFO_0004570	Other measurement	http://www.ebi.ac.uk/efo/EFO_0001444
eicosapentaenoate (EPA; 20:5n3)	phosphatidylcholine 34:3 measurement	3	2	0	1	1	3.66995e-06	3.66995e-06	0.00193634	1	0.25	0.4	0.344828	rs174576-rs174556-rs174575	http://www.ebi.ac.uk/efo/EFO_0010377	Lipid or lipoprotein measurement	http://www.ebi.ac.uk/efo/EFO_0004529
gamma-glutamylglutamine	lactate measurement	3	2	1	0	1	3.66995e-06	3.66995e-06	0.00193634	1	0.25	0.4	0.344828	rs1260326	http://www.ebi.ac.uk/efo/EFO_0007745	Other measurement	http://www.ebi.ac.uk/efo/EFO_0001444
eicosapentaenoate (EPA; 20:5n3)	linoleic acid measurement	3	2	0	1	1	3.66995e-06	3.66995e-06	0.00193634	1	0.25	0.4	0.344828	rs174547-rs174556-rs174575	http://www.ebi.ac.uk/efo/EFO_0006807	Lipid or lipoprotein measurement	http://www.ebi.ac.uk/efo/EFO_0004529
eicosapentaenoate (EPA; 20:5n3)	cholesteryl ester 20:4 measurement	3	2	0	1	1	3.66995e-06	3.66995e-06	0.00193634	1	0.25	0.4	0.344828	rs174547-rs174556-rs174575	http://www.ebi.ac.uk/efo/EFO_0010348	Lipid or lipoprotein measurement	http://www.ebi.ac.uk/efo/EFO_0004529
stearate (18:0)	vaccenic acid measurement	3	2	1	0	1	3.66995e-06	3.66995e-06	0.00193634	1	0.25	0.4	0.344828	rs603424	http://www.ebi.ac.uk/efo/EFO_0007974	Lipid or lipoprotein measurement	http://www.ebi.ac.uk/efo/EFO_0004529
eicosapentaenoate (EPA; 20:5n3)	cholesteryl ester 18:3 measurement	3	2	0	1	1	3.66995e-06	3.66995e-06	0.00193634	1	0.25	0.4	0.344828	rs174556-rs174575-rs174535	http://www.ebi.ac.uk/efo/EFO_0010346	Lipid or lipoprotein measurement	http://www.ebi.ac.uk/efo/EFO_0004529
3-methyl-2-oxovalerate	lactate measurement	3	2	1	0	1	3.66995e-06	3.66995e-06	0.00193634	1	0.25	0.4	0.344828	rs1260326	http://www.ebi.ac.uk/efo/EFO_0007745	Other measurement	http://www.ebi.ac.uk/efo/EFO_0001444
stearidonate (18:4n3)	arachidonic acid measurement, fatty acid measurement	3	2	0	1	1	3.66995e-06	3.66995e-06	0.00193634	1	0.25	0.4	0.344828	rs174545-rs174601	http://www.ebi.ac.uk/efo/EFO_0006808, http://www.ebi.ac.uk/efo/EFO_0005110	Lipid or lipoprotein measurement	http://www.ebi.ac.uk/efo/EFO_0004529
eicosapentaenoate (EPA; 20:5n3)	omega-3 polyunsaturated fatty acid measurement, metabolic syndrome	3	2	0	1	1	3.66995e-06	3.66995e-06	0.00193634	1	0.25	0.4	0.344828	rs174547-rs174556-rs174575	http://www.ebi.ac.uk/efo/EFO_0010119, http://www.ebi.ac.uk/efo/EFO_0000195	Lipid or lipoprotein measurement,Metabolic disorder	http://www.ebi.ac.uk/efo/EFO_0004529,http://www.ebi.ac.uk/efo/EFO_0000589
eicosapentaenoate (EPA; 20:5n3)	phosphatidylcholine 36:4 measurement	3	2	0	1	1	3.66995e-06	3.66995e-06	0.00193634	1	0.25	0.4	0.344828	rs102275-rs174556-rs174575	http://www.ebi.ac.uk/efo/EFO_0010382	Lipid or lipoprotein measurement	http://www.ebi.ac.uk/efo/EFO_0004529
eicosapentaenoate (EPA; 20:5n3)	oleic acid measurement	3	2	0	1	1	3.66995e-06	3.66995e-06	0.00193634	1	0.25	0.4	0.344828	rs102275-rs174556-rs174575	http://www.ebi.ac.uk/efo/EFO_0006810	Lipid or lipoprotein measurement	http://www.ebi.ac.uk/efo/EFO_0004529
eicosapentaenoate (EPA; 20:5n3)	metabolite measurement, body weight gain	3	2	0	1	1	3.66995e-06	3.66995e-06	0.00193634	1	0.25	0.4	0.344828	rs2845573-rs174565	http://www.ebi.ac.uk/efo/EFO_0004725, http://www.ebi.ac.uk/efo/EFO_0004566	Other measurement,Other trait	http://www.ebi.ac.uk/efo/EFO_0000001,http://www.ebi.ac.uk/efo/EFO_0001444
eicosapentaenoate (EPA; 20:5n3)	phosphatidylcholine 38:4 measurement	3	2	0	1	1	3.66995e-06	3.66995e-06	0.00193634	1	0.25	0.4	0.344828	rs174545-rs174556-rs174575	http://www.ebi.ac.uk/efo/EFO_0010386	Lipid or lipoprotein measurement	http://www.ebi.ac.uk/efo/EFO_0004529
eicosapentaenoate (EPA; 20:5n3)	phosphatidylcholine 38:5 measurement	3	2	0	1	1	3.66995e-06	3.66995e-06	0.00193634	1	0.25	0.4	0.344828	rs174556-rs174575-rs174535	http://www.ebi.ac.uk/efo/EFO_0010387	Lipid or lipoprotein measurement	http://www.ebi.ac.uk/efo/EFO_0004529
gamma-glutamylglutamine	percent glycated albumin	3	2	1	0	1	3.66995e-06	3.66995e-06	0.00193634	1	0.25	0.4	0.344828	rs1260326	http://www.ebi.ac.uk/efo/EFO_0009304	Other measurement	http://www.ebi.ac.uk/efo/EFO_0001444
X-12644	AR-C124910XX¬†measurement, acute coronary syndrome	3	2	0	1	1	3.66995e-06	3.66995e-06	0.00193634	1	0.25	0.4	0.344828	rs113681054-rs7969341	http://www.ebi.ac.uk/efo/EFO_0007020, http://www.ebi.ac.uk/efo/EFO_0005672	Cardiovascular disease,Other measurement	http://www.ebi.ac.uk/efo/EFO_0001444,http://www.ebi.ac.uk/efo/EFO_0000319
gamma-glutamylglutamine	phosphatidylcholine 34:3 measurement	3	2	1	0	1	3.66995e-06	3.66995e-06	0.00193634	1	0.25	0.4	0.344828	rs1260326	http://www.ebi.ac.uk/efo/EFO_0010377	Lipid or lipoprotein measurement	http://www.ebi.ac.uk/efo/EFO_0004529
3-methyl-2-oxovalerate	BMI-adjusted leptin measurement	3	2	0	1	1	3.66995e-06	3.66995e-06	0.00193634	1	0.25	0.4	0.344828	rs1260326-rs780093	http://www.ebi.ac.uk/efo/EFO_0007793	Other measurement	http://www.ebi.ac.uk/efo/EFO_0001444
eicosapentaenoate (EPA; 20:5n3)	lysophosphatidylethanolamine 20:4 measurement	3	2	0	1	1	3.66995e-06	3.66995e-06	0.00193634	1	0.25	0.4	0.344828	rs174548-rs174556-rs174575	http://www.ebi.ac.uk/efo/EFO_0010370	Lipid or lipoprotein measurement	http://www.ebi.ac.uk/efo/EFO_0004529
X-11423	tissue factor measurement	3	2	0	1	1	3.66995e-06	3.66995e-06	0.00193634	1	0.25	0.4	0.344828	rs495828-rs651007	http://www.ebi.ac.uk/efo/EFO_0010623	Other measurement	http://www.ebi.ac.uk/efo/EFO_0001444
X-12644	blood metabolite measurement, X12063 measurement	3	2	0	1	1	3.66995e-06	3.66995e-06	0.00193634	1	0.25	0.4	0.344828	rs4363657-rs7969341	http://www.ebi.ac.uk/efo/EFO_0005664, http://www.ebi.ac.uk/efo/EFO_0006957	Other measurement	http://www.ebi.ac.uk/efo/EFO_0001444
stearidonate (18:4n3)	cholesteryl ester 18:3 measurement	3	2	0	1	1	3.66995e-06	3.66995e-06	0.00193634	1	0.25	0.4	0.344828	rs174601-rs174535	http://www.ebi.ac.uk/efo/EFO_0010346	Lipid or lipoprotein measurement	http://www.ebi.ac.uk/efo/EFO_0004529
X-11423	platelet reactivity measurement	3	2	0	1	1	3.66995e-06	3.66995e-06	0.00193634	1	0.25	0.4	0.344828	rs579459-rs651007	http://www.ebi.ac.uk/efo/EFO_0004985	Cardiovascular measurement	http://www.ebi.ac.uk/efo/EFO_0004298
eicosapentaenoate (EPA; 20:5n3)	gondoic acid measurement	3	2	0	1	1	3.66995e-06	3.66995e-06	0.00193634	1	0.25	0.4	0.344828	rs174528-rs174556-rs174575	http://www.ebi.ac.uk/efo/EFO_0007975	Lipid or lipoprotein measurement	http://www.ebi.ac.uk/efo/EFO_0004529
3-methyl-2-oxovalerate	HOMA-IR	3	2	0	1	1	3.66995e-06	3.66995e-06	0.00193634	1	0.25	0.4	0.344828	rs1260326-rs780094	http://www.ebi.ac.uk/efo/EFO_0004501	Other measurement	http://www.ebi.ac.uk/efo/EFO_0001444
eicosapentaenoate (EPA; 20:5n3)	fatty acid measurement, linoleic acid measurement	3	2	0	1	1	3.66995e-06	3.66995e-06	0.00193634	1	0.25	0.4	0.344828	rs174550-rs174556-rs174575	http://www.ebi.ac.uk/efo/EFO_0005110, http://www.ebi.ac.uk/efo/EFO_0006807	Lipid or lipoprotein measurement	http://www.ebi.ac.uk/efo/EFO_0004529
gamma-glutamylglutamine	triglyceride measurement, metabolic syndrome	3	2	0	1	1	3.66995e-06	3.66995e-06	0.00193634	1	0.25	0.4	0.344828	rs1260326-rs780093	http://www.ebi.ac.uk/efo/EFO_0004530, http://www.ebi.ac.uk/efo/EFO_0000195	Lipid or lipoprotein measurement,Metabolic disorder	http://www.ebi.ac.uk/efo/EFO_0004529,http://www.ebi.ac.uk/efo/EFO_0000589
X-14189	insulin receptor measurement	3	2	1	0	1	3.66995e-06	3.66995e-06	0.00193634	1	0.25	0.4	0.344828	rs651007	http://www.ebi.ac.uk/efo/EFO_0008160	Other measurement	http://www.ebi.ac.uk/efo/EFO_0001444
stearidonate (18:4n3)	metabolite measurement, body weight gain	3	2	0	1	1	3.66995e-06	3.66995e-06	0.00193634	1	0.25	0.4	0.344828	rs174570-rs174565	http://www.ebi.ac.uk/efo/EFO_0004725, http://www.ebi.ac.uk/efo/EFO_0004566	Other measurement,Other trait	http://www.ebi.ac.uk/efo/EFO_0000001,http://www.ebi.ac.uk/efo/EFO_0001444
X-18601	hormone measurement, progesterone measurement	3	2	0	1	1	3.66995e-06	3.66995e-06	0.00193634	1	0.25	0.4	0.344828	rs12533251-rs34670419	http://www.ebi.ac.uk/efo/EFO_0004730, http://www.ebi.ac.uk/efo/EFO_0007004	Other measurement	http://www.ebi.ac.uk/efo/EFO_0001444
X-11820	lipoprotein measurement	3	2	1	0	1	3.66995e-06	3.66995e-06	0.00193634	1	0.25	0.4	0.344828	rs445925	http://www.ebi.ac.uk/efo/EFO_0004732	Other measurement	http://www.ebi.ac.uk/efo/EFO_0001444
X-14189	P-Selectin measurement	3	2	1	0	1	3.66995e-06	3.66995e-06	0.00193634	1	0.25	0.4	0.344828	rs651007	http://www.ebi.ac.uk/efo/EFO_0008254	Other measurement	http://www.ebi.ac.uk/efo/EFO_0001444
X-14304	tissue factor measurement	3	2	0	1	1	3.66995e-06	3.66995e-06	0.00193634	1	0.25	0.4	0.344828	rs579459-rs495828	http://www.ebi.ac.uk/efo/EFO_0010623	Other measurement	http://www.ebi.ac.uk/efo/EFO_0001444
stearidonate (18:4n3)	phosphatidylcholine 36:4 measurement	3	2	0	1	1	3.66995e-06	3.66995e-06	0.00193634	1	0.25	0.4	0.344828	rs102275-rs174601	http://www.ebi.ac.uk/efo/EFO_0010382	Lipid or lipoprotein measurement	http://www.ebi.ac.uk/efo/EFO_0004529
stearidonate (18:4n3)	vaccenic acid measurement	3	2	0	1	1	3.66995e-06	3.66995e-06	0.00193634	1	0.25	0.4	0.344828	rs174601-rs174528	http://www.ebi.ac.uk/efo/EFO_0007974	Lipid or lipoprotein measurement	http://www.ebi.ac.uk/efo/EFO_0004529
stearidonate (18:4n3)	fatty acid measurement, linoleic acid measurement	3	2	0	1	1	3.66995e-06	3.66995e-06	0.00193634	1	0.25	0.4	0.344828	rs174601-rs174550	http://www.ebi.ac.uk/efo/EFO_0005110, http://www.ebi.ac.uk/efo/EFO_0006807	Lipid or lipoprotein measurement	http://www.ebi.ac.uk/efo/EFO_0004529
stearidonate (18:4n3)	phosphatidylcholine 34:3 measurement	3	2	0	1	1	3.66995e-06	3.66995e-06	0.00193634	1	0.25	0.4	0.344828	rs174601-rs174576	http://www.ebi.ac.uk/efo/EFO_0010377	Lipid or lipoprotein measurement	http://www.ebi.ac.uk/efo/EFO_0004529
X-14304	platelet reactivity measurement	3	2	1	0	1	3.66995e-06	3.66995e-06	0.00193634	1	0.25	0.4	0.344828	rs579459	http://www.ebi.ac.uk/efo/EFO_0004985	Cardiovascular measurement	http://www.ebi.ac.uk/efo/EFO_0004298
X-18601	AR-C124910XX¬†measurement, acute coronary syndrome	3	2	0	1	1	3.66995e-06	3.66995e-06	0.00193634	1	0.25	0.4	0.344828	rs113681054-rs2199680	http://www.ebi.ac.uk/efo/EFO_0007020, http://www.ebi.ac.uk/efo/EFO_0005672	Cardiovascular disease,Other measurement	http://www.ebi.ac.uk/efo/EFO_0001444,http://www.ebi.ac.uk/efo/EFO_0000319
X-18601	clinical laboratory measurement, bilirubin measurement	3	2	0	1	1	3.66995e-06	3.66995e-06	0.00193634	1	0.25	0.4	0.344828	rs2199680-rs4149081	http://www.ebi.ac.uk/efo/EFO_0004297, http://www.ebi.ac.uk/efo/EFO_0004570	Other measurement	http://www.ebi.ac.uk/efo/EFO_0001444
X-11820	response to statin, low density lipoprotein cholesterol measurement	3	2	1	0	1	3.66995e-06	3.66995e-06	0.00193634	1	0.25	0.4	0.344828	rs445925	http://purl.obolibrary.org/obo/GO_0036273, http://www.ebi.ac.uk/efo/EFO_0004611	Lipid or lipoprotein measurement,Response to drug	http://purl.obolibrary.org/obo/GO_0042493,http://www.ebi.ac.uk/efo/EFO_0004732
X-11820	low density lipoprotein cholesterol measurement, lipid or lipoprotein measurement	3	2	0	1	1	3.66995e-06	3.66995e-06	0.00193634	1	0.25	0.4	0.344828	rs445925-rs1065853	http://www.ebi.ac.uk/efo/EFO_0004611, http://www.ebi.ac.uk/efo/EFO_0005105	Lipid or lipoprotein measurement,Other measurement	http://www.ebi.ac.uk/efo/EFO_0001444,http://www.ebi.ac.uk/efo/EFO_0004732
X-14189	endoglin measurement	3	2	1	0	1	3.66995e-06	3.66995e-06	0.00193634	1	0.25	0.4	0.344828	rs651007	http://www.ebi.ac.uk/efo/EFO_0008118	Other measurement	http://www.ebi.ac.uk/efo/EFO_0001444
stearidonate (18:4n3)	omega-3 polyunsaturated fatty acid measurement, metabolic syndrome	3	2	0	1	1	3.66995e-06	3.66995e-06	0.00193634	1	0.25	0.4	0.344828	rs174547-rs174601	http://www.ebi.ac.uk/efo/EFO_0010119, http://www.ebi.ac.uk/efo/EFO_0000195	Lipid or lipoprotein measurement,Metabolic disorder	http://www.ebi.ac.uk/efo/EFO_0004529,http://www.ebi.ac.uk/efo/EFO_0000589
stearidonate (18:4n3)	oleic acid measurement	3	2	0	1	1	3.66995e-06	3.66995e-06	0.00193634	1	0.25	0.4	0.344828	rs102275-rs174601	http://www.ebi.ac.uk/efo/EFO_0006810	Lipid or lipoprotein measurement	http://www.ebi.ac.uk/efo/EFO_0004529
X-14304	insulin receptor measurement	3	2	0	1	1	3.66995e-06	3.66995e-06	0.00193634	1	0.25	0.4	0.344828	rs579459-rs651007	http://www.ebi.ac.uk/efo/EFO_0008160	Other measurement	http://www.ebi.ac.uk/efo/EFO_0001444
stearidonate (18:4n3)	fatty acid measurement, docosapentaenoic acid measurement	3	2	0	1	1	3.66995e-06	3.66995e-06	0.00193634	1	0.25	0.4	0.344828	rs174601-rs174549	http://www.ebi.ac.uk/efo/EFO_0005110, http://www.ebi.ac.uk/efo/EFO_0006809	Lipid or lipoprotein measurement	http://www.ebi.ac.uk/efo/EFO_0004529
X-14189	adhesion molecule measurement, ICAM-1 measurement	3	2	0	1	1	3.66995e-06	3.66995e-06	0.00193634	1	0.25	0.4	0.344828	rs649129-rs651007	http://www.ebi.ac.uk/efo/EFO_0004522, http://www.ebi.ac.uk/efo/EFO_0004520	Other measurement,Cardiovascular measurement	http://www.ebi.ac.uk/efo/EFO_0001444,http://www.ebi.ac.uk/efo/EFO_0004298
X-18601	lysophosphatidylethanolamine 20:4 measurement	3	2	0	1	1	3.66995e-06	3.66995e-06	0.00193634	1	0.25	0.4	0.344828	rs2199680-rs4149056	http://www.ebi.ac.uk/efo/EFO_0010370	Lipid or lipoprotein measurement	http://www.ebi.ac.uk/efo/EFO_0004529
gamma-glutamylglutamine	urinary sodium to creatinine ratio	3	2	1	0	1	3.66995e-06	3.66995e-06	0.00193634	1	0.25	0.4	0.344828	rs1260326	http://www.ebi.ac.uk/efo/EFO_0009883	Other measurement	http://www.ebi.ac.uk/efo/EFO_0001444
X-14304	endoglin measurement	3	2	0	1	1	3.66995e-06	3.66995e-06	0.00193634	1	0.25	0.4	0.344828	rs579459-rs651007	http://www.ebi.ac.uk/efo/EFO_0008118	Other measurement	http://www.ebi.ac.uk/efo/EFO_0001444
stearidonate (18:4n3)	lysophosphatidylethanolamine 20:4 measurement	3	2	0	1	1	3.66995e-06	3.66995e-06	0.00193634	1	0.25	0.4	0.344828	rs174601-rs174548	http://www.ebi.ac.uk/efo/EFO_0010370	Lipid or lipoprotein measurement	http://www.ebi.ac.uk/efo/EFO_0004529
stearidonate (18:4n3)	gondoic acid measurement	3	2	0	1	1	3.66995e-06	3.66995e-06	0.00193634	1	0.25	0.4	0.344828	rs174601-rs174528	http://www.ebi.ac.uk/efo/EFO_0007975	Lipid or lipoprotein measurement	http://www.ebi.ac.uk/efo/EFO_0004529
dehydroisoandrosterone sulfate (DHEA-S)	blood metabolite measurement, X12063 measurement	3	2	0	1	1	3.66995e-06	3.66995e-06	0.00193634	1	0.25	0.4	0.344828	rs4646450-rs11761528	http://www.ebi.ac.uk/efo/EFO_0005664, http://www.ebi.ac.uk/efo/EFO_0006957	Other measurement	http://www.ebi.ac.uk/efo/EFO_0001444
dehydroisoandrosterone sulfate (DHEA-S)	hormone measurement, progesterone measurement	3	2	0	1	1	3.66995e-06	3.66995e-06	0.00193634	1	0.25	0.4	0.344828	rs34670419-rs11761528	http://www.ebi.ac.uk/efo/EFO_0004730, http://www.ebi.ac.uk/efo/EFO_0007004	Other measurement	http://www.ebi.ac.uk/efo/EFO_0001444
X-14189	tissue factor measurement	3	2	0	1	1	3.66995e-06	3.66995e-06	0.00193634	1	0.25	0.4	0.344828	rs495828-rs651007	http://www.ebi.ac.uk/efo/EFO_0010623	Other measurement	http://www.ebi.ac.uk/efo/EFO_0001444
stearidonate (18:4n3)	phosphatidylcholine 38:5 measurement	3	2	0	1	1	3.66995e-06	3.66995e-06	0.00193634	1	0.25	0.4	0.344828	rs174601-rs174455-rs174535	http://www.ebi.ac.uk/efo/EFO_0010387	Lipid or lipoprotein measurement	http://www.ebi.ac.uk/efo/EFO_0004529
X-14189	platelet reactivity measurement	3	2	0	1	1	3.66995e-06	3.66995e-06	0.00193634	1	0.25	0.4	0.344828	rs579459-rs651007	http://www.ebi.ac.uk/efo/EFO_0004985	Cardiovascular measurement	http://www.ebi.ac.uk/efo/EFO_0004298
X-14304	P-Selectin measurement	3	2	0	1	1	3.66995e-06	3.66995e-06	0.00193634	1	0.25	0.4	0.344828	rs579459-rs651007	http://www.ebi.ac.uk/efo/EFO_0008254	Other measurement	http://www.ebi.ac.uk/efo/EFO_0001444
X-14304	adhesion molecule measurement, ICAM-1 measurement	3	2	0	1	1	3.66995e-06	3.66995e-06	0.00193634	1	0.25	0.4	0.344828	rs579459-rs649129	http://www.ebi.ac.uk/efo/EFO_0004522, http://www.ebi.ac.uk/efo/EFO_0004520	Other measurement,Cardiovascular measurement	http://www.ebi.ac.uk/efo/EFO_0001444,http://www.ebi.ac.uk/efo/EFO_0004298
stearidonate (18:4n3)	phosphatidylcholine 38:4 measurement	3	2	0	1	1	3.66995e-06	3.66995e-06	0.00193634	1	0.25	0.4	0.344828	rs174545-rs174601	http://www.ebi.ac.uk/efo/EFO_0010386	Lipid or lipoprotein measurement	http://www.ebi.ac.uk/efo/EFO_0004529
stearidonate (18:4n3)	linoleic acid measurement	3	2	0	1	1	3.66995e-06	3.66995e-06	0.00193634	1	0.25	0.4	0.344828	rs174547-rs174601	http://www.ebi.ac.uk/efo/EFO_0006807	Lipid or lipoprotein measurement	http://www.ebi.ac.uk/efo/EFO_0004529
alanine	leptin measurement	2	3	0	1	1	3.66995e-06	3.66995e-06	0.00193634	1	0.25	0.4	0.344828	rs1260326-rs780093	http://www.ebi.ac.uk/efo/EFO_0005000	Other measurement	http://www.ebi.ac.uk/efo/EFO_0001444
acetylphosphate	response to darapladib, acute coronary syndrome, lipoprotein-associated phospholipase A(2) change measurement, coronary heart disease	2	3	0	1	1	3.66995e-06	3.66995e-06	0.00193634	1	0.25	0.4	0.344828	rs7528419-rs4970834	http://www.ebi.ac.uk/efo/EFO_0008395, http://www.ebi.ac.uk/efo/EFO_0005672, http://www.ebi.ac.uk/efo/EFO_0008432, http://www.ebi.ac.uk/efo/EFO_0001645	Cardiovascular disease,Response to drug,Cardiovascular measurement	http://purl.obolibrary.org/obo/GO_0042493,http://www.ebi.ac.uk/efo/EFO_0000319,http://www.ebi.ac.uk/efo/EFO_0004298
X-13215	cholesteryl ester transfer protein measurement	2	3	0	1	1	3.66995e-06	3.66995e-06	0.00193634	1	0.25	0.4	0.344828	rs12720922-rs7499892	http://www.ebi.ac.uk/efo/EFO_0009133	Hematological measurement	http://www.ebi.ac.uk/efo/EFO_0004503
glutamine	glutamine measurement, amino acid measurement	2	3	0	1	1	3.66995e-06	3.66995e-06	0.00193634	1	0.25	0.4	0.344828	rs2657879-rs7302925	http://www.ebi.ac.uk/efo/EFO_0009768, http://www.ebi.ac.uk/efo/EFO_0005134	Other measurement	http://www.ebi.ac.uk/efo/EFO_0001444
alanine	obese body mass index status, urate measurement	2	3	0	1	1	3.66995e-06	3.66995e-06	0.00193634	1	0.25	0.4	0.344828	rs1260326-rs780094	http://www.ebi.ac.uk/efo/EFO_0007041, http://www.ebi.ac.uk/efo/EFO_0004531	Other measurement,Body measurement	http://www.ebi.ac.uk/efo/EFO_0001444,http://www.ebi.ac.uk/efo/EFO_0004324
histidine	obese body mass index status, urate measurement	2	3	0	1	1	3.66995e-06	3.66995e-06	0.00193634	1	0.25	0.4	0.344828	rs7680126-rs16868246	http://www.ebi.ac.uk/efo/EFO_0007041, http://www.ebi.ac.uk/efo/EFO_0004531	Other measurement,Body measurement	http://www.ebi.ac.uk/efo/EFO_0001444,http://www.ebi.ac.uk/efo/EFO_0004324
4-androsten-3beta,17beta-diol disulfate 2*	response to antineoplastic agent	2	3	0	1	1	3.66995e-06	3.66995e-06	0.00193634	1	0.25	0.4	0.344828	rs11045879-rs4149056	http://purl.obolibrary.org/obo/GO_0097327	Response to drug	http://purl.obolibrary.org/obo/GO_0042493
alanine	C-peptide measurement	2	3	1	0	1	3.66995e-06	3.66995e-06	0.00193634	1	0.25	0.4	0.344828	rs1260326	http://www.ebi.ac.uk/efo/EFO_0005187	Other measurement	http://www.ebi.ac.uk/efo/EFO_0001444
X-11334	beta-aminoisobutyric acid measurement	2	3	0	1	1	3.66995e-06	3.66995e-06	0.00193634	1	0.25	0.4	0.344828	rs2080403-rs11613331	http://www.ebi.ac.uk/efo/EFO_0010464	Other measurement	http://www.ebi.ac.uk/efo/EFO_0001444
1-linoleoylglycerol (1-monolinolein)	vitamin E measurement	2	3	1	0	1	3.66995e-06	3.66995e-06	0.00193634	1	0.25	0.4	0.344828	rs964184	http://www.ebi.ac.uk/efo/EFO_0004867	Other measurement	http://www.ebi.ac.uk/efo/EFO_0001444
palmitoyl sphingomyelin	response to darapladib, acute coronary syndrome, lipoprotein-associated phospholipase A(2) change measurement, coronary heart disease	2	3	0	1	1	3.66995e-06	3.66995e-06	0.00193634	1	0.25	0.4	0.344828	rs7412-rs445925	http://www.ebi.ac.uk/efo/EFO_0008395, http://www.ebi.ac.uk/efo/EFO_0005672, http://www.ebi.ac.uk/efo/EFO_0008432, http://www.ebi.ac.uk/efo/EFO_0001645	Cardiovascular disease,Response to drug,Cardiovascular measurement	http://purl.obolibrary.org/obo/GO_0042493,http://www.ebi.ac.uk/efo/EFO_0000319,http://www.ebi.ac.uk/efo/EFO_0004298
X-12524	cholesteryl ester transfer protein measurement	2	3	0	1	1	3.66995e-06	3.66995e-06	0.00193634	1	0.25	0.4	0.344828	rs12720922-rs11076175	http://www.ebi.ac.uk/efo/EFO_0009133	Hematological measurement	http://www.ebi.ac.uk/efo/EFO_0004503
1-eicosatrienoylglycerophosphocholine*	lysophosphatidylcholine 22:6 measurement	6	1	0	1	1	3.66995e-06	3.66995e-06	0.00193634	1	0.166667	0.285714	0.166667	rs174548-rs174550	http://www.ebi.ac.uk/efo/EFO_0010365	Lipid or lipoprotein measurement	http://www.ebi.ac.uk/efo/EFO_0004529
X-02269	response to statin, myopathy	6	1	0	1	1	3.66995e-06	3.66995e-06	0.00193634	1	0.166667	0.285714	0.166667	rs2199680-rs4149056	http://purl.obolibrary.org/obo/GO_0036273, http://www.ebi.ac.uk/efo/EFO_0004145	Response to drug,Other disease	http://purl.obolibrary.org/obo/GO_0042493,http://www.ebi.ac.uk/efo/EFO_0000408
1-eicosatrienoylglycerophosphocholine*	lysophosphatidylethanolamine 18:2 measurement	6	1	0	1	1	3.66995e-06	3.66995e-06	0.00193634	1	0.166667	0.285714	0.166667	rs174548-rs4246215	http://www.ebi.ac.uk/efo/EFO_0010369	Lipid or lipoprotein measurement	http://www.ebi.ac.uk/efo/EFO_0004529
1-eicosatrienoylglycerophosphocholine*	lysophosphatidylcholine 20:5 measurement	6	1	1	0	1	3.66995e-06	3.66995e-06	0.00193634	1	0.166667	0.285714	0.166667	rs174548	http://www.ebi.ac.uk/efo/EFO_0010364	Lipid or lipoprotein measurement	http://www.ebi.ac.uk/efo/EFO_0004529
1-eicosatrienoylglycerophosphocholine*	phosphatidylcholine 32:1 measurement	6	1	0	1	1	3.66995e-06	3.66995e-06	0.00193634	1	0.166667	0.285714	0.166667	rs174548-rs174541	http://www.ebi.ac.uk/efo/EFO_0010373	Lipid or lipoprotein measurement	http://www.ebi.ac.uk/efo/EFO_0004529
1-eicosatrienoylglycerophosphocholine*	cholesteryl ester 20:5 measurement	6	1	1	0	1	3.66995e-06	3.66995e-06	0.00193634	1	0.166667	0.285714	0.166667	rs174548	http://www.ebi.ac.uk/efo/EFO_0010349	Lipid or lipoprotein measurement	http://www.ebi.ac.uk/efo/EFO_0004529
X-14205	angiotensin-converting enzyme measurement, Alzheimer's disease, Alzheimer's disease biomarker measurement	6	1	0	1	1	3.66995e-06	3.66995e-06	0.00193634	1	0.166667	0.285714	0.166667	rs4295-rs4968782	http://www.ebi.ac.uk/efo/EFO_0006515, http://www.ebi.ac.uk/efo/EFO_0000249, http://www.ebi.ac.uk/efo/EFO_0006514	Neurological disorder,Other measurement	http://www.ebi.ac.uk/efo/EFO_0000618,http://www.ebi.ac.uk/efo/EFO_0001444
1-eicosatrienoylglycerophosphocholine*	lysophosphatidylcholine 20:3 measurement	6	1	1	0	1	3.66995e-06	3.66995e-06	0.00193634	1	0.166667	0.285714	0.166667	rs968567	http://www.ebi.ac.uk/efo/EFO_0010362	Lipid or lipoprotein measurement	http://www.ebi.ac.uk/efo/EFO_0004529
1-eicosatrienoylglycerophosphocholine*	omega-6:omega-3 polyunsaturated fatty acid ratio, metabolic syndrome	6	1	0	1	1	3.66995e-06	3.66995e-06	0.00193634	1	0.166667	0.285714	0.166667	rs174547-rs174548	http://www.ebi.ac.uk/efo/EFO_0010732, http://www.ebi.ac.uk/efo/EFO_0000195	Lipid or lipoprotein measurement,Metabolic disorder	http://www.ebi.ac.uk/efo/EFO_0004529,http://www.ebi.ac.uk/efo/EFO_0000589
1-eicosatrienoylglycerophosphocholine*	phosphatidylcholine 34:2 measurement	6	1	0	1	1	3.66995e-06	3.66995e-06	0.00193634	1	0.166667	0.285714	0.166667	rs174574-rs422249-rs174548	http://www.ebi.ac.uk/efo/EFO_0010376	Lipid or lipoprotein measurement	http://www.ebi.ac.uk/efo/EFO_0004529
1-eicosatrienoylglycerophosphocholine*	lysophosphatidylcholine 20:4 measurement	6	1	0	1	1	3.66995e-06	3.66995e-06	0.00193634	1	0.166667	0.285714	0.166667	rs174548-rs174550	http://www.ebi.ac.uk/efo/EFO_0010363	Lipid or lipoprotein measurement	http://www.ebi.ac.uk/efo/EFO_0004529
acetylcarnitine	carnitine measurement, serum metabolite measurement	6	1	1	0	1	3.66995e-06	3.66995e-06	0.00193634	1	0.166667	0.285714	0.166667	rs1171614	http://www.ebi.ac.uk/efo/EFO_0010469, http://www.ebi.ac.uk/efo/EFO_0005653	Other measurement	http://www.ebi.ac.uk/efo/EFO_0001444
1-eicosatrienoylglycerophosphocholine*	fatty acid measurement, linolenic acid measurement	6	1	0	1	1	3.66995e-06	3.66995e-06	0.00193634	1	0.166667	0.285714	0.166667	rs422249-rs174601-rs174548	http://www.ebi.ac.uk/efo/EFO_0005110, http://www.ebi.ac.uk/efo/EFO_0006811	Lipid or lipoprotein measurement	http://www.ebi.ac.uk/efo/EFO_0004529
acetylcarnitine	carnitine measurement	6	1	0	1	1	3.66995e-06	3.66995e-06	0.00193634	1	0.166667	0.285714	0.166667	rs1171614-rs1171617	http://www.ebi.ac.uk/efo/EFO_0010469	Other measurement	http://www.ebi.ac.uk/efo/EFO_0001444
1-eicosatrienoylglycerophosphocholine*	triacylglycerol 54:4 measurement	6	1	0	1	1	3.66995e-06	3.66995e-06	0.00193634	1	0.166667	0.285714	0.166667	rs174548-rs174550	http://www.ebi.ac.uk/efo/EFO_0010422	Lipid or lipoprotein measurement	http://www.ebi.ac.uk/efo/EFO_0004529
1-eicosatrienoylglycerophosphocholine*	triacylglycerol 58:10 measurement	6	1	1	0	1	3.66995e-06	3.66995e-06	0.00193634	1	0.166667	0.285714	0.166667	rs174548	http://www.ebi.ac.uk/efo/EFO_0010437	Lipid or lipoprotein measurement	http://www.ebi.ac.uk/efo/EFO_0004529
X-14626	response to statin, myopathy	6	1	0	1	1	3.66995e-06	3.66995e-06	0.00193634	1	0.166667	0.285714	0.166667	rs4149056-rs12317268	http://purl.obolibrary.org/obo/GO_0036273, http://www.ebi.ac.uk/efo/EFO_0004145	Response to drug,Other disease	http://purl.obolibrary.org/obo/GO_0042493,http://www.ebi.ac.uk/efo/EFO_0000408
X-11469	response to statin, myopathy	6	1	0	1	1	3.66995e-06	3.66995e-06	0.00193634	1	0.166667	0.285714	0.166667	rs4149081-rs4149056	http://purl.obolibrary.org/obo/GO_0036273, http://www.ebi.ac.uk/efo/EFO_0004145	Response to drug,Other disease	http://purl.obolibrary.org/obo/GO_0042493,http://www.ebi.ac.uk/efo/EFO_0000408
X-11469	response to methotrexate	6	1	0	1	1	3.66995e-06	3.66995e-06	0.00193634	1	0.166667	0.285714	0.166667	rs4149080-rs4149081	http://purl.obolibrary.org/obo/GO_0031427	Response to drug	http://purl.obolibrary.org/obo/GO_0042493
1-eicosatrienoylglycerophosphocholine*	phosphatidylcholine 40:6 measurement	6	1	0	1	1	3.66995e-06	3.66995e-06	0.00193634	1	0.166667	0.285714	0.166667	rs174548-rs174535	http://www.ebi.ac.uk/efo/EFO_0010389	Lipid or lipoprotein measurement	http://www.ebi.ac.uk/efo/EFO_0004529
gamma-glutamyltyrosine	manic episode measurement, depressive episode measurement, bipolar disorder	6	1	0	1	1	3.66995e-06	3.66995e-06	0.00193634	1	0.166667	0.285714	0.166667	rs12192718-rs6568686	http://www.ebi.ac.uk/efo/EFO_0007705, http://www.ebi.ac.uk/efo/EFO_0007704, http://www.ebi.ac.uk/efo/EFO_0000289	Neurological disorder,Other measurement	http://www.ebi.ac.uk/efo/EFO_0000618,http://www.ebi.ac.uk/efo/EFO_0001444
X-11469	estrone conjugate measurement, estrogen-receptor positive breast cancer	6	1	0	1	1	3.66995e-06	3.66995e-06	0.00193634	1	0.166667	0.285714	0.166667	rs4149081-rs4149056	http://www.ebi.ac.uk/efo/EFO_0007971, http://www.ebi.ac.uk/efo/EFO_1000649	Cancer,Other measurement	http://www.ebi.ac.uk/efo/EFO_0001444,http://www.ebi.ac.uk/efo/EFO_0000616
1-eicosatrienoylglycerophosphocholine*	adult onset asthma, fasting blood glucose measurement	6	1	0	1	1	3.66995e-06	3.66995e-06	0.00193634	1	0.166667	0.285714	0.166667	rs174583-rs174548	http://www.ebi.ac.uk/efo/EFO_1002011, http://www.ebi.ac.uk/efo/EFO_0004465	Other measurement,Other disease	http://www.ebi.ac.uk/efo/EFO_0000408,http://www.ebi.ac.uk/efo/EFO_0001444
X-14626	response to methotrexate	6	1	0	1	1	3.66995e-06	3.66995e-06	0.00193634	1	0.166667	0.285714	0.166667	rs4149080-rs12317268	http://purl.obolibrary.org/obo/GO_0031427	Response to drug	http://purl.obolibrary.org/obo/GO_0042493
X-02269	estrone conjugate measurement, estrogen-receptor positive breast cancer	6	1	0	1	1	3.66995e-06	3.66995e-06	0.00193634	1	0.166667	0.285714	0.166667	rs2199680-rs4149056	http://www.ebi.ac.uk/efo/EFO_0007971, http://www.ebi.ac.uk/efo/EFO_1000649	Cancer,Other measurement	http://www.ebi.ac.uk/efo/EFO_0001444,http://www.ebi.ac.uk/efo/EFO_0000616
X-14626	estrone conjugate measurement, estrogen-receptor positive breast cancer	6	1	0	1	1	3.66995e-06	3.66995e-06	0.00193634	1	0.166667	0.285714	0.166667	rs4149056-rs12317268	http://www.ebi.ac.uk/efo/EFO_0007971, http://www.ebi.ac.uk/efo/EFO_1000649	Cancer,Other measurement	http://www.ebi.ac.uk/efo/EFO_0001444,http://www.ebi.ac.uk/efo/EFO_0000616
1-eicosatrienoylglycerophosphocholine*	dihomo-gamma-linolenic acid measurement	6	1	1	0	1	3.66995e-06	3.66995e-06	0.00193634	1	0.166667	0.285714	0.166667	rs174548	http://www.ebi.ac.uk/efo/EFO_0007763	Lipid or lipoprotein measurement	http://www.ebi.ac.uk/efo/EFO_0004529
X-02269	response to methotrexate	6	1	0	1	1	3.66995e-06	3.66995e-06	0.00193634	1	0.166667	0.285714	0.166667	rs2199680-rs4149080	http://purl.obolibrary.org/obo/GO_0031427	Response to drug	http://purl.obolibrary.org/obo/GO_0042493
1-eicosatrienoylglycerophosphocholine*	fatty acid measurement, fetal genotype effect measurement, breast milk measurement	6	1	0	1	1	3.66995e-06	3.66995e-06	0.00193634	1	0.166667	0.285714	0.166667	rs174548-rs968567-rs174556	http://www.ebi.ac.uk/efo/EFO_0005110, http://www.ebi.ac.uk/efo/EFO_0007959, http://www.ebi.ac.uk/efo/EFO_0009092	Lipid or lipoprotein measurement,Other measurement	http://www.ebi.ac.uk/efo/EFO_0001444,http://www.ebi.ac.uk/efo/EFO_0004529
1-eicosatrienoylglycerophosphocholine*	delta-6 desaturase measurement	6	1	1	0	1	3.66995e-06	3.66995e-06	0.00193634	1	0.166667	0.285714	0.166667	rs174548	http://www.ebi.ac.uk/efo/EFO_0007765	Other measurement	http://www.ebi.ac.uk/efo/EFO_0001444
X-14626	estrone conjugate measurement, estrogen-receptor positive breast cancer, estrone measurement	6	1	0	1	1	3.66995e-06	3.66995e-06	0.00193634	1	0.166667	0.285714	0.166667	rs10841753-rs11045813	http://www.ebi.ac.uk/efo/EFO_0007971, http://www.ebi.ac.uk/efo/EFO_1000649, http://www.ebi.ac.uk/efo/EFO_0007970	Cancer,Other measurement	http://www.ebi.ac.uk/efo/EFO_0001444,http://www.ebi.ac.uk/efo/EFO_0000616
1-eicosatrienoylglycerophosphocholine*	docosahexaenoic acid measurement, metabolic syndrome	6	1	0	1	1	3.66995e-06	3.66995e-06	0.00193634	1	0.166667	0.285714	0.166667	rs174547-rs174548	http://www.ebi.ac.uk/efo/EFO_0007761, http://www.ebi.ac.uk/efo/EFO_0000195	Lipid or lipoprotein measurement,Metabolic disorder	http://www.ebi.ac.uk/efo/EFO_0004529,http://www.ebi.ac.uk/efo/EFO_0000589
1-eicosatrienoylglycerophosphocholine*	fasting blood glucose measurement, asthma	6	1	0	1	1	3.66995e-06	3.66995e-06	0.00193634	1	0.166667	0.285714	0.166667	rs174583-rs174548	http://www.ebi.ac.uk/efo/EFO_0004465, http://www.ebi.ac.uk/efo/EFO_0000270	Other measurement,Other disease	http://www.ebi.ac.uk/efo/EFO_0000408,http://www.ebi.ac.uk/efo/EFO_0001444
docosapentaenoate (n3 DPA; 22:5n3)	omega-6 polyunsaturated fatty acid measurement	1	6	0	1	1	3.66995e-06	3.66995e-06	0.00193634	1	0.166667	0.285714	0.166667	rs174547-rs174538	http://www.ebi.ac.uk/efo/EFO_0005680	Lipid or lipoprotein measurement	http://www.ebi.ac.uk/efo/EFO_0004529
X-12990	fatty acid desaturase enzyme activity measurement	1	6	0	1	1	3.66995e-06	3.66995e-06	0.00193634	1	0.166667	0.285714	0.166667	rs2727271-rs2072113	http://www.ebi.ac.uk/efo/EFO_0009791	Other measurement	http://www.ebi.ac.uk/efo/EFO_0001444
palmitate (16:0)	fatty acid desaturase enzyme activity measurement	1	6	1	0	1	3.66995e-06	3.66995e-06	0.00193634	1	0.166667	0.285714	0.166667	rs603424	http://www.ebi.ac.uk/efo/EFO_0009791	Other measurement	http://www.ebi.ac.uk/efo/EFO_0001444
1-palmitoleoylglycerophosphocholine*	fatty acid desaturase enzyme activity measurement	1	6	1	0	1	3.66995e-06	3.66995e-06	0.00193634	1	0.166667	0.285714	0.166667	rs603424	http://www.ebi.ac.uk/efo/EFO_0009791	Other measurement	http://www.ebi.ac.uk/efo/EFO_0001444
5-dodecenoate (12:1n7)	fatty acid desaturase enzyme activity measurement	1	6	1	0	1	3.66995e-06	3.66995e-06	0.00193634	1	0.166667	0.285714	0.166667	rs603424	http://www.ebi.ac.uk/efo/EFO_0009791	Other measurement	http://www.ebi.ac.uk/efo/EFO_0001444
2-linoleoylglycerophosphocholine*	eicosapentaenoic acid measurement	1	6	0	1	1	3.66995e-06	3.66995e-06	0.00193634	1	0.166667	0.285714	0.166667	rs174468-rs174448-rs174450	http://www.ebi.ac.uk/efo/EFO_0007760	Lipid or lipoprotein measurement	http://www.ebi.ac.uk/efo/EFO_0004529
2-linoleoylglycerophosphocholine*	docosapentaenoic acid measurement	1	6	0	1	1	3.66995e-06	3.66995e-06	0.00193634	1	0.166667	0.285714	0.166667	rs174468-rs174450	http://www.ebi.ac.uk/efo/EFO_0006809	Lipid or lipoprotein measurement	http://www.ebi.ac.uk/efo/EFO_0004529
docosapentaenoate (n3 DPA; 22:5n3)	adult onset asthma, type II diabetes mellitus	1	6	0	1	1	3.66995e-06	3.66995e-06	0.00193634	1	0.166667	0.285714	0.166667	rs174538-rs174584	http://www.ebi.ac.uk/efo/EFO_1002011, http://www.ebi.ac.uk/efo/EFO_0001360	Metabolic disorder,Other disease	http://www.ebi.ac.uk/efo/EFO_0000408,http://www.ebi.ac.uk/efo/EFO_0000589
1-eicosadienoylglycerophosphocholine*	omega-6 polyunsaturated fatty acid measurement	1	6	0	1	1	3.66995e-06	3.66995e-06	0.00193634	1	0.166667	0.285714	0.166667	rs1535-rs174547	http://www.ebi.ac.uk/efo/EFO_0005680	Lipid or lipoprotein measurement	http://www.ebi.ac.uk/efo/EFO_0004529
palmitoleate (16:1n7)	fatty acid desaturase enzyme activity measurement	1	6	1	0	1	3.66995e-06	3.66995e-06	0.00193634	1	0.166667	0.285714	0.166667	rs603424	http://www.ebi.ac.uk/efo/EFO_0009791	Other measurement	http://www.ebi.ac.uk/efo/EFO_0001444
1-eicosadienoylglycerophosphocholine*	eicosapentaenoic acid measurement	1	6	0	1	1	3.66995e-06	3.66995e-06	0.00193634	1	0.166667	0.285714	0.166667	rs174448-rs1535-rs174538	http://www.ebi.ac.uk/efo/EFO_0007760	Lipid or lipoprotein measurement	http://www.ebi.ac.uk/efo/EFO_0004529
docosapentaenoate (n3 DPA; 22:5n3)	fatty acid desaturase enzyme activity measurement	1	6	0	1	1	3.66995e-06	3.66995e-06	0.00193634	1	0.166667	0.285714	0.166667	rs174538-rs174549	http://www.ebi.ac.uk/efo/EFO_0009791	Other measurement	http://www.ebi.ac.uk/efo/EFO_0001444
nonadecanoate (19:0)	fatty acid desaturase enzyme activity measurement	1	6	1	0	1	3.66995e-06	3.66995e-06	0.00193634	1	0.166667	0.285714	0.166667	rs603424	http://www.ebi.ac.uk/efo/EFO_0009791	Other measurement	http://www.ebi.ac.uk/efo/EFO_0001444
docosapentaenoate (n3 DPA; 22:5n3)	eicosapentaenoic acid measurement	1	6	1	0	1	3.66995e-06	3.66995e-06	0.00193634	1	0.166667	0.285714	0.166667	rs174538	http://www.ebi.ac.uk/efo/EFO_0007760	Lipid or lipoprotein measurement	http://www.ebi.ac.uk/efo/EFO_0004529
docosapentaenoate (n3 DPA; 22:5n3)	docosapentaenoic acid measurement	1	6	0	1	1	3.66995e-06	3.66995e-06	0.00193634	1	0.166667	0.285714	0.166667	rs174547-rs174538	http://www.ebi.ac.uk/efo/EFO_0006809	Lipid or lipoprotein measurement	http://www.ebi.ac.uk/efo/EFO_0004529
1-eicosadienoylglycerophosphocholine*	delta-5 desaturase measurement, response to polyunsaturated fatty acid supplementation	1	6	0	1	1	3.66995e-06	3.66995e-06	0.00193634	1	0.166667	0.285714	0.166667	rs1535-rs174566	http://www.ebi.ac.uk/efo/EFO_0007764, http://www.ebi.ac.uk/efo/EFO_0009131	Biological process,Other measurement	http://purl.obolibrary.org/obo/GO_0008150,http://www.ebi.ac.uk/efo/EFO_0001444
X-12990	omega-6 polyunsaturated fatty acid measurement	1	6	0	1	1	3.66995e-06	3.66995e-06	0.00193634	1	0.166667	0.285714	0.166667	rs2727270-rs2727271	http://www.ebi.ac.uk/efo/EFO_0005680	Lipid or lipoprotein measurement	http://www.ebi.ac.uk/efo/EFO_0004529
1-eicosadienoylglycerophosphocholine*	lipid measurement, blood metabolite measurement	1	6	0	1	1	3.66995e-06	3.66995e-06	0.00193634	1	0.166667	0.285714	0.166667	rs1535-rs174547	http://www.ebi.ac.uk/efo/EFO_0004529, http://www.ebi.ac.uk/efo/EFO_0005664	Other measurement	http://www.ebi.ac.uk/efo/EFO_0001444
1-eicosadienoylglycerophosphocholine*	fatty acid desaturase enzyme activity measurement	1	6	0	1	1	3.66995e-06	3.66995e-06	0.00193634	1	0.166667	0.285714	0.166667	rs1535-rs174549	http://www.ebi.ac.uk/efo/EFO_0009791	Other measurement	http://www.ebi.ac.uk/efo/EFO_0001444
1-eicosadienoylglycerophosphocholine*	adult onset asthma, type II diabetes mellitus	1	6	0	1	1	3.66995e-06	3.66995e-06	0.00193634	1	0.166667	0.285714	0.166667	rs1535-rs174584	http://www.ebi.ac.uk/efo/EFO_1002011, http://www.ebi.ac.uk/efo/EFO_0001360	Metabolic disorder,Other disease	http://www.ebi.ac.uk/efo/EFO_0000408,http://www.ebi.ac.uk/efo/EFO_0000589
docosapentaenoate (n3 DPA; 22:5n3)	lipid measurement, blood metabolite measurement	1	6	0	1	1	3.66995e-06	3.66995e-06	0.00193634	1	0.166667	0.285714	0.166667	rs174547-rs174538	http://www.ebi.ac.uk/efo/EFO_0004529, http://www.ebi.ac.uk/efo/EFO_0005664	Other measurement	http://www.ebi.ac.uk/efo/EFO_0001444
docosapentaenoate (n3 DPA; 22:5n3)	delta-5 desaturase measurement, response to polyunsaturated fatty acid supplementation	1	6	0	1	1	3.66995e-06	3.66995e-06	0.00193634	1	0.166667	0.285714	0.166667	rs174566-rs174538	http://www.ebi.ac.uk/efo/EFO_0007764, http://www.ebi.ac.uk/efo/EFO_0009131	Biological process,Other measurement	http://purl.obolibrary.org/obo/GO_0008150,http://www.ebi.ac.uk/efo/EFO_0001444
1-eicosadienoylglycerophosphocholine*	docosapentaenoic acid measurement	1	6	0	1	1	3.66995e-06	3.66995e-06	0.00193634	1	0.166667	0.285714	0.166667	rs1535-rs174547	http://www.ebi.ac.uk/efo/EFO_0006809	Lipid or lipoprotein measurement	http://www.ebi.ac.uk/efo/EFO_0004529
X-10510	low density lipoprotein cholesterol measurement	8	593	0	2	2	0.00290171	3.67218e-06	0.00193634	1	0.0033389	0.00665557	0.00628397	rs4814176-rs364585|rs8008068-rs4902243	http://www.ebi.ac.uk/efo/EFO_0004611	Lipid or lipoprotein measurement	http://www.ebi.ac.uk/efo/EFO_0004732
X-12798	serum metabolite measurement	36	126	0	2	2	0.00277448	3.70589e-06	0.00195263	1	0.0125	0.0246914	0.0250128	rs7094971-rs1171614|rs316008-rs316019-rs316020	http://www.ebi.ac.uk/efo/EFO_0005653	Other measurement	http://www.ebi.ac.uk/efo/EFO_0001444
pyroglutamine*	glomerular filtration rate	10	481	0	2	2	0.00294208	3.88095e-06	0.00204332	1	0.00408998	0.00814664	0.00780753	rs1047891-rs715|rs11062167-rs11062934-rs11613331	http://www.ebi.ac.uk/efo/EFO_0005208	Other measurement	http://www.ebi.ac.uk/efo/EFO_0001444
X-11538	blood metabolite measurement	30	156	0	2	2	0.00286256	3.92826e-06	0.00206666	1	0.0108696	0.0215054	0.021652	rs1871395-rs4149056|rs11045824-rs12829704	http://www.ebi.ac.uk/efo/EFO_0005664	Other measurement	http://www.ebi.ac.uk/efo/EFO_0001444
1-eicosatrienoylglycerophosphocholine*	high density lipoprotein cholesterol measurement	6	861	0	2	2	0.00315983	4.14956e-06	0.00218144	1	0.00231214	0.00461361	0.00424955	rs12928099-rs3198697|rs174566-rs174548	http://www.ebi.ac.uk/efo/EFO_0004612	Lipid or lipoprotein measurement	http://www.ebi.ac.uk/efo/EFO_0004732
1-arachidonoylglycerophosphoinositol*	total cholesterol measurement	12	416	1	1	2	0.0030534	4.25569e-06	0.0021928	1	0.00469484	0.00934579	0.0090477	rs174578-rs1535|rs174570	http://www.ebi.ac.uk/efo/EFO_0004574	Lipid or lipoprotein measurement	http://www.ebi.ac.uk/efo/EFO_0004732
creatine	serum metabolite measurement, glycine measurement	7	1	1	0	1	4.28161e-06	4.28161e-06	0.0021928	1	0.142857	0.25	0.142857	rs715	http://www.ebi.ac.uk/efo/EFO_0005653, http://www.ebi.ac.uk/efo/EFO_0009767	Other measurement	http://www.ebi.ac.uk/efo/EFO_0001444
dihomo-linolenate (20:3n3 or n6)	fasting blood glucose measurement, asthma	7	1	0	1	1	4.28161e-06	4.28161e-06	0.0021928	1	0.142857	0.25	0.142857	rs174583-rs174548	http://www.ebi.ac.uk/efo/EFO_0004465, http://www.ebi.ac.uk/efo/EFO_0000270	Other measurement,Other disease	http://www.ebi.ac.uk/efo/EFO_0000408,http://www.ebi.ac.uk/efo/EFO_0001444
dihomo-linolenate (20:3n3 or n6)	triacylglycerol 54:4 measurement	7	1	0	1	1	4.28161e-06	4.28161e-06	0.0021928	1	0.142857	0.25	0.142857	rs174548-rs174550	http://www.ebi.ac.uk/efo/EFO_0010422	Lipid or lipoprotein measurement	http://www.ebi.ac.uk/efo/EFO_0004529
dihomo-linolenate (20:3n3 or n6)	adult onset asthma, fasting blood glucose measurement	7	1	0	1	1	4.28161e-06	4.28161e-06	0.0021928	1	0.142857	0.25	0.142857	rs174583-rs174548	http://www.ebi.ac.uk/efo/EFO_1002011, http://www.ebi.ac.uk/efo/EFO_0004465	Other measurement,Other disease	http://www.ebi.ac.uk/efo/EFO_0000408,http://www.ebi.ac.uk/efo/EFO_0001444
dihomo-linolenate (20:3n3 or n6)	phosphatidylcholine 40:6 measurement	7	1	0	1	1	4.28161e-06	4.28161e-06	0.0021928	1	0.142857	0.25	0.142857	rs174548-rs174535	http://www.ebi.ac.uk/efo/EFO_0010389	Lipid or lipoprotein measurement	http://www.ebi.ac.uk/efo/EFO_0004529
dihomo-linolenate (20:3n3 or n6)	cholesteryl ester 20:5 measurement	7	1	1	0	1	4.28161e-06	4.28161e-06	0.0021928	1	0.142857	0.25	0.142857	rs174548	http://www.ebi.ac.uk/efo/EFO_0010349	Lipid or lipoprotein measurement	http://www.ebi.ac.uk/efo/EFO_0004529
dihomo-linolenate (20:3n3 or n6)	lysophosphatidylcholine 20:4 measurement	7	1	0	1	1	4.28161e-06	4.28161e-06	0.0021928	1	0.142857	0.25	0.142857	rs174548-rs174550	http://www.ebi.ac.uk/efo/EFO_0010363	Lipid or lipoprotein measurement	http://www.ebi.ac.uk/efo/EFO_0004529
dihomo-linolenate (20:3n3 or n6)	lysophosphatidylcholine 22:6 measurement	7	1	0	1	1	4.28161e-06	4.28161e-06	0.0021928	1	0.142857	0.25	0.142857	rs174548-rs174550	http://www.ebi.ac.uk/efo/EFO_0010365	Lipid or lipoprotein measurement	http://www.ebi.ac.uk/efo/EFO_0004529
dihomo-linolenate (20:3n3 or n6)	phosphatidylcholine 32:1 measurement	7	1	0	1	1	4.28161e-06	4.28161e-06	0.0021928	1	0.142857	0.25	0.142857	rs174548-rs174541	http://www.ebi.ac.uk/efo/EFO_0010373	Lipid or lipoprotein measurement	http://www.ebi.ac.uk/efo/EFO_0004529
dihomo-linolenate (20:3n3 or n6)	dihomo-gamma-linolenic acid measurement	7	1	1	0	1	4.28161e-06	4.28161e-06	0.0021928	1	0.142857	0.25	0.142857	rs174548	http://www.ebi.ac.uk/efo/EFO_0007763	Lipid or lipoprotein measurement	http://www.ebi.ac.uk/efo/EFO_0004529
dihomo-linolenate (20:3n3 or n6)	cholesteryl ester 20:3 measurement	7	1	1	0	1	4.28161e-06	4.28161e-06	0.0021928	1	0.142857	0.25	0.142857	rs4985167	http://www.ebi.ac.uk/efo/EFO_0010347	Lipid or lipoprotein measurement	http://www.ebi.ac.uk/efo/EFO_0004529
dihomo-linolenate (20:3n3 or n6)	fatty acid measurement, fetal genotype effect measurement, breast milk measurement	7	1	0	1	1	4.28161e-06	4.28161e-06	0.0021928	1	0.142857	0.25	0.142857	rs174548-rs968567-rs174556	http://www.ebi.ac.uk/efo/EFO_0005110, http://www.ebi.ac.uk/efo/EFO_0007959, http://www.ebi.ac.uk/efo/EFO_0009092	Lipid or lipoprotein measurement,Other measurement	http://www.ebi.ac.uk/efo/EFO_0001444,http://www.ebi.ac.uk/efo/EFO_0004529
dihomo-linolenate (20:3n3 or n6)	docosahexaenoic acid measurement, metabolic syndrome	7	1	0	1	1	4.28161e-06	4.28161e-06	0.0021928	1	0.142857	0.25	0.142857	rs174547-rs174548	http://www.ebi.ac.uk/efo/EFO_0007761, http://www.ebi.ac.uk/efo/EFO_0000195	Lipid or lipoprotein measurement,Metabolic disorder	http://www.ebi.ac.uk/efo/EFO_0004529,http://www.ebi.ac.uk/efo/EFO_0000589
dihomo-linolenate (20:3n3 or n6)	lysophosphatidylethanolamine 18:2 measurement	7	1	0	1	1	4.28161e-06	4.28161e-06	0.0021928	1	0.142857	0.25	0.142857	rs174548-rs4246215	http://www.ebi.ac.uk/efo/EFO_0010369	Lipid or lipoprotein measurement	http://www.ebi.ac.uk/efo/EFO_0004529
dihomo-linolenate (20:3n3 or n6)	lysophosphatidylcholine 20:5 measurement	7	1	1	0	1	4.28161e-06	4.28161e-06	0.0021928	1	0.142857	0.25	0.142857	rs174548	http://www.ebi.ac.uk/efo/EFO_0010364	Lipid or lipoprotein measurement	http://www.ebi.ac.uk/efo/EFO_0004529
dihomo-linolenate (20:3n3 or n6)	triacylglycerol 58:10 measurement	7	1	1	0	1	4.28161e-06	4.28161e-06	0.0021928	1	0.142857	0.25	0.142857	rs174548	http://www.ebi.ac.uk/efo/EFO_0010437	Lipid or lipoprotein measurement	http://www.ebi.ac.uk/efo/EFO_0004529
[truncated: 6,185 more rows]

## Sheet: BloodXenobiotic_vs_NHGRI
Trait1	Trait2	N1_pcut	N2_pcut	Nshare_direct	Nshare_LDpairComb	Nshare_all	N_expected	P_fisher	Padj_FDR	Padj_Bonferroni	Jaccard	Sorensen	ChaoSorensen	SNPshare_all	Trait2_EFO	Trait2_ParentTerm	Trait2_ParentEFO
[truncated: 128 more rows]

[truncated: 2 more sheets: UrineMetabolites_vs_NHGRI, H2P2_vs_NHGRI]
