# Supplementary material for: An atlas connecting shared genetic architecture of human diseases and molecular phenotypes provides insight into COVID-19 susceptibility
Source: Genome Med. 2021 May 17;13:83. doi: 10.1186/s13073-021-00904-z (PMC8127495; doi:10.1186/s13073-021-00904-z)
Supplement: Supplementary file 7 — Additional file 7: Table S3. COLOC analysis of CXCL10 following C. trachomatis infection and levels of CXCL9 (MIG) in whole blood. [file 13073_2021_904_MOESM7_ESM.xlsx]

## Sheet: TableS3_coloc_cxcl10_vs_cxcl9
Table S3: COLOC analysis of CXCL10 following C. trachomatis infection and levels of CXCL9 (MIG) in whole blood.
SNP priors (p values)							H0	No association with either trait
p1	p2	p12					H1	Association with trait 1, not with trait 2
0.0001	0.0001	1e-05					H2	Association with trait 2, not with trait 1
							H3	Association with trait 1 and trait 2, two independent SNPs
Hypothesis	Priors						H4	Association with trait 1 and trait 2, one shared SNP
H0	H1	H2	H3	H4
0.656028	0.1527	0.1527	0.023302	0.01527
Posterior
nsnps	H0	H1	H2	H3	H4
1530	8.39e-10	3.52e-07	0.000243	0.101	0.899
SNP	Chr	Pos	pvalues.CXCL10	N.CXCL10	V.CXCL10	z.CXCL10	r.CXCL10	lABF.CXCL10	pvalues.CXCL9	N.CXCL9	V.CXCL9	z.CXCL9	r.CXCL9	lABF.CXCL9	MAF_1kg_EUR	internal.sum.lABF	SNP.PP.H4
rs2869462	4	76934719	2e-09	527	0.0051927	5.99781	0.812489	13.7771	3.71e-10	9263	0.000295428	6.26572	0.98704	17.2023	0.2406	30.9794	0.265708
rs13130917	4	76985365	2e-09	527	0.00515053	5.99781	0.813728	13.7961	5.42e-10	9263	0.000293029	6.20635	0.987144	16.8348	0.2435	30.6309	0.18752
rs10029157	4	76951445	1e-08	527	0.00513625	5.73073	0.814148	12.5274	5.43e-10	9263	0.000292217	6.20626	0.987179	16.8336	0.2445	29.361	0.0526654
rs12651402	4	76970435	1.5e-08	527	0.00512211	5.66156	0.814565	12.2122	4.14e-10	9263	0.000291412	6.24869	0.987214	17.0938	0.2455	29.306	0.0498461
rs13111494	4	76985488	1.4e-08	527	0.00515053	5.67339	0.813728	12.2556	5.46e-10	9263	0.000293029	6.20537	0.987144	16.8288	0.2435	29.0844	0.0399383
rs10007919	4	76951854	1.5e-08	527	0.00513625	5.66156	0.814148	12.2067	5.42e-10	9263	0.000292217	6.20638	0.987179	16.8343	0.2445	29.041	0.0382412
rs12649185	4	76956179	1.5e-08	527	0.00515053	5.66156	0.813728	12.2011	5.88e-10	9263	0.000293029	6.19351	0.987144	16.7562	0.2435	28.9573	0.0351714
rs10031983	4	76958071	1.5e-08	527	0.00515053	5.66156	0.813728	12.2011	5.89e-10	9263	0.000293029	6.1934	0.987144	16.7556	0.2435	28.9566	0.0351484
rs9994667	4	76955248	1.5e-08	527	0.00515053	5.66156	0.813728	12.2011	5.89e-10	9263	0.000293029	6.1934	0.987144	16.7556	0.2435	28.9566	0.0351484
rs55876513	4	76883698	2.5e-07	527	0.00509422	5.15748	0.815388	9.99974	8.23e-11	9263	0.000289826	6.49632	0.987283	18.6503	0.2475	28.6501	0.0258682
rs2276886	4	76928428	1.88e-07	527	0.00515053	5.21043	0.813728	10.2055	1.13e-10	9263	0.000293029	6.44899	0.987144	18.3504	0.2435	28.5559	0.0235443
rs34740469	4	76911752	2.5e-07	527	0.0051081	5.15748	0.814978	9.99539	9.31e-11	9263	0.000290615	6.47775	0.987248	18.532	0.2465	28.5274	0.0228829
rs17001247	4	76870291	2.59e-07	527	0.00509422	5.15129	0.815388	9.97374	9.97e-11	9263	0.000289826	6.46748	0.987283	18.4658	0.2475	28.4395	0.0209572
rs13118503	4	76860470	2.59e-07	527	0.0051081	5.15129	0.814978	9.96941	1.05e-10	9263	0.000290615	6.46	0.987248	18.4187	0.2465	28.3881	0.0199069
rs13129896	4	76867660	2.59e-07	527	0.0051081	5.15129	0.814978	9.96941	1.12e-10	9263	0.000290615	6.44953	0.987248	18.3519	0.2465	28.3213	0.0186212
rs10009947	4	76864459	3.28e-07	527	0.0051081	5.10649	0.814978	9.78214	1.02e-10	9263	0.000290615	6.46366	0.987248	18.442	0.2465	28.2242	0.0168968
rs3733238	4	76902739	5.62e-07	527	0.00509422	5.0037	0.815388	9.3627	8.84e-11	9263	0.000289826	6.4856	0.987283	18.5816	0.2475	27.9443	0.0127724
rs28897072	4	76968798	9.64e-08	527	0.00512211	5.33346	0.814565	10.7429	4.6e-10	9263	0.000291412	6.23211	0.987214	16.9916	0.2455	27.7345	0.0103551
rs28564530	4	76988570	3.4e-08	527	0.00568522	5.51948	0.798291	11.3594	9.77e-10	9263	0.000323449	6.11312	0.985828	16.2921	0.2117	27.6515	0.00952971
rs10002977	4	76976389	9.64e-08	527	0.00515053	5.33346	0.813728	10.7333	5.46e-10	9263	0.000293029	6.20519	0.987144	16.8277	0.2435	27.561	0.00870562
rs7688312	4	76978302	9.64e-08	527	0.00515053	5.33346	0.813728	10.7333	5.46e-10	9263	0.000293029	6.20519	0.987144	16.8277	0.2435	27.561	0.00870562
rs13121161	4	76981544	9.64e-08	527	0.00515053	5.33346	0.813728	10.7333	5.46e-10	9263	0.000293029	6.20516	0.987144	16.8276	0.2435	27.5608	0.00870409
rs4429750	4	76958808	9.64e-08	527	0.00515053	5.33346	0.813728	10.7333	5.89e-10	9263	0.000293029	6.19345	0.987144	16.7559	0.2435	27.4892	0.00810217
rs28655366	4	76972835	9.64e-08	527	0.00515053	5.33346	0.813728	10.7333	5.92e-10	9263	0.000293029	6.19252	0.987144	16.7502	0.2435	27.4835	0.00805603
rs28818603	4	76971906	9.64e-08	527	0.00515053	5.33346	0.813728	10.7333	5.96e-10	9263	0.000293029	6.19146	0.987144	16.7437	0.2435	27.477	0.00800396
rs4241577	4	76930776	1.48e-06	527	0.00502674	4.81419	0.817387	8.62185	9.09e-11	9263	0.000285987	6.48134	0.987449	18.5513	0.2525	27.1732	0.00590683
rs35035038	4	76964881	9.64e-08	527	0.00512211	5.33346	0.814565	10.7429	1.11e-09	9263	0.000291412	6.09302	0.987214	16.1454	0.2455	26.8883	0.00444288
rs884004	4	76934577	4.24e-07	527	0.0051927	5.05794	0.812489	9.55591	3.73e-10	9263	0.000295428	6.26493	0.98704	17.1974	0.2406	26.7533	0.00388157
rs1857821	4	76881979	1.08e-05	527	0.00509422	4.4003	0.815388	7.04929	8.26e-11	9263	0.000289826	6.49586	0.987283	18.6474	0.2475	25.6967	0.00134938
rs2271528	4	76888836	1.08e-05	527	0.00509422	4.4003	0.815388	7.04929	8.26e-11	9263	0.000289826	6.49586	0.987283	18.6474	0.2475	25.6967	0.00134938
rs4859577	4	76881401	1.08e-05	527	0.00509422	4.4003	0.815388	7.04929	8.26e-11	9263	0.000289826	6.49575	0.987283	18.6467	0.2475	25.696	0.00134844
rs4859578	4	76885216	1.08e-05	527	0.0051081	4.4003	0.814978	7.04643	8.26e-11	9263	0.000290615	6.49588	0.987248	18.6481	0.2465	25.6946	0.00134652
rs35030597	4	76883008	1.08e-05	527	0.00509422	4.4003	0.815388	7.04929	8.29e-11	9263	0.000289826	6.49524	0.987283	18.6434	0.2475	25.6927	0.00134404
rs3796484	4	76874514	1.08e-05	527	0.00509422	4.4003	0.815388	7.04929	8.36e-11	9263	0.000289826	6.49403	0.987283	18.6357	0.2475	25.685	0.00133363
rs6847815	4	76909236	1.08e-05	527	0.00509422	4.4003	0.815388	7.04929	8.6e-11	9263	0.000289826	6.48964	0.987283	18.6075	0.2475	25.6568	0.00129666
rs10031733	4	76899317	1.08e-05	527	0.00509422	4.4003	0.815388	7.04929	8.72e-11	9263	0.000289826	6.48757	0.987283	18.5943	0.2475	25.6436	0.00127958
rs10518143	4	76933445	3.4e-06	527	0.0051927	4.64529	0.812489	7.92927	3.68e-10	9263	0.000295428	6.26703	0.98704	17.2104	0.2406	25.1397	0.000773064
rs2242470	4	76878688	2.63e-05	527	0.0051081	4.20326	0.814978	6.35562	8.3e-11	9263	0.000290615	6.49504	0.987248	18.6428	0.2465	24.9984	0.000671226
rs10021434	4	76903295	2.53e-05	527	0.00509422	4.21211	0.815388	6.38849	8.92e-11	9263	0.000289826	6.48416	0.987283	18.5724	0.2475	24.9609	0.000646519
rs4859580	4	76893680	6.93e-06	527	0.00487816	4.49595	0.821823	7.4435	4.4e-10	9263	0.000277533	6.23928	0.987815	17.0233	0.2644	24.4668	0.000394467
rs13112512	4	76867908	1.22e-05	527	0.00489003	4.37434	0.821467	6.99783	3.34e-10	9263	0.000278209	6.28221	0.987786	17.2895	0.2634	24.2873	0.000329639
rs35882473	4	76988082	9.8e-08	527	0.00473425	5.33038	0.826165	10.8621	3.17e-08	9263	0.000269346	5.53172	0.988171	12.9004	0.2773	23.7625	0.000195033
rs12374370	4	76858401	1.3e-05	527	0.00528376	4.36027	0.809826	6.86829	1.2e-09	9263	0.000300609	6.08078	0.986816	16.0798	0.2346	22.9481	8.64e-05
rs28588114	4	76858000	1.3e-05	527	0.00528376	4.36027	0.809826	6.86829	1.38e-09	9263	0.000300609	6.05826	0.986816	15.945	0.2346	22.8132	7.55e-05
rs4859573	4	76857395	1.3e-05	527	0.00528376	4.36027	0.809826	6.86829	1.51e-09	9263	0.000300609	6.04383	0.986816	15.8588	0.2346	22.7271	6.93e-05
rs4859572	4	76857388	1.3e-05	527	0.00528376	4.36027	0.809826	6.86829	1.51e-09	9263	0.000300609	6.04372	0.986816	15.8581	0.2346	22.7264	6.92e-05
rs28451731	4	76855769	1.3e-05	527	0.00525282	4.36027	0.810728	6.87449	1.53e-09	9263	0.000298849	6.04117	0.986892	15.8414	0.2366	22.7159	6.85e-05
rs4859570	4	76857164	1.3e-05	527	0.00528376	4.36027	0.809826	6.86829	1.59e-09	9263	0.000300609	6.03486	0.986816	15.8053	0.2346	22.6736	6.56e-05
rs28532601	4	76856635	1.3e-05	527	0.00528376	4.36027	0.809826	6.86829	1.72e-09	9263	0.000300609	6.02254	0.986816	15.732	0.2346	22.6003	6.1e-05
rs28647886	4	76856355	1.3e-05	527	0.00528376	4.36027	0.809826	6.86829	1.79e-09	9263	0.000300609	6.01598	0.986816	15.6931	0.2346	22.5614	5.87e-05
rs28375800	4	76856239	1.3e-05	527	0.00528376	4.36027	0.809826	6.86829	1.82e-09	9263	0.000300609	6.0132	0.986816	15.6765	0.2346	22.5448	5.77e-05
rs34467552	4	76856098	1.3e-05	527	0.00528376	4.36027	0.809826	6.86829	1.86e-09	9263	0.000300609	6.01002	0.986816	15.6577	0.2346	22.526	5.66e-05
rs28535831	4	76855876	1.3e-05	527	0.00528376	4.36027	0.809826	6.86829	1.92e-09	9263	0.000300609	6.00477	0.986816	15.6266	0.2346	22.4949	5.49e-05
rs28422144	4	76855625	1.3e-05	527	0.00528376	4.36027	0.809826	6.86829	1.99e-09	9263	0.000300609	5.99878	0.986816	15.5911	0.2346	22.4594	5.3e-05
rs111823959	4	76855169	1.3e-05	527	0.00528376	4.36027	0.809826	6.86829	2.12e-09	9263	0.000300609	5.98864	0.986816	15.5311	0.2346	22.3994	4.99e-05
rs6841333	4	76992785	0.0002591	527	0.00496233	3.65309	0.819304	4.61137	2e-10	9263	0.000282322	6.36142	0.987608	17.7877	0.2575	22.3991	4.99e-05
rs111981122	4	76855106	1.3e-05	527	0.00528376	4.36027	0.809826	6.86829	2.14e-09	9263	0.000300609	5.98681	0.986816	15.5203	0.2346	22.3886	4.94e-05
rs28595360	4	76858082	3.82e-05	527	0.00528376	4.11786	0.809826	6.03612	1.15e-09	9263	0.000300609	6.08706	0.986816	16.1176	0.2346	22.1537	3.9e-05
rs4859571	4	76857309	2.36e-05	527	0.00534746	4.22788	0.807973	6.3962	1.68e-09	9263	0.000304233	6.02597	0.986659	15.7555	0.2306	22.1517	3.9e-05
rs12374321	4	76858213	3.86e-05	527	0.00528376	4.11558	0.809826	6.02852	1.2e-09	9263	0.000300609	6.07998	0.986816	16.075	0.2346	22.1035	3.71e-05
rs4859609	4	76999197	0.0001223	527	0.00491411	3.84147	0.820745	5.19635	5.45e-10	9263	0.000279578	6.20545	0.987727	16.8173	0.2614	22.0137	3.39e-05
rs34630680	4	76858271	0.0001646	527	0.00528376	3.76794	0.809826	4.91879	1.19e-09	9263	0.000300609	6.08105	0.986816	16.0814	0.2346	21.0002	1.23e-05
rs4859569	4	76853819	7.62e-05	527	0.00506685	3.95617	0.816198	5.54033	5.2e-09	9263	0.000288268	5.8408	0.98735	14.6567	0.2495	20.197	5.52e-06
rs4508917	4	76946097	8.9e-06	527	0.00472378	4.44228	0.826483	7.27911	3.16e-08	9263	0.00026875	5.5325	0.988197	12.9039	0.2783	20.1831	5.44e-06
rs4859568	4	76853723	7.62e-05	527	0.00506685	3.95617	0.816198	5.54033	5.27e-09	9263	0.000288268	5.83829	0.98735	14.6422	0.2495	20.1825	5.44e-06
rs4859567	4	76852839	0.0001241	527	0.00506685	3.83788	0.816198	5.16408	6.03e-09	9263	0.000288268	5.81587	0.98735	14.5132	0.2495	19.6772	3.28e-06
rs13105416	4	76853941	0.0003771	527	0.00503999	3.55561	0.816994	4.31525	4.5e-09	9263	0.00028674	5.86472	0.987416	14.7934	0.2515	19.1086	1.86e-06
rs112197434	4	76854118	0.0003961	527	0.00515053	3.54267	0.813728	4.26607	4.7e-09	9263	0.000293029	5.85757	0.987144	14.758	0.2435	19.0241	1.71e-06
rs884304	4	76935263	0.0003973	527	0.00477601	3.54187	0.824901	4.30293	2.15e-08	9263	0.000271722	5.59956	0.988068	13.2762	0.2734	17.5791	4.02e-07
rs71210228	4	76852128	0.004113	527	0.00506685	2.86936	0.816198	2.51303	7.31e-09	9263	0.000288268	5.7836	0.98735	14.3284	0.2495	16.8414	1.92e-07
rs6816425	4	76983992	6.08e-06	527	0.00405768	4.52373	0.847213	7.72937	1.79e-06	9263	0.000230853	4.77624	0.989844	8.99556	0.3728	16.7249	1.71e-07
rs66498356	4	76857064	6.99e-05	527	0.00456915	3.97669	0.831205	5.68284	3.32e-07	9263	0.000259953	5.10408	0.988579	10.6409	0.2942	16.3238	1.15e-07
rs6532083	4	76929201	0.0001029	527	0.00379844	3.88365	0.855564	5.48466	6.11e-06	9263	0.000216105	4.52272	0.990487	7.80267	0.4851	13.2873	5.51e-09
rs4345215	4	76972227	0.0002445	527	0.00379545	3.66795	0.855661	4.78819	6.22e-06	9263	0.000215934	4.5188	0.990494	7.78482	0.495	12.573	2.7e-09
rs4535358	4	76974409	0.0001617	527	0.00379604	3.77238	0.855642	5.12052	9.1e-06	9263	0.000215968	4.43748	0.990493	7.42414	0.492	12.5447	2.62e-09
rs6532156	4	76974351	0.0001617	527	0.00379604	3.77238	0.855642	5.12052	9.1e-06	9263	0.000215968	4.43748	0.990493	7.42414	0.492	12.5447	2.62e-09
rs6532157	4	76974373	0.0001617	527	0.00379604	3.77238	0.855642	5.12052	9.1e-06	9263	0.000215968	4.43748	0.990493	7.42414	0.492	12.5447	2.62e-09
rs17288671	4	76932001	0.0002774	527	0.00379844	3.63554	0.855564	4.6866	6.06e-06	9263	0.000216105	4.52415	0.990487	7.80905	0.4851	12.4957	2.49e-09
rs10336	4	76922988	0.0002774	527	0.00379844	3.63554	0.855564	4.6866	6.08e-06	9263	0.000216105	4.52345	0.990487	7.80593	0.4851	12.4925	2.49e-09
rs6826398	4	76973546	0.0002273	527	0.00379627	3.68657	0.855635	4.84666	8.61e-06	9263	0.000215981	4.44945	0.990492	7.47687	0.4911	12.3235	2.1e-09
rs6848620	4	76973549	0.0002273	527	0.00379627	3.68657	0.855635	4.84666	8.61e-06	9263	0.000215981	4.44945	0.990492	7.47687	0.4911	12.3235	2.1e-09
rs6532164	4	76983776	0.0001457	527	0.00379627	3.79829	0.855635	5.20441	1.26e-05	9263	0.000215981	4.36642	0.990492	7.11435	0.4911	12.3188	2.09e-09
rs6532154	4	76974095	0.0001076	527	0.00379604	3.87278	0.855642	5.44892	1.65e-05	9263	0.000215968	4.30751	0.990493	6.86129	0.492	12.3102	2.07e-09
rs6532155	4	76974097	0.0001076	527	0.00379604	3.87278	0.855642	5.44892	1.66e-05	9263	0.000215968	4.30684	0.990493	6.85843	0.492	12.3074	2.07e-09
rs4359937	4	76972155	0.0001116	527	0.00379656	3.86388	0.855625	5.41939	1.67e-05	9263	0.000215997	4.30551	0.990491	6.8528	0.4901	12.2722	2e-09
rs6826406	4	76973557	0.0002273	527	0.00379627	3.68657	0.855635	4.84666	9.62e-06	9263	0.000215981	4.42545	0.990492	7.3714	0.4911	12.2181	1.89e-09
rs6826408	4	76973564	0.0002273	527	0.00379627	3.68657	0.855635	4.84666	9.62e-06	9263	0.000215981	4.42545	0.990492	7.3714	0.4911	12.2181	1.89e-09
rs4605687	4	76972107	0.0001213	527	0.00379722	3.84348	0.855604	5.35205	1.67e-05	9263	0.000216035	4.30551	0.99049	6.85288	0.4881	12.2049	1.87e-09
rs4610366	4	76972129	0.0001213	527	0.00379722	3.84348	0.855604	5.35205	1.67e-05	9263	0.000216035	4.30551	0.99049	6.85288	0.4881	12.2049	1.87e-09
rs6848603	4	76973521	0.0001617	527	0.00379627	3.77238	0.855635	5.12049	1.31e-05	9263	0.000215981	4.35793	0.990492	7.07766	0.4911	12.1982	1.85e-09
rs10031452	4	76924933	0.0004017	527	0.00379844	3.53896	0.855564	4.3902	6.11e-06	9263	0.000216105	4.52244	0.990487	7.80143	0.4851	12.1916	1.84e-09
rs11097223	4	76987496	0.0001617	527	0.00379604	3.77238	0.855642	5.12052	1.36e-05	9263	0.000215968	4.35071	0.990493	7.04649	0.492	12.167	1.8e-09
rs4386627	4	76966321	0.0007027	527	0.00379627	3.38852	0.855635	3.94453	3.99e-06	9263	0.000215981	4.6118	0.990492	8.20542	0.4911	12.1499	1.77e-09
rs11097222	4	76987451	0.0001617	527	0.00379604	3.77238	0.855642	5.12052	1.39e-05	9263	0.000215968	4.34512	0.990493	7.02243	0.492	12.143	1.75e-09
rs7670521	4	76848886	0.002884	527	0.00441917	2.97984	0.835836	2.80743	1.3e-06	9263	0.00025142	4.84052	0.988949	9.33322	0.3121	12.1407	1.75e-09
rs7376943	4	76971389	0.0003307	527	0.00379581	3.58998	0.85565	4.54604	7.64e-06	9263	0.000215955	4.47492	0.990493	7.58939	0.493	12.1354	1.74e-09
rs34120116	4	76987425	0.0001617	527	0.00379604	3.77238	0.855642	5.12052	1.41e-05	9263	0.000215968	4.34261	0.990493	7.01164	0.492	12.1322	1.73e-09
rs12509593	4	76987746	0.0001758	527	0.00379627	3.75147	0.855635	5.0532	1.32e-05	9263	0.000215981	4.35676	0.990492	7.07264	0.4911	12.1258	1.72e-09
rs4529084	4	76966305	0.0007027	527	0.00379627	3.38852	0.855635	3.94453	4.1e-06	9263	0.000215981	4.6063	0.990492	8.18031	0.4911	12.1248	1.72e-09
rs142472781	4	76968131	0.0001617	527	0.00379627	3.77238	0.855635	5.12049	1.44e-05	9263	0.000215981	4.33798	0.990492	6.99175	0.4911	12.1122	1.7e-09
rs4484329	4	76978692	0.0001617	527	0.00379604	3.77238	0.855642	5.12052	1.44e-05	9263	0.000215968	4.33767	0.990493	6.99041	0.492	12.1109	1.7e-09
rs4550961	4	76978693	0.0001617	527	0.00379604	3.77238	0.855642	5.12052	1.44e-05	9263	0.000215968	4.33767	0.990493	6.99041	0.492	12.1109	1.7e-09
rs4359938	4	76972182	0.0003307	527	0.00379545	3.58998	0.855661	4.54608	7.95e-06	9263	0.000215934	4.46666	0.990494	7.55278	0.495	12.0989	1.68e-09
rs6532165	4	76983782	0.000194	527	0.00379561	3.7267	0.855656	4.97404	1.26e-05	9263	0.000215944	4.36642	0.990494	7.11428	0.494	12.0883	1.66e-09
rs4406046	4	76969955	0.0001617	527	0.00379627	3.77238	0.855635	5.12049	1.48e-05	9263	0.000215981	4.33194	0.990492	6.96583	0.4911	12.0863	1.66e-09
rs4643846	4	76969637	0.0001617	527	0.00379627	3.77238	0.855635	5.12049	1.49e-05	9263	0.000215981	4.33046	0.990492	6.95946	0.4911	12.08	1.65e-09
rs4532263	4	76969648	0.0001617	527	0.00379627	3.77238	0.855635	5.12049	1.49e-05	9263	0.000215981	4.33016	0.990492	6.9582	0.4911	12.0787	1.64e-09
rs4541535	4	76970169	0.0001617	527	0.00379627	3.77238	0.855635	5.12049	1.49e-05	9263	0.000215981	4.33016	0.990492	6.9582	0.4911	12.0787	1.64e-09
rs4543142	4	76969818	0.0001617	527	0.00379627	3.77238	0.855635	5.12049	1.49e-05	9263	0.000215981	4.33016	0.990492	6.9582	0.4911	12.0787	1.64e-09
rs10034055	4	76970539	0.0001617	527	0.00379627	3.77238	0.855635	5.12049	1.49e-05	9263	0.000215981	4.32972	0.990492	6.9563	0.4911	12.0768	1.64e-09
rs6811252	4	76970512	0.0001617	527	0.00379627	3.77238	0.855635	5.12049	1.49e-05	9263	0.000215981	4.32972	0.990492	6.9563	0.4911	12.0768	1.64e-09
rs6827767	4	76970473	0.0001617	527	0.00379627	3.77238	0.855635	5.12049	1.49e-05	9263	0.000215981	4.32972	0.990492	6.9563	0.4911	12.0768	1.64e-09
rs6811301	4	76970579	0.0001617	527	0.00379656	3.77238	0.855625	5.12046	1.49e-05	9263	0.000215997	4.32972	0.990491	6.95633	0.4901	12.0768	1.64e-09
rs4276310	4	76968621	0.0001617	527	0.00379627	3.77238	0.855635	5.12049	1.54e-05	9263	0.000215981	4.32232	0.990492	6.92458	0.4911	12.0451	1.59e-09
rs66828967	4	77005018	0.0001561	527	0.00409444	3.78116	0.846042	5.11246	1.63e-05	9263	0.000232945	4.31062	0.989753	6.90512	0.3648	12.0176	1.55e-09
rs6829896	4	76970739	0.0001617	527	0.00379627	3.77238	0.855635	5.12049	1.6e-05	9263	0.000215981	4.31431	0.990492	6.89035	0.4911	12.0108	1.54e-09
rs4394024	4	76969418	0.0001617	527	0.00379627	3.77238	0.855635	5.12049	1.6e-05	9263	0.000215981	4.31404	0.990492	6.88917	0.4911	12.0097	1.53e-09
rs6816898	4	76969057	0.0001617	527	0.00379627	3.77238	0.855635	5.12049	1.6e-05	9263	0.000215981	4.31404	0.990492	6.88917	0.4911	12.0097	1.53e-09
rs13138901	4	76971714	0.0001617	527	0.00379581	3.77238	0.85565	5.12054	1.61e-05	9263	0.000215955	4.31321	0.990493	6.88559	0.493	12.0061	1.53e-09
rs28757394	4	76971627	0.0001617	527	0.00379581	3.77238	0.85565	5.12054	1.61e-05	9263	0.000215955	4.31321	0.990493	6.88559	0.493	12.0061	1.53e-09
rs4359936	4	76971976	0.0001617	527	0.00379604	3.77238	0.855642	5.12052	1.61e-05	9263	0.000215968	4.31307	0.990493	6.88503	0.492	12.0055	1.53e-09
rs7677924	4	76977023	0.0001617	527	0.00379561	3.77238	0.855656	5.12057	1.61e-05	9263	0.000215944	4.31266	0.990494	6.88322	0.494	12.0038	1.53e-09
rs10010920	4	76982733	0.0001617	527	0.00379604	3.77238	0.855642	5.12052	1.62e-05	9263	0.000215968	4.31143	0.990493	6.87802	0.492	11.9985	1.52e-09
rs10856875	4	76987167	0.0001617	527	0.00379604	3.77238	0.855642	5.12052	1.63e-05	9263	0.000215968	4.31021	0.990493	6.87279	0.492	11.9933	1.51e-09
rs12510335	4	76980539	0.0001617	527	0.00379604	3.77238	0.855642	5.12052	1.63e-05	9263	0.000215968	4.30994	0.990493	6.87164	0.492	11.9922	1.51e-09
rs4435768	4	76968701	0.0001617	527	0.00379627	3.77238	0.855635	5.12049	1.64e-05	9263	0.000215981	4.30913	0.990492	6.8682	0.4911	11.9887	1.5e-09
rs4859416	4	76986499	0.0001617	527	0.00379604	3.77238	0.855642	5.12052	1.64e-05	9263	0.000215968	4.30886	0.990493	6.86702	0.492	11.9875	1.5e-09
rs5005109	4	76986342	0.0001617	527	0.00379604	3.77238	0.855642	5.12052	1.64e-05	9263	0.000215968	4.30886	0.990493	6.86702	0.492	11.9875	1.5e-09
rs5005115	4	76986019	0.0001617	527	0.00379604	3.77238	0.855642	5.12052	1.64e-05	9263	0.000215968	4.30886	0.990493	6.86702	0.492	11.9875	1.5e-09
rs7679394	4	76985890	0.0001617	527	0.00379604	3.77238	0.855642	5.12052	1.64e-05	9263	0.000215968	4.30872	0.990493	6.86645	0.492	11.987	1.5e-09
rs10017484	4	76984936	0.0001617	527	0.00379604	3.77238	0.855642	5.12052	1.64e-05	9263	0.000215968	4.30859	0.990493	6.86587	0.492	11.9864	1.5e-09
rs10017657	4	76985178	0.0001617	527	0.00379604	3.77238	0.855642	5.12052	1.64e-05	9263	0.000215968	4.30859	0.990493	6.86587	0.492	11.9864	1.5e-09
rs6840980	4	76985331	0.0001617	527	0.00379604	3.77238	0.855642	5.12052	1.64e-05	9263	0.000215968	4.30859	0.990493	6.86587	0.492	11.9864	1.5e-09
rs12233806	4	76984263	0.0001617	527	0.00379604	3.77238	0.855642	5.12052	1.64e-05	9263	0.000215968	4.30845	0.990493	6.8653	0.492	11.9858	1.5e-09
rs4333205	4	76984795	0.0001617	527	0.00379604	3.77238	0.855642	5.12052	1.64e-05	9263	0.000215968	4.30845	0.990493	6.8653	0.492	11.9858	1.5e-09
rs4484324	4	76984713	0.0001617	527	0.00379604	3.77238	0.855642	5.12052	1.64e-05	9263	0.000215968	4.30845	0.990493	6.8653	0.492	11.9858	1.5e-09
rs200212909	4	76978146	0.0001617	527	0.00379604	3.77238	0.855642	5.12052	1.65e-05	9263	0.000215968	4.30832	0.990493	6.86472	0.492	11.9852	1.5e-09
rs6532163	4	76983618	0.0001617	527	0.00379604	3.77238	0.855642	5.12052	1.65e-05	9263	0.000215968	4.30832	0.990493	6.86472	0.492	11.9852	1.5e-09
rs6532166	4	76983860	0.0001617	527	0.00379604	3.77238	0.855642	5.12052	1.65e-05	9263	0.000215968	4.30832	0.990493	6.86472	0.492	11.9852	1.5e-09
rs10595233	4	76983264	0.0001617	527	0.00379604	3.77238	0.855642	5.12052	1.65e-05	9263	0.000215968	4.30818	0.990493	6.86415	0.492	11.9847	1.5e-09
rs11406762	4	76981770	0.0001617	527	0.00379604	3.77238	0.855642	5.12052	1.65e-05	9263	0.000215968	4.30792	0.990493	6.863	0.492	11.9835	1.49e-09
rs5859489	4	76981503	0.0001617	527	0.00379604	3.77238	0.855642	5.12052	1.65e-05	9263	0.000215968	4.30792	0.990493	6.863	0.492	11.9835	1.49e-09
rs7664354	4	76982068	0.0001617	527	0.00379604	3.77238	0.855642	5.12052	1.65e-05	9263	0.000215968	4.30792	0.990493	6.863	0.492	11.9835	1.49e-09
rs4432767	4	76981312	0.0001617	527	0.00379604	3.77238	0.855642	5.12052	1.65e-05	9263	0.000215968	4.30778	0.990493	6.86243	0.492	11.9829	1.49e-09
rs11097219	4	76980163	0.0001617	527	0.00379604	3.77238	0.855642	5.12052	1.65e-05	9263	0.000215968	4.30765	0.990493	6.86186	0.492	11.9824	1.49e-09
rs12502834	4	76980499	0.0001617	527	0.00379604	3.77238	0.855642	5.12052	1.65e-05	9263	0.000215968	4.30765	0.990493	6.86186	0.492	11.9824	1.49e-09
rs6837830	4	76980179	0.0001617	527	0.00379604	3.77238	0.855642	5.12052	1.65e-05	9263	0.000215968	4.30765	0.990493	6.86186	0.492	11.9824	1.49e-09
rs4380549	4	76979082	0.0001617	527	0.00379604	3.77238	0.855642	5.12052	1.65e-05	9263	0.000215968	4.30751	0.990493	6.86129	0.492	11.9818	1.49e-09
rs4422436	4	76977784	0.0001617	527	0.00379604	3.77238	0.855642	5.12052	1.65e-05	9263	0.000215968	4.30738	0.990493	6.86072	0.492	11.9812	1.49e-09
rs6532158	4	76977964	0.0001617	527	0.00379604	3.77238	0.855642	5.12052	1.65e-05	9263	0.000215968	4.30738	0.990493	6.86072	0.492	11.9812	1.49e-09
rs6532159	4	76978124	0.0001617	527	0.00379604	3.77238	0.855642	5.12052	1.65e-05	9263	0.000215968	4.30738	0.990493	6.86072	0.492	11.9812	1.49e-09
rs6532160	4	76978199	0.0001617	527	0.00379604	3.77238	0.855642	5.12052	1.65e-05	9263	0.000215968	4.30738	0.990493	6.86072	0.492	11.9812	1.49e-09
rs6532161	4	76978366	0.0001617	527	0.00379604	3.77238	0.855642	5.12052	1.65e-05	9263	0.000215968	4.30738	0.990493	6.86072	0.492	11.9812	1.49e-09
rs11352867	4	76976886	0.0001617	527	0.00379581	3.77238	0.85565	5.12054	1.65e-05	9263	0.000215955	4.30725	0.990493	6.86012	0.493	11.9807	1.49e-09
rs7655350	4	76977073	0.0001617	527	0.00379604	3.77238	0.855642	5.12052	1.65e-05	9263	0.000215968	4.30725	0.990493	6.86014	0.492	11.9807	1.49e-09
rs4547819	4	76977768	0.0001617	527	0.00379627	3.77238	0.855635	5.12049	1.65e-05	9263	0.000215981	4.30725	0.990492	6.86017	0.4911	11.9807	1.49e-09
rs4401475	4	76975924	0.0001617	527	0.00379604	3.77238	0.855642	5.12052	1.65e-05	9263	0.000215968	4.30711	0.990493	6.85957	0.492	11.9801	1.49e-09
rs4593163	4	76976056	0.0001617	527	0.00379604	3.77238	0.855642	5.12052	1.65e-05	9263	0.000215968	4.30711	0.990493	6.85957	0.492	11.9801	1.49e-09
rs13128319	4	76975206	0.0001617	527	0.00379604	3.77238	0.855642	5.12052	1.66e-05	9263	0.000215968	4.30698	0.990493	6.859	0.492	11.9795	1.49e-09
rs10016135	4	76974579	0.0001617	527	0.00379604	3.77238	0.855642	5.12052	1.66e-05	9263	0.000215968	4.30684	0.990493	6.85843	0.492	11.9789	1.49e-09
rs6857372	4	76974727	0.0001617	527	0.00379604	3.77238	0.855642	5.12052	1.66e-05	9263	0.000215968	4.30684	0.990493	6.85843	0.492	11.9789	1.49e-09
rs6826163	4	76973445	0.0001617	527	0.00379604	3.77238	0.855642	5.12052	1.66e-05	9263	0.000215968	4.30671	0.990493	6.85786	0.492	11.9784	1.49e-09
rs6850515	4	76973751	0.0001617	527	0.00379604	3.77238	0.855642	5.12052	1.66e-05	9263	0.000215968	4.30671	0.990493	6.85786	0.492	11.9784	1.49e-09
rs4077787	4	77003999	0.0001807	527	0.00409444	3.74457	0.846042	4.99599	1.5e-05	9263	0.000232945	4.32869	0.989753	6.98239	0.3648	11.9784	1.49e-09
rs10856873	4	76972924	0.0001617	527	0.00379604	3.77238	0.855642	5.12052	1.66e-05	9263	0.000215968	4.30658	0.990493	6.85729	0.492	11.9778	1.49e-09
rs28548768	4	76972755	0.0001617	527	0.00379604	3.77238	0.855642	5.12052	1.66e-05	9263	0.000215968	4.30658	0.990493	6.85729	0.492	11.9778	1.49e-09
rs28433437	4	76972653	0.0001617	527	0.00379627	3.77238	0.855635	5.12049	1.66e-05	9263	0.000215981	4.30658	0.990492	6.85732	0.4911	11.9778	1.49e-09
rs5859491	4	77004111	0.0001807	527	0.00409444	3.74457	0.846042	4.99599	1.5e-05	9263	0.000232945	4.32825	0.989753	6.9805	0.3648	11.9765	1.48e-09
rs13105341	4	76971849	0.000179	527	0.00379545	3.74695	0.855661	5.03878	1.54e-05	9263	0.000215934	4.32232	0.990494	6.92449	0.495	11.9633	1.46e-09
rs11349732	4	76975809	0.0001617	527	0.00379604	3.77238	0.855642	5.12052	1.69e-05	9263	0.000215968	4.30208	0.990493	6.83813	0.492	11.9586	1.46e-09
rs7670697	4	76848947	0.004491	527	0.00441917	2.84144	0.835836	2.47074	1.12e-06	9263	0.00025142	4.87	0.988949	9.47476	0.3121	11.9455	1.44e-09
rs6856681	4	76975113	0.0001617	527	0.00379604	3.77238	0.855642	5.12052	1.74e-05	9263	0.000215968	4.29601	0.990493	6.81227	0.492	11.9328	1.42e-09
rs5005110	4	76986215	0.0001617	527	0.00379604	3.77238	0.855642	5.12052	1.74e-05	9263	0.000215968	4.29588	0.990493	6.81173	0.492	11.9322	1.42e-09
rs4407534	4	76979326	0.0001617	527	0.00379627	3.77238	0.855635	5.12049	1.77e-05	9263	0.000215981	4.29184	0.990492	6.79455	0.4911	11.915	1.4e-09
rs4605683	4	76979327	0.0001617	527	0.00379627	3.77238	0.855635	5.12049	1.77e-05	9263	0.000215981	4.29184	0.990492	6.79455	0.4911	11.915	1.4e-09
rs4331799	4	76969540	0.0001617	527	0.00379627	3.77238	0.855635	5.12049	1.81e-05	9263	0.000215981	4.28737	0.990492	6.77557	0.4911	11.8961	1.37e-09
rs6532142	4	76970905	0.0001617	527	0.00379627	3.77238	0.855635	5.12049	1.83e-05	9263	0.000215981	4.28505	0.990492	6.76571	0.4911	11.8862	1.36e-09
rs28505472	4	76972727	0.000184	527	0.00379604	3.74003	0.855642	5.01655	1.66e-05	9263	0.000215968	4.30658	0.990493	6.85729	0.492	11.8738	1.34e-09
rs28642977	4	76972731	0.000184	527	0.00379604	3.74003	0.855642	5.01655	1.66e-05	9263	0.000215968	4.30658	0.990493	6.85729	0.492	11.8738	1.34e-09
rs7376863	4	76971440	0.0001617	527	0.00379604	3.77238	0.855642	5.12052	1.91e-05	9263	0.000215968	4.27539	0.990493	6.72476	0.492	11.8453	1.3e-09
rs13111790	4	76972402	0.0001934	527	0.00379656	3.72749	0.855625	4.97642	1.66e-05	9263	0.000215997	4.30658	0.990491	6.85735	0.4901	11.8338	1.29e-09
rs13113455	4	76972447	0.0001934	527	0.00379656	3.72749	0.855625	4.97642	1.66e-05	9263	0.000215997	4.30658	0.990491	6.85735	0.4901	11.8338	1.29e-09
rs13113632	4	76972516	0.0001934	527	0.00379656	3.72749	0.855625	4.97642	1.66e-05	9263	0.000215997	4.30658	0.990491	6.85735	0.4901	11.8338	1.29e-09
rs4616778	4	76981206	0.0001617	527	0.00379604	3.77238	0.855642	5.12052	2e-05	9263	0.000215968	4.26489	0.990493	6.68033	0.492	11.8009	1.25e-09
rs28848839	4	76966945	0.0006431	527	0.00379656	3.41275	0.855625	4.01501	6.47e-06	9263	0.000215997	4.51045	0.990491	7.74758	0.4901	11.7626	1.2e-09
rs5005113	4	76986173	0.0001617	527	0.00379604	3.77238	0.855642	5.12052	2.13e-05	9263	0.000215968	4.25081	0.990493	6.62095	0.492	11.7415	1.17e-09
rs6811469	4	76970612	0.0001617	527	0.00379656	3.77238	0.855625	5.12046	2.17e-05	9263	0.000215997	4.24643	0.990491	6.60259	0.4901	11.723	1.15e-09
rs6532153	4	76973908	0.0002159	527	0.00379604	3.69965	0.855642	4.88802	1.73e-05	9263	0.000215968	4.29665	0.990493	6.81499	0.492	11.703	1.13e-09
rs28820049	4	76971459	0.0006431	527	0.00379604	3.41275	0.855642	4.01505	6.95e-06	9263	0.000215968	4.49509	0.990493	7.67903	0.492	11.6941	1.12e-09
rs17001357	4	77007912	0.0001561	527	0.00408497	3.78116	0.846343	5.11363	2.31e-05	9263	0.000232406	4.23241	0.989776	6.57355	0.3668	11.6872	1.11e-09
rs13133745	4	76971846	0.0002548	527	0.00379531	3.65739	0.855666	4.75509	1.54e-05	9263	0.000215927	4.32232	0.990494	6.92447	0.496	11.6796	1.1e-09
rs28681694	4	76972594	0.0001617	527	0.00379604	3.77238	0.855642	5.12052	2.29e-05	9263	0.000215968	4.23436	0.990493	6.55184	0.492	11.6724	1.1e-09
rs6532152	4	76973898	0.0002159	527	0.00379604	3.69965	0.855642	4.88802	1.82e-05	9263	0.000215968	4.28541	0.990493	6.76724	0.492	11.6553	1.08e-09
rs4318674	4	76934422	0.0002774	527	0.00379687	3.63554	0.855615	4.68676	1.62e-05	9263	0.000216015	4.31116	0.990491	6.87694	0.4891	11.5637	9.82e-10
rs1554013	4	76933484	0.0002774	527	0.00379687	3.63554	0.855615	4.68676	1.63e-05	9263	0.000216015	4.31102	0.990491	6.87636	0.4891	11.5631	9.82e-10
rs28868672	4	76966941	0.0007027	527	0.00379656	3.38852	0.855625	3.94451	8.16e-06	9263	0.000215997	4.46105	0.990491	7.52808	0.4901	11.4726	8.97e-10
rs6820370	4	76952278	0.0007027	527	0.00379604	3.38852	0.855642	3.94455	9.56e-06	9263	0.000215968	4.42689	0.990493	7.37769	0.492	11.3222	7.72e-10
rs6852075	4	76952280	0.0007027	527	0.00379604	3.38852	0.855642	3.94455	9.56e-06	9263	0.000215968	4.42689	0.990493	7.37769	0.492	11.3222	7.72e-10
rs4541534	4	76970030	0.0001617	527	0.00379627	3.77238	0.855635	5.12049	3.42e-05	9263	0.000215981	4.14353	0.990492	6.17499	0.4911	11.2955	7.51e-10
rs4532264	4	76970059	0.0001617	527	0.00379627	3.77238	0.855635	5.12049	3.44e-05	9263	0.000215981	4.14253	0.990492	6.17087	0.4911	11.2914	7.48e-10
rs34710703	4	76969979	0.0001617	527	0.00379627	3.77238	0.855635	5.12049	3.44e-05	9263	0.000215981	4.14246	0.990492	6.17059	0.4911	11.2911	7.48e-10
rs10000130	4	76939335	0.0003933	527	0.00379656	3.54454	0.855625	4.40726	1.65e-05	9263	0.000215997	4.30725	0.990491	6.8602	0.4901	11.2675	7.3e-10
rs56300358	4	76847861	0.01007	527	0.00441917	2.57342	0.835836	1.86421	1.24e-06	9263	0.00025142	4.8493	0.988949	9.37528	0.3121	11.2395	7.1e-10
rs9996608	4	76848231	0.01007	527	0.00441917	2.57342	0.835836	1.86421	1.24e-06	9263	0.00025142	4.84866	0.988949	9.37221	0.3121	11.2364	7.08e-10
rs10021768	4	76951764	0.0004233	527	0.00379604	3.52511	0.855642	4.34856	1.67e-05	9263	0.000215968	4.30511	0.990493	6.85105	0.492	11.1996	6.83e-10
rs6532172	4	76996958	0.0004482	527	0.00379581	3.50994	0.85565	4.30292	1.6e-05	9263	0.000215955	4.31459	0.990493	6.89148	0.493	11.1944	6.79e-10
rs59291856	4	76970801	0.0006431	527	0.00379627	3.41275	0.855635	4.01504	1.18e-05	9263	0.000215981	4.38051	0.990492	7.17541	0.4911	11.1904	6.76e-10
rs6846814	4	76952288	0.0006476	527	0.00379604	3.41085	0.855642	4.00951	1.22e-05	9263	0.000215968	4.37345	0.990493	7.14475	0.492	11.1543	6.52e-10
rs8878	4	76942300	0.000477	527	0.00379604	3.49335	0.855642	4.25318	1.67e-05	9263	0.000215968	4.30511	0.990493	6.85105	0.492	11.1042	6.2e-10
rs11322863	4	76950852	0.0007027	527	0.00379604	3.38852	0.855642	3.94455	1.3e-05	9263	0.000215968	4.36095	0.990493	7.09068	0.492	11.0352	5.79e-10
rs111519611	4	76970795	0.0007338	527	0.00379627	3.37663	0.855635	3.91011	1.3e-05	9263	0.000215981	4.36011	0.990492	7.08707	0.4911	10.9972	5.57e-10
rs6833788	4	76961334	0.0006476	527	0.00379604	3.41085	0.855642	4.00951	1.45e-05	9263	0.000215968	4.33554	0.990493	6.98127	0.492	10.9908	5.54e-10
rs6532121	4	76962606	0.0005547	527	0.00379656	3.45285	0.855625	4.13278	1.67e-05	9263	0.000215997	4.30511	0.990491	6.85111	0.4901	10.9839	5.5e-10
rs3921	4	76942943	0.0006431	527	0.00379604	3.41275	0.855642	4.01505	1.47e-05	9263	0.000215968	4.33254	0.990493	6.96837	0.492	10.9834	5.5e-10
rs11097224	4	76989670	0.0006431	527	0.00379656	3.41275	0.855625	4.01501	1.54e-05	9263	0.000215997	4.32346	0.990491	6.92951	0.4901	10.9445	5.29e-10
rs6852309	4	76961330	0.0007027	527	0.00379604	3.38852	0.855642	3.94455	1.45e-05	9263	0.000215968	4.33554	0.990493	6.98127	0.492	10.9258	5.19e-10
rs7377856	4	76964096	0.0007027	527	0.00379604	3.38852	0.855642	3.94455	1.48e-05	9263	0.000215968	4.33239	0.990493	6.96773	0.492	10.9123	5.12e-10
rs6845396	4	76951550	0.0006227	527	0.00379627	3.42153	0.855635	4.04069	1.67e-05	9263	0.000215981	4.30511	0.990492	6.85108	0.4911	10.8918	5.02e-10
rs4373188	4	76968880	0.0006431	527	0.00379627	3.41275	0.855635	4.01504	1.63e-05	9263	0.000215981	4.3098	0.990492	6.87108	0.4911	10.8861	4.99e-10
rs7376624	4	76971237	0.0006431	527	0.00379581	3.41275	0.85565	4.01507	1.64e-05	9263	0.000215955	4.3094	0.990493	6.8693	0.493	10.8844	4.98e-10
rs7688306	4	76982046	0.0006431	527	0.00379604	3.41275	0.855642	4.01505	1.65e-05	9263	0.000215968	4.30792	0.990493	6.863	0.492	10.8781	4.95e-10
rs10003382	4	76955473	0.0007027	527	0.00379604	3.38852	0.855642	3.94455	1.54e-05	9263	0.000215968	4.32361	0.990493	6.93007	0.492	10.8746	4.93e-10
rs4859601	4	76965589	0.0007027	527	0.00379627	3.38852	0.855635	3.94453	1.54e-05	9263	0.000215981	4.32346	0.990492	6.92948	0.4911	10.874	4.93e-10
rs6824910	4	76847439	0.01277	527	0.00439626	2.49012	0.836547	1.68797	1.52e-06	9263	0.000250117	4.80872	0.989006	9.17958	0.3151	10.8676	4.9e-10
rs6824911	4	76847441	0.01277	527	0.00439626	2.49012	0.836547	1.68797	1.52e-06	9263	0.000250117	4.80872	0.989006	9.17958	0.3151	10.8676	4.9e-10
rs7683657	4	76962643	0.0006476	527	0.00379656	3.41085	0.855625	4.00947	1.66e-05	9263	0.000215997	4.30644	0.990491	6.85678	0.4901	10.8662	4.89e-10
rs7699624	4	76962631	0.0006476	527	0.00379656	3.41085	0.855625	4.00947	1.66e-05	9263	0.000215997	4.30644	0.990491	6.85678	0.4901	10.8662	4.89e-10
rs4580676	4	76953295	0.0006431	527	0.00379604	3.41275	0.855642	4.01505	1.67e-05	9263	0.000215968	4.30511	0.990493	6.85105	0.492	10.8661	4.89e-10
rs6841837	4	76847414	0.01277	527	0.00440383	2.49012	0.836312	1.68796	1.54e-06	9263	0.000250547	4.8061	0.988987	9.16778	0.3141	10.8557	4.84e-10
rs4859608	4	76991807	0.0006431	527	0.00379581	3.41275	0.85565	4.01507	1.71e-05	9263	0.000215955	4.30039	0.990493	6.83088	0.493	10.846	4.79e-10
rs6827128	4	76960449	0.0007027	527	0.00379604	3.38852	0.855642	3.94455	1.59e-05	9263	0.000215968	4.31611	0.990493	6.89802	0.492	10.8426	4.78e-10
rs28896243	4	76966883	0.0007027	527	0.00379627	3.38852	0.855635	3.94453	1.59e-05	9263	0.000215981	4.31556	0.990492	6.89567	0.4911	10.8402	4.76e-10
rs6532086	4	76937278	0.0003933	527	0.00379508	3.54454	0.855673	4.4074	2.6e-05	9263	0.000215914	4.20559	0.990495	6.43147	0.499	10.8389	4.76e-10
rs6532130	4	76969190	0.0007027	527	0.00379627	3.38852	0.855635	3.94453	1.6e-05	9263	0.000215981	4.31431	0.990492	6.89035	0.4911	10.8349	4.74e-10
rs10033061	4	76966641	0.0007027	527	0.00379656	3.38852	0.855625	3.94451	1.61e-05	9263	0.000215997	4.31362	0.990491	6.88743	0.4901	10.8319	4.73e-10
rs9990733	4	76966618	0.0007027	527	0.00379627	3.38852	0.855635	3.94453	1.61e-05	9263	0.000215981	4.31362	0.990492	6.8874	0.4911	10.8319	4.73e-10
rs12647111	4	76965462	0.0007027	527	0.00379627	3.38852	0.855635	3.94453	1.61e-05	9263	0.000215981	4.31349	0.990492	6.88681	0.4911	10.8313	4.72e-10
rs4859603	4	76965747	0.0007027	527	0.00379627	3.38852	0.855635	3.94453	1.61e-05	9263	0.000215981	4.31349	0.990492	6.88681	0.4911	10.8313	4.72e-10
rs4859604	4	76965804	0.0007027	527	0.00379627	3.38852	0.855635	3.94453	1.61e-05	9263	0.000215981	4.31349	0.990492	6.88681	0.4911	10.8313	4.72e-10
rs5005114	4	76986040	0.0007027	527	0.00379604	3.38852	0.855642	3.94455	1.64e-05	9263	0.000215968	4.30872	0.990493	6.86645	0.492	10.811	4.63e-10
rs4543147	4	76976661	0.0007027	527	0.00379581	3.38852	0.85565	3.94457	1.65e-05	9263	0.000215955	4.30711	0.990493	6.85955	0.493	10.8041	4.6e-10
rs34836828	4	76942761	0.0007027	527	0.00379604	3.38852	0.855642	3.94455	1.66e-05	9263	0.000215968	4.30618	0.990493	6.85559	0.492	10.8001	4.58e-10
rs4241579	4	76947284	0.0007027	527	0.00379604	3.38852	0.855642	3.94455	1.67e-05	9263	0.000215968	4.30525	0.990493	6.85162	0.492	10.7962	4.56e-10
rs7670789	4	76940381	0.0007027	527	0.00379604	3.38852	0.855642	3.94455	1.67e-05	9263	0.000215968	4.30525	0.990493	6.85162	0.492	10.7962	4.56e-10
rs11298565	4	76943764	0.0007027	527	0.00379627	3.38852	0.855635	3.94453	1.67e-05	9263	0.000215981	4.30511	0.990492	6.85108	0.4911	10.7956	4.56e-10
rs4859595	4	76950062	0.0007027	527	0.00379627	3.38852	0.855635	3.94453	1.67e-05	9263	0.000215981	4.30511	0.990492	6.85108	0.4911	10.7956	4.56e-10
rs6814012	4	76950778	0.0007027	527	0.00379627	3.38852	0.855635	3.94453	1.67e-05	9263	0.000215981	4.30511	0.990492	6.85108	0.4911	10.7956	4.56e-10
rs6844097	4	76950757	0.0007027	527	0.00379627	3.38852	0.855635	3.94453	1.67e-05	9263	0.000215981	4.30511	0.990492	6.85108	0.4911	10.7956	4.56e-10
rs10014049	4	76953532	0.0007027	527	0.00379604	3.38852	0.855642	3.94455	1.67e-05	9263	0.000215968	4.30511	0.990493	6.85105	0.492	10.7956	4.56e-10
rs10014837	4	76941818	0.0007027	527	0.00379604	3.38852	0.855642	3.94455	1.67e-05	9263	0.000215968	4.30511	0.990493	6.85105	0.492	10.7956	4.56e-10
rs11322864	4	76951071	0.0007027	527	0.00379604	3.38852	0.855642	3.94455	1.67e-05	9263	0.000215968	4.30511	0.990493	6.85105	0.492	10.7956	4.56e-10
rs34510183	4	76952514	0.0007027	527	0.00379604	3.38852	0.855642	3.94455	1.67e-05	9263	0.000215968	4.30511	0.990493	6.85105	0.492	10.7956	4.56e-10
rs4241578	4	76944491	0.0007027	527	0.00379604	3.38852	0.855642	3.94455	1.67e-05	9263	0.000215968	4.30511	0.990493	6.85105	0.492	10.7956	4.56e-10
rs4257674	4	76945685	0.0007027	527	0.00379604	3.38852	0.855642	3.94455	1.67e-05	9263	0.000215968	4.30511	0.990493	6.85105	0.492	10.7956	4.56e-10
rs4302486	4	76953077	0.0007027	527	0.00379604	3.38852	0.855642	3.94455	1.67e-05	9263	0.000215968	4.30511	0.990493	6.85105	0.492	10.7956	4.56e-10
rs4309862	4	76945981	0.0007027	527	0.00379604	3.38852	0.855642	3.94455	1.67e-05	9263	0.000215968	4.30511	0.990493	6.85105	0.492	10.7956	4.56e-10
rs4386624	4	76946139	0.0007027	527	0.00379604	3.38852	0.855642	3.94455	1.67e-05	9263	0.000215968	4.30511	0.990493	6.85105	0.492	10.7956	4.56e-10
rs4417995	4	76945999	0.0007027	527	0.00379604	3.38852	0.855642	3.94455	1.67e-05	9263	0.000215968	4.30511	0.990493	6.85105	0.492	10.7956	4.56e-10
rs4583787	4	76955069	0.0007027	527	0.00379604	3.38852	0.855642	3.94455	1.67e-05	9263	0.000215968	4.30511	0.990493	6.85105	0.492	10.7956	4.56e-10
rs4637430	4	76962223	0.0007027	527	0.00379604	3.38852	0.855642	3.94455	1.67e-05	9263	0.000215968	4.30511	0.990493	6.85105	0.492	10.7956	4.56e-10
rs4859414	4	76949997	0.0007027	527	0.00379604	3.38852	0.855642	3.94455	1.67e-05	9263	0.000215968	4.30511	0.990493	6.85105	0.492	10.7956	4.56e-10
rs4859584	4	76943137	0.0007027	527	0.00379604	3.38852	0.855642	3.94455	1.67e-05	9263	0.000215968	4.30511	0.990493	6.85105	0.492	10.7956	4.56e-10
rs4859587	4	76943296	0.0007027	527	0.00379604	3.38852	0.855642	3.94455	1.67e-05	9263	0.000215968	4.30511	0.990493	6.85105	0.492	10.7956	4.56e-10
rs4859588	4	76943677	0.0007027	527	0.00379604	3.38852	0.855642	3.94455	1.67e-05	9263	0.000215968	4.30511	0.990493	6.85105	0.492	10.7956	4.56e-10
rs4859589	4	76948299	0.0007027	527	0.00379604	3.38852	0.855642	3.94455	1.67e-05	9263	0.000215968	4.30511	0.990493	6.85105	0.492	10.7956	4.56e-10
rs4859590	4	76948388	0.0007027	527	0.00379604	3.38852	0.855642	3.94455	1.67e-05	9263	0.000215968	4.30511	0.990493	6.85105	0.492	10.7956	4.56e-10
rs4859591	4	76948578	0.0007027	527	0.00379604	3.38852	0.855642	3.94455	1.67e-05	9263	0.000215968	4.30511	0.990493	6.85105	0.492	10.7956	4.56e-10
rs5859487	4	76946350	0.0007027	527	0.00379604	3.38852	0.855642	3.94455	1.67e-05	9263	0.000215968	4.30511	0.990493	6.85105	0.492	10.7956	4.56e-10
rs6532093	4	76948032	0.0007027	527	0.00379604	3.38852	0.855642	3.94455	1.67e-05	9263	0.000215968	4.30511	0.990493	6.85105	0.492	10.7956	4.56e-10
rs6532101	4	76953761	0.0007027	527	0.00379604	3.38852	0.855642	3.94455	1.67e-05	9263	0.000215968	4.30511	0.990493	6.85105	0.492	10.7956	4.56e-10
rs6814817	4	76951170	0.0007027	527	0.00379604	3.38852	0.855642	3.94455	1.67e-05	9263	0.000215968	4.30511	0.990493	6.85105	0.492	10.7956	4.56e-10
rs6818470	4	76951328	0.0007027	527	0.00379604	3.38852	0.855642	3.94455	1.67e-05	9263	0.000215968	4.30511	0.990493	6.85105	0.492	10.7956	4.56e-10
rs6819920	4	76951329	0.0007027	527	0.00379604	3.38852	0.855642	3.94455	1.67e-05	9263	0.000215968	4.30511	0.990493	6.85105	0.492	10.7956	4.56e-10
rs6835736	4	76962494	0.0007027	527	0.00379604	3.38852	0.855642	3.94455	1.67e-05	9263	0.000215968	4.30511	0.990493	6.85105	0.492	10.7956	4.56e-10
rs6845154	4	76951411	0.0007027	527	0.00379604	3.38852	0.855642	3.94455	1.67e-05	9263	0.000215968	4.30511	0.990493	6.85105	0.492	10.7956	4.56e-10
rs6845198	4	76951262	0.0007027	527	0.00379604	3.38852	0.855642	3.94455	1.67e-05	9263	0.000215968	4.30511	0.990493	6.85105	0.492	10.7956	4.56e-10
rs6850760	4	76951684	0.0007027	527	0.00379604	3.38852	0.855642	3.94455	1.67e-05	9263	0.000215968	4.30511	0.990493	6.85105	0.492	10.7956	4.56e-10
rs6856958	4	76952356	0.0007027	527	0.00379604	3.38852	0.855642	3.94455	1.67e-05	9263	0.000215968	4.30511	0.990493	6.85105	0.492	10.7956	4.56e-10
rs7659236	4	76953611	0.0007027	527	0.00379604	3.38852	0.855642	3.94455	1.67e-05	9263	0.000215968	4.30511	0.990493	6.85105	0.492	10.7956	4.56e-10
rs9884374	4	76946718	0.0007027	527	0.00379604	3.38852	0.855642	3.94455	1.67e-05	9263	0.000215968	4.30511	0.990493	6.85105	0.492	10.7956	4.56e-10
rs71657395	4	76962774	0.0007027	527	0.00379604	3.38852	0.855642	3.94455	1.67e-05	9263	0.000215968	4.30498	0.990493	6.85049	0.492	10.795	4.55e-10
rs7684889	4	76963264	0.0007027	527	0.00379627	3.38852	0.855635	3.94453	1.67e-05	9263	0.000215981	4.30485	0.990492	6.84995	0.4911	10.7945	4.55e-10
rs4241581	4	76962055	0.0007027	527	0.00379604	3.38852	0.855642	3.94455	1.67e-05	9263	0.000215968	4.30485	0.990493	6.84992	0.492	10.7945	4.55e-10
rs7684461	4	76962996	0.0007027	527	0.00379604	3.38852	0.855642	3.94455	1.67e-05	9263	0.000215968	4.30485	0.990493	6.84992	0.492	10.7945	4.55e-10
rs4371639	4	76946569	0.0007027	527	0.00379604	3.38852	0.855642	3.94455	1.69e-05	9263	0.000215968	4.30208	0.990493	6.83813	0.492	10.7827	4.5e-10
rs28681066	4	76961405	0.0007027	527	0.00379604	3.38852	0.855642	3.94455	1.7e-05	9263	0.000215968	4.30169	0.990493	6.83646	0.492	10.781	4.49e-10
rs6828596	4	76961373	0.0007027	527	0.00379604	3.38852	0.855642	3.94455	1.7e-05	9263	0.000215968	4.30156	0.990493	6.8359	0.492	10.7805	4.49e-10
rs28494900	4	76961252	0.0007027	527	0.00379604	3.38852	0.855642	3.94455	1.7e-05	9263	0.000215968	4.30091	0.990493	6.83312	0.492	10.7777	4.48e-10
rs7375677	4	76964188	0.0007027	527	0.00379604	3.38852	0.855642	3.94455	1.7e-05	9263	0.000215968	4.30091	0.990493	6.83312	0.492	10.7777	4.48e-10
rs7689664	4	76963351	0.0007027	527	0.00379604	3.38852	0.855642	3.94455	1.71e-05	9263	0.000215968	4.29961	0.990493	6.82759	0.492	10.7721	4.45e-10
rs7665152	4	76960205	0.0007027	527	0.00379604	3.38852	0.855642	3.94455	1.73e-05	9263	0.000215968	4.29742	0.990493	6.81826	0.492	10.7628	4.41e-10
rs11097212	4	76952879	0.0007324	527	0.00379604	3.37715	0.855642	3.91164	1.67e-05	9263	0.000215968	4.30511	0.990493	6.85105	0.492	10.7627	4.41e-10
rs4859602	4	76965733	0.0007027	527	0.00379627	3.38852	0.855635	3.94453	1.74e-05	9263	0.000215981	4.29626	0.990492	6.81338	0.4911	10.7579	4.39e-10
rs4859600	4	76959967	0.0007027	527	0.00379604	3.38852	0.855642	3.94455	1.74e-05	9263	0.000215968	4.29626	0.990493	6.81336	0.492	10.7579	4.39e-10
rs4345214	4	76954169	0.0007027	527	0.00379604	3.38852	0.855642	3.94455	1.74e-05	9263	0.000215968	4.29601	0.990493	6.81227	0.492	10.7568	4.38e-10
rs4859599	4	76959901	0.0007027	527	0.00379604	3.38852	0.855642	3.94455	1.74e-05	9263	0.000215968	4.29601	0.990493	6.81227	0.492	10.7568	4.38e-10
rs10017431	4	76955406	0.0007027	527	0.00379604	3.38852	0.855642	3.94455	1.74e-05	9263	0.000215968	4.29563	0.990493	6.81064	0.492	10.7552	4.38e-10
rs13130018	4	76955519	0.0007027	527	0.00379604	3.38852	0.855642	3.94455	1.74e-05	9263	0.000215968	4.29563	0.990493	6.81064	0.492	10.7552	4.38e-10
rs13130221	4	76955617	0.0007027	527	0.00379604	3.38852	0.855642	3.94455	1.74e-05	9263	0.000215968	4.29563	0.990493	6.81064	0.492	10.7552	4.38e-10
rs4129781	4	76959388	0.0007027	527	0.00379604	3.38852	0.855642	3.94455	1.74e-05	9263	0.000215968	4.29563	0.990493	6.81064	0.492	10.7552	4.38e-10
rs4241580	4	76956188	0.0007027	527	0.00379604	3.38852	0.855642	3.94455	1.74e-05	9263	0.000215968	4.29563	0.990493	6.81064	0.492	10.7552	4.38e-10
rs4456983	4	76958688	0.0007027	527	0.00379604	3.38852	0.855642	3.94455	1.74e-05	9263	0.000215968	4.29563	0.990493	6.81064	0.492	10.7552	4.38e-10
rs4478212	4	76958899	0.0007027	527	0.00379604	3.38852	0.855642	3.94455	1.74e-05	9263	0.000215968	4.29563	0.990493	6.81064	0.492	10.7552	4.38e-10
rs4859415	4	76956528	0.0007027	527	0.00379604	3.38852	0.855642	3.94455	1.74e-05	9263	0.000215968	4.29563	0.990493	6.81064	0.492	10.7552	4.38e-10
rs4859597	4	76956630	0.0007027	527	0.00379604	3.38852	0.855642	3.94455	1.74e-05	9263	0.000215968	4.29563	0.990493	6.81064	0.492	10.7552	4.38e-10
rs4859598	4	76959828	0.0007027	527	0.00379604	3.38852	0.855642	3.94455	1.74e-05	9263	0.000215968	4.29563	0.990493	6.81064	0.492	10.7552	4.38e-10
rs59382060	4	76958404	0.0007027	527	0.00379604	3.38852	0.855642	3.94455	1.74e-05	9263	0.000215968	4.29563	0.990493	6.81064	0.492	10.7552	4.38e-10
rs6532111	4	76955914	0.0007027	527	0.00379604	3.38852	0.855642	3.94455	1.74e-05	9263	0.000215968	4.29563	0.990493	6.81064	0.492	10.7552	4.38e-10
rs6819597	4	76957171	0.0007027	527	0.00379604	3.38852	0.855642	3.94455	1.74e-05	9263	0.000215968	4.29563	0.990493	6.81064	0.492	10.7552	4.38e-10
rs6825045	4	76957558	0.0007027	527	0.00379604	3.38852	0.855642	3.94455	1.74e-05	9263	0.000215968	4.29563	0.990493	6.81064	0.492	10.7552	4.38e-10
rs7674409	4	76958334	0.0007027	527	0.00379604	3.38852	0.855642	3.94455	1.74e-05	9263	0.000215968	4.29563	0.990493	6.81064	0.492	10.7552	4.38e-10
rs4859606	4	76965879	0.0007027	527	0.00379627	3.38852	0.855635	3.94453	1.75e-05	9263	0.000215981	4.29461	0.990492	6.80634	0.4911	10.7509	4.36e-10
rs7676265	4	76997258	0.0004527	527	0.00379561	3.50729	0.855656	4.29496	2.55e-05	9263	0.000215944	4.21006	0.990494	6.45016	0.494	10.7451	4.33e-10
rs7436646	4	76955229	0.0007027	527	0.00379604	3.38852	0.855642	3.94455	1.79e-05	9263	0.000215968	4.28972	0.990493	6.78552	0.492	10.7301	4.27e-10
rs10551651	4	76959229	0.0007027	527	0.00379604	3.38852	0.855642	3.94455	1.8e-05	9263	0.000215968	4.2886	0.990493	6.78078	0.492	10.7253	4.25e-10
rs4619915	4	76955201	0.0007338	527	0.00379656	3.37663	0.855625	3.91009	1.74e-05	9263	0.000215997	4.29563	0.990491	6.8107	0.4901	10.7208	4.23e-10
rs6532143	4	76970996	0.0007027	527	0.00379627	3.38852	0.855635	3.94453	1.83e-05	9263	0.000215981	4.28505	0.990492	6.76571	0.4911	10.7102	4.18e-10
rs57412392	4	76957823	0.0007899	527	0.00379604	3.35631	0.855642	3.8516	1.66e-05	9263	0.000215968	4.30591	0.990493	6.85445	0.492	10.706	4.17e-10
rs148240514	4	76991310	0.000782	527	0.00379656	3.35909	0.855625	3.85954	1.72e-05	9263	0.000215997	4.29883	0.990491	6.82434	0.4901	10.6839	4.08e-10
rs9999755	4	76961802	0.0007027	527	0.00379604	3.38852	0.855642	3.94455	1.95e-05	9263	0.000215968	4.2702	0.990493	6.70277	0.492	10.6473	3.93e-10
rs6532103	4	76953885	0.0006265	527	0.00379627	3.41987	0.855635	4.03585	2.31e-05	9263	0.000215981	4.2327	0.990492	6.5449	0.4911	10.5807	3.68e-10
rs6532105	4	76953895	0.0006265	527	0.00379627	3.41987	0.855635	4.03585	2.31e-05	9263	0.000215981	4.2327	0.990492	6.5449	0.4911	10.5807	3.68e-10
rs5005112	4	76986175	0.0007027	527	0.00379604	3.38852	0.855642	3.94455	2.13e-05	9263	0.000215968	4.25081	0.990493	6.62095	0.492	10.5655	3.62e-10
rs4304003	4	76995463	0.0009199	527	0.00379581	3.31394	0.85565	3.73071	1.71e-05	9263	0.000215955	4.29974	0.990493	6.82812	0.493	10.5588	3.6e-10
rs4859582	4	76907213	4.43e-05	527	0.00388849	4.08409	0.852645	6.15351	0.0002328	9263	0.000221228	3.68047	0.990263	4.39107	0.4225	10.5446	3.55e-10
rs4859605	4	76965822	0.0007027	527	0.00379627	3.38852	0.855635	3.94453	2.19e-05	9263	0.000215981	4.24458	0.990492	6.59478	0.4911	10.5393	3.53e-10
rs6850104	4	76964780	0.0007027	527	0.00379627	3.38852	0.855635	3.94453	2.25e-05	9263	0.000215981	4.23812	0.990492	6.56762	0.4911	10.5122	3.43e-10
rs6855257	4	76964788	0.0007027	527	0.00379627	3.38852	0.855635	3.94453	2.25e-05	9263	0.000215981	4.23812	0.990492	6.56762	0.4911	10.5122	3.43e-10
rs6824963	4	76964779	0.000764	527	0.00379581	3.36552	0.85565	3.87809	2.25e-05	9263	0.000215955	4.23812	0.990493	6.56757	0.493	10.4457	3.21e-10
rs10025102	4	76955358	0.0007027	527	0.00379604	3.38852	0.855642	3.94455	2.45e-05	9263	0.000215968	4.21963	0.990493	6.49017	0.492	10.4347	3.18e-10
rs6827617	4	76916146	4e-05	527	0.00387912	4.10748	0.852947	6.23672	0.0002867	9263	0.000220695	3.62703	0.990287	4.19666	0.4264	10.4334	3.17e-10
rs79530491	4	76916256	4e-05	527	0.00387912	4.10748	0.852947	6.23672	0.0002867	9263	0.000220695	3.62703	0.990287	4.19666	0.4264	10.4334	3.17e-10
rs7436021	4	76905472	4.43e-05	527	0.00388849	4.08409	0.852645	6.15351	0.000263	9263	0.000221228	3.64926	0.990263	4.27778	0.4225	10.4313	3.17e-10
rs9307050	4	76905649	4.43e-05	527	0.00388849	4.08409	0.852645	6.15351	0.0002632	9263	0.000221228	3.64906	0.990263	4.27707	0.4225	10.4306	3.16e-10
rs4859581	4	76906974	4.43e-05	527	0.00388849	4.08409	0.852645	6.15351	0.0002644	9263	0.000221228	3.64789	0.990263	4.27285	0.4225	10.4264	3.15e-10
rs4282209	4	76919536	4e-05	527	0.00387912	4.10748	0.852947	6.23672	0.0002889	9263	0.000220695	3.62505	0.990287	4.18956	0.4264	10.4263	3.15e-10
rs6532078	4	76920809	4e-05	527	0.00387912	4.10748	0.852947	6.23672	0.0002897	9263	0.000220695	3.62434	0.990287	4.187	0.4264	10.4237	3.14e-10
rs6532126	4	76964438	0.0007027	527	0.00379656	3.38852	0.855625	3.94451	2.61e-05	9263	0.000215997	4.20481	0.990491	6.42838	0.4901	10.3729	2.99e-10
rs6824381	4	76964470	0.0007027	527	0.00379656	3.38852	0.855625	3.94451	2.72e-05	9263	0.000215997	4.19564	0.990491	6.39023	0.4901	10.3347	2.87e-10
rs6849464	4	76964471	0.0007027	527	0.00379656	3.38852	0.855625	3.94451	2.72e-05	9263	0.000215997	4.19564	0.990491	6.39023	0.4901	10.3347	2.87e-10
rs10003240	4	76955330	0.0007027	527	0.00379604	3.38852	0.855642	3.94455	2.74e-05	9263	0.000215968	4.1944	0.990493	6.385	0.492	10.3296	2.86e-10
rs4859594	4	76949083	0.0009387	527	0.00379507	3.30828	0.855674	3.71472	2.33e-05	9263	0.000215913	4.23086	0.990495	6.53704	0.5	10.2518	2.65e-10
rs10008757	4	76903036	6.56e-05	527	0.00388849	3.99189	0.852645	5.83606	0.000232	9263	0.000221228	3.68135	0.990263	4.39427	0.4225	10.2303	2.59e-10
rs71629033	4	76964934	0.0007796	527	0.00379531	3.35994	0.855666	3.86207	2.9e-05	9263	0.000215927	4.1811	0.990494	6.32978	0.496	10.1919	2.49e-10
rs3733235	4	76847215	0.05389	527	0.00441146	1.92772	0.836075	0.649298	1.07e-06	9263	0.000250982	4.87886	0.988968	9.51686	0.3131	10.1662	2.43e-10
rs3733234	4	76847205	0.05389	527	0.00441146	1.92772	0.836075	0.649298	1.07e-06	9263	0.000250982	4.87794	0.988968	9.51241	0.3131	10.1617	2.42e-10
rs3832275	4	76847223	0.05389	527	0.00441146	1.92772	0.836075	0.649298	1.07e-06	9263	0.000250982	4.87794	0.988968	9.51241	0.3131	10.1617	2.42e-10
rs13141895	4	77077885	3.42e-05	527	0.0077373	4.14387	0.744114	5.70731	0.0003019	9263	0.000440199	3.61366	0.980811	4.42728	0.1431	10.1346	2.35e-10
rs2292533	4	76861859	0.0001552	527	0.00388147	3.7826	0.852871	5.14324	0.0001321	9263	0.000220829	3.82251	0.990281	4.91796	0.4254	10.0612	2.19e-10
rs3733233	4	76847151	0.08283	527	0.00438877	1.7345	0.836781	0.352388	8.97e-07	9263	0.00024969	4.91296	0.989024	9.6801	0.3161	10.0325	2.12e-10
rs13111710	4	76859705	0.0001659	527	0.00388147	3.76598	0.852871	5.08973	0.000132	9263	0.000220829	3.8227	0.990281	4.91867	0.4254	10.0084	2.07e-10
rs4356932	4	76955194	0.0007338	527	0.00379656	3.37663	0.855625	3.91009	4.05e-05	9263	0.000215997	4.10489	0.990491	6.01719	0.4901	9.92728	1.91e-10
rs11931349	4	76860040	0.0001659	527	0.00388147	3.76598	0.852871	5.08973	0.000147	9263	0.000220829	3.79608	0.990281	4.81827	0.4254	9.908	1.88e-10
rs11947509	4	76875316	9.72e-05	527	0.00389098	3.89743	0.852564	5.51802	0.0002348	9263	0.000221369	3.67829	0.990257	4.3834	0.4215	9.90141	1.86e-10
rs2242471	4	76878716	9.72e-05	527	0.00388849	3.89743	0.852645	5.51836	0.0002364	9263	0.000221228	3.67656	0.990263	4.37681	0.4225	9.89517	1.85e-10
rs2242473	4	76878956	9.72e-05	527	0.00388849	3.89743	0.852645	5.51836	0.0002365	9263	0.000221228	3.67645	0.990263	4.37642	0.4225	9.89477	1.85e-10
rs2242474	4	76878982	9.72e-05	527	0.00388849	3.89743	0.852645	5.51836	0.0002365	9263	0.000221228	3.67645	0.990263	4.37642	0.4225	9.89477	1.85e-10
rs13132564	4	76883281	9.72e-05	527	0.00389098	3.89743	0.852564	5.51802	0.0002382	9263	0.000221369	3.67462	0.990257	4.37004	0.4215	9.88806	1.84e-10
rs2273	4	76889388	9.72e-05	527	0.00388849	3.89743	0.852645	5.51836	0.0002401	9263	0.000221228	3.67259	0.990263	4.36238	0.4225	9.88074	1.83e-10
rs73825703	4	76949074	0.0009387	527	0.00379508	3.30828	0.855673	3.71472	3.56e-05	9263	0.000215914	4.1342	0.990495	6.13659	0.499	9.85131	1.77e-10
rs76860894	4	76949078	0.0009387	527	0.00379508	3.30828	0.855673	3.71472	3.56e-05	9263	0.000215914	4.1342	0.990495	6.13659	0.499	9.85131	1.77e-10
rs78347618	4	76949076	0.0009387	527	0.00379508	3.30828	0.855673	3.71472	3.56e-05	9263	0.000215914	4.1342	0.990495	6.13659	0.499	9.85131	1.77e-10
rs13126007	4	76862255	0.0002046	527	0.00389098	3.71327	0.852564	4.92055	0.0001322	9263	0.000221369	3.82232	0.990257	4.91829	0.4215	9.83884	1.75e-10
rs9995007	4	76897791	9.72e-05	527	0.00388603	3.89743	0.852724	5.51869	0.0002526	9263	0.000221088	3.65961	0.990269	4.31497	0.4235	9.83366	1.74e-10
rs9992952	4	76898174	9.72e-05	527	0.00388603	3.89743	0.852724	5.51869	0.0002533	9263	0.000221088	3.6589	0.990269	4.3124	0.4235	9.83109	1.74e-10
rs4859413	4	76898250	9.72e-05	527	0.00388603	3.89743	0.852724	5.51869	0.0002534	9263	0.000221088	3.6588	0.990269	4.31203	0.4235	9.83072	1.74e-10
rs10008834	4	77072597	3.42e-05	527	0.00764851	4.14387	0.746306	5.72183	0.0004308	9263	0.000435147	3.52046	0.981027	4.09687	0.1451	9.8187	1.72e-10
rs6532124	4	76964303	0.0006832	527	0.00379656	3.39623	0.855625	3.96689	5.04e-05	9263	0.000215997	4.05358	0.990491	5.80985	0.4901	9.77674	1.65e-10
rs17001573	4	77099384	3.04e-05	527	0.0081146	4.17015	0.734944	5.72648	0.0004917	9263	0.000461664	3.48524	0.979894	3.99796	0.1352	9.72444	1.56e-10
rs6826085	4	76870229	0.0002373	527	0.00388849	3.67559	0.852645	4.80215	0.0001321	9263	0.000221228	3.82251	0.990263	4.91873	0.4225	9.72087	1.56e-10
rs71629034	4	76964953	0.0007796	527	0.00379531	3.35994	0.855666	3.86207	4.97e-05	9263	0.000215927	4.05713	0.990494	5.82397	0.496	9.68604	1.5e-10
rs28563976	4	77097373	3.26e-05	527	0.00816562	4.15485	0.733721	5.67143	0.0004932	9263	0.000464567	3.48442	0.97977	3.99749	0.1342	9.66892	1.48e-10
rs28465660	4	77112884	3.26e-05	527	0.00816562	4.15485	0.733721	5.67143	0.0004979	9263	0.000464567	3.48188	0.97977	3.98883	0.1342	9.66025	1.46e-10
rs11097262	4	77114936	3.26e-05	527	0.00816562	4.15485	0.733721	5.67143	0.0004981	9263	0.000464567	3.48178	0.97977	3.98846	0.1342	9.65989	1.46e-10
rs34896998	4	76967272	0.0007027	527	0.00379627	3.38852	0.855635	3.94453	5.6e-05	9263	0.000215981	4.02898	0.990492	5.71134	0.4911	9.65588	1.46e-10
rs4512021	4	76954407	0.000318	527	0.003798	3.60018	0.855578	4.57719	0.0001102	9263	0.00021608	3.86696	0.990488	5.07798	0.4861	9.65517	1.46e-10
rs4524415	4	76967570	0.0007027	527	0.00379627	3.38852	0.855635	3.94453	5.61e-05	9263	0.000215981	4.02864	0.990492	5.71001	0.4911	9.65454	1.46e-10
rs71629035	4	76965009	0.0007796	527	0.00379531	3.35994	0.855666	3.86207	5.4e-05	9263	0.000215927	4.03747	0.990494	5.74518	0.496	9.60725	1.39e-10
rs11097189	4	76886398	9.72e-05	527	0.00388603	3.89743	0.852724	5.51869	0.0003358	9263	0.000221088	3.58599	0.990269	4.05086	0.4235	9.56955	1.34e-10
rs6532114	4	76957974	0.003923	527	0.00379604	2.88429	0.855642	2.59136	1.56e-05	9263	0.000215968	4.31962	0.990493	6.913	0.492	9.50436	1.25e-10
rs9790644	4	76877402	0.002734	527	0.00379507	2.99616	0.855674	2.87285	4.51e-05	9263	0.000215913	4.07951	0.990495	5.91415	0.5	8.787	6.11e-11
rs3816248	4	77101068	0.0001175	527	0.00816562	3.85128	0.733721	4.77981	0.0004935	9263	0.000464567	3.48426	0.97977	3.99694	0.1342	8.77675	6.05e-11
rs149834326	4	76964852	0.0008485	527	0.00379561	3.33647	0.855656	3.79481	0.0001334	9263	0.000215944	3.8201	0.990494	4.8993	0.494	8.69411	5.57e-11
rs141040304	4	76964851	0.0008485	527	0.00379561	3.33647	0.855656	3.79481	0.0001335	9263	0.000215944	3.81991	0.990494	4.8986	0.494	8.69341	5.57e-11
rs4515186	4	77031930	5.56e-05	527	0.00651597	4.03083	0.775435	5.55268	0.001158	9263	0.000370713	3.24903	0.983791	3.13145	0.1769	8.68413	5.52e-11
rs4859592	4	76948664	0.002525	527	0.0037952	3.02033	0.855669	2.93505	7.43e-05	9263	0.000215921	3.96195	0.990495	5.44597	0.497	8.38102	4.07e-11
rs35170645	4	76964956	0.008182	527	0.00379627	2.64447	0.855635	2.02411	3.15e-05	9263	0.000215981	4.16227	0.990492	6.25207	0.4911	8.27618	3.67e-11
rs4274876	4	77004178	0.0009646	527	0.00384629	3.30065	0.85401	3.68982	0.0002023	9263	0.000218827	3.71613	0.990368	4.51696	0.4423	8.20678	3.42e-11
rs4859613	4	77008804	0.0007063	527	0.00384977	3.38712	0.853898	3.93649	0.0002768	9263	0.000219025	3.6361	0.990359	4.22598	0.4404	8.16247	3.27e-11
rs4859593	4	76948667	0.002525	527	0.0037952	3.02033	0.855669	2.93505	0.0001005	9263	0.000215921	3.88938	0.990495	5.16379	0.497	8.09884	3.07e-11
rs10028141	4	77027250	0.000219	527	0.00643075	3.69603	0.777719	4.56015	0.001219	9263	0.000365865	3.2344	0.984	3.0794	0.1799	7.63955	1.94e-11
rs34072573	4	77041771	0.0004727	527	0.00651597	3.49577	0.775435	3.99127	0.0007557	9263	0.000370713	3.36853	0.983791	3.52045	0.1769	7.51171	1.71e-11
rs4859586	4	76943235	0.05788	527	0.00379604	1.89661	0.855642	0.571191	1.67e-05	9263	0.000215968	4.30511	0.990493	6.85105	0.492	7.42224	1.56e-11
rs10014749	4	77056173	0.0004727	527	0.00648722	3.49577	0.776204	3.99425	0.0008972	9263	0.000369078	3.32092	0.983861	3.36201	0.1779	7.35626	1.46e-11
rs28649343	4	77028574	0.0003418	527	0.00645882	3.58137	0.776965	4.23254	0.001219	9263	0.000367462	3.2344	0.983931	3.08118	0.1789	7.31372	1.4e-11
rs13152491	4	77044518	0.0004727	527	0.00651597	3.49577	0.775435	3.99127	0.0009412	9263	0.000370713	3.30754	0.983791	3.32015	0.1769	7.31141	1.4e-11
rs2197104	4	77067389	0.0004727	527	0.00651597	3.49577	0.775435	3.99127	0.000945	9263	0.000370713	3.30641	0.983791	3.31648	0.1769	7.30774	1.39e-11
rs17001385	4	77022286	0.0003418	527	0.00645882	3.58137	0.776965	4.23254	0.001266	9263	0.000367462	3.22358	0.983931	3.04681	0.1789	7.27935	1.35e-11
rs9307076	4	77027120	0.0004275	527	0.00645882	3.5225	0.776965	4.07008	0.001097	9263	0.000367462	3.26439	0.983931	3.17708	0.1789	7.24715	1.31e-11
rs10015842	4	77021253	0.0003418	527	0.00645882	3.58137	0.776965	4.23254	0.001316	9263	0.000367462	3.21247	0.983931	3.01163	0.1789	7.24417	1.31e-11
rs10015467	4	77020837	0.0003418	527	0.00645882	3.58137	0.776965	4.23254	0.001318	9263	0.000367462	3.21203	0.983931	3.01025	0.1789	7.24279	1.31e-11
rs11097230	4	77015665	0.0003418	527	0.00645882	3.58137	0.776965	4.23254	0.00133	9263	0.000367462	3.20943	0.983931	3.00202	0.1789	7.23457	1.29e-11
rs28894799	4	77043942	0.0005349	527	0.00651597	3.46264	0.775435	3.90189	0.0009415	9263	0.000370713	3.30745	0.983791	3.31986	0.1769	7.22175	1.28e-11
rs4552491	4	77048538	0.0005349	527	0.00651597	3.46264	0.775435	3.90189	0.0009417	9263	0.000370713	3.30739	0.983791	3.31967	0.1769	7.22156	1.28e-11
rs4263427	4	77054706	0.0005349	527	0.00651597	3.46264	0.775435	3.90189	0.0009418	9263	0.000370713	3.30736	0.983791	3.31957	0.1769	7.22146	1.28e-11
rs28611472	4	77058518	0.0005349	527	0.00648722	3.46264	0.776204	3.90479	0.0009466	9263	0.000369078	3.30594	0.983861	3.31314	0.1779	7.21793	1.27e-11
rs11732759	4	76856440	0.0007473	527	0.00385748	3.37161	0.853648	3.89116	0.0007373	9263	0.000219464	3.37532	0.99034	3.32147	0.4364	7.21263	1.27e-11
rs28628345	4	77030544	0.0003418	527	0.00645882	3.58137	0.776965	4.23254	0.00137	9263	0.000367462	3.2009	0.983931	2.97513	0.1789	7.20767	1.26e-11
rs2280100	4	76809569	8.89e-05	527	0.00756221	3.91894	0.748448	5.05731	0.004116	9263	0.000430237	2.86913	0.981237	2.05079	0.1471	7.1081	1.14e-11
rs905958	4	76845637	0.002643	527	0.00441917	3.00647	0.835836	2.87406	0.0002938	9263	0.00025142	3.62071	0.988949	4.22969	0.3121	7.10375	1.14e-11
rs12331871	4	77023499	0.0005382	527	0.00645882	3.46099	0.776965	3.9032	0.001111	9263	0.000367462	3.2608	0.983931	3.16554	0.1789	7.06874	1.1e-11
rs58317633	4	76844443	0.002643	527	0.00441917	3.00647	0.835836	2.87406	0.0003528	9263	0.00025142	3.57309	0.988949	4.0603	0.3121	6.93436	9.59e-12
rs13138223	4	76859615	0.0004406	527	0.00408031	3.51449	0.846491	4.29078	0.00166	9263	0.000232141	3.14515	0.989788	2.60339	0.3678	6.89417	9.21e-12
rs10006380	4	77027110	0.001186	527	0.00645882	3.24223	0.776965	3.33353	0.001207	9263	0.000367462	3.23722	0.983931	3.09017	0.1789	6.4237	5.75e-12
rs55967764	4	76840780	0.005438	527	0.00438877	2.77987	0.836781	2.32686	0.0004119	9263	0.00024969	3.53234	0.989024	3.9142	0.3161	6.24106	4.79e-12
rs10518142	4	76842874	0.004746	527	0.00441917	2.82379	0.835836	2.42894	0.000462	9263	0.00025142	3.50187	0.988949	3.81117	0.3121	6.24011	4.79e-12
rs74617719	4	77058983	0.001228	527	0.0282542	3.2323	0.443313	2.02293	0.0006321	9263	0.00160747	3.41745	0.933321	4.09619	0.03479	6.11912	4.24e-12
rs72651374	4	76843924	0.01143	527	0.00438133	2.52927	0.837012	1.77023	0.0003101	9263	0.000249267	3.60671	0.989043	4.17604	0.3171	5.94627	3.57e-12
rs66646795	4	76774864	0.0001158	527	0.00616731	3.85485	0.784866	5.06326	0.01549	9263	0.000350877	2.42072	0.984645	0.796787	0.1899	5.86005	3.27e-12
rs13125558	4	76852585	0.009799	527	0.00388147	2.58284	0.852871	1.88656	0.000396	9263	0.000220829	3.54274	0.990281	3.89767	0.4254	5.78423	3.04e-12
rs7679177	4	76853790	0.009799	527	0.00388147	2.58284	0.852871	1.88656	0.0004122	9263	0.000220829	3.53215	0.990281	3.86058	0.4254	5.74714	2.93e-12
rs6532173	4	76998583	0.0001063	527	0.00478696	3.87574	0.82457	5.32283	0.02225	9263	0.000272344	2.28607	0.988041	0.368696	0.2724	5.69153	2.77e-12
rs28759823	4	76844849	0.01946	527	0.00438133	2.3366	0.837012	1.37788	0.000273	9263	0.000249267	3.63966	0.989043	4.2941	0.3171	5.67198	2.71e-12
rs9307071	4	76999157	0.0001063	527	0.00483174	3.87574	0.823219	5.31652	0.02372	9263	0.000274892	2.26163	0.98793	0.318108	0.2684	5.63463	2.61e-12
rs4241586	4	77031370	0.008934	527	0.00632171	2.61457	0.780662	1.90972	0.001116	9263	0.000359661	3.25952	0.984267	3.15268	0.1839	5.0624	1.47e-12
rs10033843	4	77028783	0.0007511	527	0.0053153	3.37021	0.808907	3.76642	0.01192	9263	0.000302404	2.5145	0.986738	0.95801	0.2326	4.72443	1.05e-12
rs11097237	4	77028455	0.0007511	527	0.0053153	3.37021	0.808907	3.76642	0.01192	9263	0.000302404	2.5145	0.986738	0.95801	0.2326	4.72443	1.05e-12
rs7686066	4	76838858	0.02445	527	0.00442693	2.24998	0.835595	1.21236	0.0007134	9263	0.000251862	3.38438	0.98893	3.41184	0.3111	4.6242	9.52e-13
rs1348204	4	77070290	0.0002236	527	0.00409924	3.69074	0.845889	4.82613	0.04154	9263	0.000233218	2.0381	0.989741	-0.234187	0.3638	4.59195	9.21e-13
rs4241585	4	77031359	0.01516	527	0.00632171	2.42853	0.780662	1.54351	0.001288	9263	0.000359661	3.21864	0.984267	3.02234	0.1839	4.56586	8.98e-13
rs34023726	4	77046512	0.02859	527	0.00648722	2.18909	0.776204	1.11133	0.0009414	9263	0.000369078	3.30748	0.983861	3.31817	0.1779	4.42949	7.83e-13
rs28857291	4	77043979	0.02859	527	0.00648722	2.18909	0.776204	1.11133	0.0009415	9263	0.000369078	3.30745	0.983861	3.31807	0.1779	4.42939	7.83e-13
rs11944608	4	77038643	0.02859	527	0.00648722	2.18909	0.776204	1.11133	0.0009444	9263	0.000369078	3.30659	0.983861	3.31527	0.1779	4.42659	7.81e-13
rs4859614	4	77013191	0.005421	527	0.00450766	2.78089	0.833097	2.32615	0.003394	9263	0.000256455	2.9296	0.98873	2.00009	0.3012	4.32623	7.06e-13
rs2135232	4	76832856	0.03024	527	0.00441146	2.16693	0.836075	1.05876	0.0008336	9263	0.000250982	3.34139	0.988968	3.26737	0.3131	4.32613	7.06e-13
rs36186662	4	76904262	4.43e-05	527	0.00388849	4.08409	0.852645	6.15351	0.3282	9263	0.000221228	0.977746	0.990263	-1.84259	0.4225	4.31092	6.96e-13
rs113124949	4	77111676	0.002095	527	0.0108899	3.07642	0.673856	2.62861	0.009134	9263	0.000619562	2.607	0.973202	1.49744	0.09642	4.12605	5.78e-13
rs9307078	4	77040447	0.05289	527	0.00648722	1.93582	0.776204	0.70586	0.0009424	9263	0.000369078	3.30718	0.983861	3.3172	0.1779	4.02306	5.22e-13
rs34092249	4	77060605	0.08283	527	0.00648722	1.7345	0.776204	0.419086	0.0007579	9263	0.000369078	3.36773	0.983861	3.51601	0.1779	3.9351	4.78e-13
rs34019987	4	77041827	0.08283	527	0.00645882	1.7345	0.776965	0.418528	0.0007755	9263	0.000367462	3.36139	0.983931	3.49328	0.1789	3.91181	4.67e-13
rs72651355	4	76819817	0.6946	527	0.0197128	0.39262	0.533014	-0.339646	0.0005178	9263	0.00112152	3.47138	0.952521	4.21542	0.0507	3.87577	4.5e-13
rs35738008	4	77029515	0.002379	527	0.0053313	3.03832	0.808442	2.90524	0.01178	9263	0.000303314	2.51867	0.986699	0.969706	0.2316	3.87495	4.5e-13
rs28726273	4	77056904	0.08283	527	0.00648722	1.7345	0.776204	0.419086	0.0009414	9263	0.000369078	3.30748	0.983861	3.31817	0.1779	3.73725	3.92e-13
rs28600676	4	77047914	0.08283	527	0.00648722	1.7345	0.776204	0.419086	0.0009415	9263	0.000369078	3.30745	0.983861	3.31807	0.1779	3.73715	3.92e-13
rs28635901	4	77049012	0.08283	527	0.00648722	1.7345	0.776204	0.419086	0.0009415	9263	0.000369078	3.30745	0.983861	3.31807	0.1779	3.73715	3.92e-13
rs34067866	4	77040175	0.08283	527	0.00648722	1.7345	0.776204	0.419086	0.0009433	9263	0.000369078	3.30691	0.983861	3.31633	0.1779	3.73541	3.91e-13
rs13115827	4	77039352	0.08283	527	0.00648722	1.7345	0.776204	0.419086	0.0009438	9263	0.000369078	3.30677	0.983861	3.31584	0.1779	3.73493	3.91e-13
rs71659307	4	77035907	0.08283	527	0.00648722	1.7345	0.776204	0.419086	0.0009475	9263	0.000369078	3.30567	0.983861	3.31228	0.1779	3.73137	3.9e-13
rs11490704	4	76839594	0.02445	527	0.00441146	2.24998	0.836075	1.21211	0.002176	9263	0.000250982	3.0651	0.988968	2.39209	0.3131	3.60421	3.43e-13
rs4339237	4	77031667	0.08283	527	0.00643075	1.7345	0.777719	0.417969	0.001212	9263	0.000365865	3.23604	0.984	3.08463	0.1799	3.5026	3.1e-13
rs72655532	4	77111017	0.002619	527	0.00651597	3.00924	0.775435	2.7642	0.01861	9263	0.000370713	2.35325	0.983791	0.662925	0.1769	3.42712	2.87e-13
rs187119299	4	76973853	0.09232	527	0.0464298	1.68328	0.326419	0.264872	0.002046	9263	0.00264153	3.08347	0.894934	3.12784	0.02087	3.39272	2.78e-13
rs191489232	4	76973854	0.09232	527	0.0464298	1.68328	0.326419	0.264872	0.002046	9263	0.00264153	3.08347	0.894934	3.12784	0.02087	3.39272	2.78e-13
rs11097236	4	77028450	0.005523	527	0.00529945	2.77483	0.809368	2.28724	0.01405	9263	0.000301502	2.45598	0.986777	0.813143	0.2336	3.10038	2.07e-13
rs11942837	4	77014343	0.00167	527	0.0105045	3.1434	0.681725	2.79562	0.03704	9263	0.000597634	2.08532	0.974126	0.290774	0.1004	3.08639	2.04e-13
rs6829784	4	77083379	0.00478	527	0.00651597	2.8215	0.775435	2.33977	0.01731	9263	0.000370713	2.38006	0.983791	0.725332	0.1769	3.0651	2e-13
rs112267445	4	77085657	0.00478	527	0.00651597	2.8215	0.775435	2.33977	0.0175	9263	0.000370713	2.37603	0.983791	0.715915	0.1769	3.05568	1.98e-13
rs192437265	4	76875335	0.08683	527	0.0407359	1.71236	0.355811	0.30177	0.003243	9263	0.00231759	2.94371	0.906615	2.7426	0.02386	3.04437	1.96e-13
rs150689436	4	77000022	0.0004514	527	0.0150546	3.50805	0.599127	3.2295	0.08174	9263	0.000856503	1.74068	0.963329	-0.193462	0.06759	3.03604	1.94e-13
rs116450149	4	76912247	0.08683	527	0.0391527	1.71236	0.364948	0.308023	0.003433	9263	0.00222751	2.92605	0.909918	2.69173	0.02485	2.99975	1.87e-13
rs2119733	4	77114748	0.00478	527	0.00654506	2.8215	0.774658	2.3384	0.0189	9263	0.000372368	2.3475	0.98372	0.651613	0.1759	2.99001	1.86e-13
rs114271499	4	76982445	0.08683	527	0.0391527	1.71236	0.364948	0.308023	0.003647	9263	0.00222751	2.90718	0.909918	2.64167	0.02485	2.94969	1.78e-13
rs6847950	4	77006805	0.003735	527	0.00682021	2.89972	0.767389	2.49705	0.02563	9263	0.000388022	2.23177	0.983047	0.409531	0.167	2.90658	1.71e-13
rs72655539	4	77128724	0.004609	527	0.00651597	2.83316	0.775435	2.36534	0.02178	9263	0.000370713	2.29418	0.983791	0.527889	0.1769	2.89323	1.69e-13
rs6835324	4	77117309	0.00478	527	0.00657154	2.8215	0.773953	2.33715	0.02121	9263	0.000373875	2.30423	0.983655	0.554421	0.175	2.89158	1.68e-13
rs17001561	4	77096118	0.005997	527	0.00654506	2.74795	0.774658	2.17973	0.01767	9263	0.000372368	2.37246	0.98372	0.709569	0.1759	2.8893	1.68e-13
rs7438137	4	76753036	0.1417	527	0.00389606	1.46949	0.8524	-0.0362885	0.001228	9263	0.000221658	3.2323	0.990245	2.85794	0.4195	2.82165	1.57e-13
rs112721338	4	76768138	0.002667	527	0.00604876	3.00372	0.788125	2.77949	0.04163	9263	0.000344132	2.0372	0.984936	-0.0538794	0.1948	2.72561	1.43e-13
rs56102101	4	77034735	0.007531	527	0.00663144	2.6724	0.772361	2.018	0.01885	9263	0.000377283	2.34848	0.983508	0.659758	0.173	2.67776	1.36e-13
rs72651373	4	76843886	0.7186	527	0.0156988	0.36033	0.589023	-0.406371	0.001806	9263	0.000893153	3.12041	0.96182	3.04988	0.06461	2.64351	1.31e-13
rs7683914	4	77002589	0.003959	527	0.0106933	2.88141	0.677848	2.24756	0.03646	9263	0.000608373	2.09176	0.973673	0.311552	0.09841	2.55911	1.21e-13
rs6828078	4	77010790	0.003959	527	0.0105984	2.88141	0.679791	2.2526	0.03677	9263	0.000602976	2.08831	0.973901	0.300686	0.0994	2.55329	1.2e-13
rs7699287	4	77056292	0.0114	527	0.0115314	2.53019	0.661155	1.57521	0.0182	9263	0.000656055	2.36152	0.971668	0.927513	0.09046	2.50272	1.14e-13
rs138962137	4	77000102	0.1452	527	0.0407359	1.4567	0.355811	0.157628	0.005575	9263	0.00231759	2.77178	0.906615	2.29715	0.02386	2.45478	1.09e-13
rs61750814	4	77053834	0.01136	527	0.00666194	2.53143	0.771554	1.73388	0.01876	9263	0.000379018	2.35027	0.983434	0.665925	0.172	2.3998	1.03e-13
rs13134119	4	77009175	0.001623	527	0.00459575	3.15174	0.830389	3.2372	0.09557	9263	0.000261466	1.66672	0.988513	-0.860237	0.2913	2.37696	1.01e-13
rs7662679	4	77002572	0.005553	527	0.0106933	2.77307	0.677848	2.03993	0.03645	9263	0.000608373	2.09187	0.973673	0.31178	0.09841	2.35171	9.81e-14
rs6849653	4	77006977	0.005553	527	0.0105984	2.77307	0.679791	2.04438	0.03665	9263	0.000602976	2.08964	0.973901	0.303398	0.0994	2.34778	9.77e-14
rs78423393	4	77007122	0.005553	527	0.0105984	2.77307	0.679791	2.04438	0.03665	9263	0.000602976	2.08964	0.973901	0.303398	0.0994	2.34778	9.77e-14
rs6814014	4	76998421	0.002381	527	0.0154761	3.03807	0.592478	2.28541	0.06629	9263	0.000880481	1.83646	0.962341	-0.0168094	0.06561	2.2686	9.02e-14
rs200459204	4	76764641	0.006504	527	0.00582577	2.72123	0.79433	2.1503	0.0342	9263	0.000331445	2.11771	0.985483	0.0935711	0.2048	2.24387	8.8e-14
rs17001654	4	77129568	0.005449	527	0.00663144	2.77922	0.772361	2.24288	0.04145	9263	0.000377283	2.039	0.983508	-0.00797363	0.173	2.23491	8.73e-14
rs4859611	4	77001426	0.002005	527	0.00460508	3.08949	0.830103	3.07536	0.09937	9263	0.000261997	1.64792	0.98849	-0.890073	0.2903	2.18529	8.3e-14
rs1013588	4	76780943	0.2625	527	0.00388362	1.1205	0.852802	-0.422631	0.001643	9263	0.000220951	3.14816	0.990275	2.59072	0.4245	2.16809	8.16e-14
rs62318913	4	77017724	0.007411	527	0.0105045	2.67779	0.681725	1.87175	0.03703	9263	0.000597634	2.08543	0.974126	0.290998	0.1004	2.16275	8.12e-14
rs2135230	4	76778548	0.3244	527	0.00388362	0.985456	0.852802	-0.5439	0.001556	9263	0.000220951	3.16403	0.990275	2.64032	0.4245	2.09642	7.6e-14
rs62318911	4	77001086	0.01202	527	0.00648722	2.51156	0.776204	1.6996	0.02568	9263	0.000369078	2.23102	0.983861	0.385287	0.1779	2.08489	7.51e-14
rs4416502	4	77030872	0.02295	527	0.0053313	2.27427	0.808442	1.26446	0.01445	9263	0.000303314	2.44588	0.986699	0.791426	0.2316	2.05589	7.3e-14
rs1128864	4	77033590	0.01207	527	0.00528376	2.51009	0.809826	1.72127	0.02463	9263	0.000300609	2.24716	0.986816	0.327203	0.2346	2.04847	7.24e-14
rs13134121	4	77009181	0.02331	527	0.00705928	2.26832	0.761182	1.24221	0.01679	9263	0.000401623	2.39127	0.982463	0.787233	0.16	2.02944	7.11e-14
rs72655520	4	77033531	0.2056	527	0.0338859	1.26576	0.399036	0.0650459	0.009171	9263	0.00192787	2.60561	0.921079	1.85705	0.02883	1.9221	6.38e-14
rs5859494	4	77031733	0.1367	527	0.00439626	1.48819	0.836547	0.0207424	0.004428	9263	0.000250117	2.84594	0.989006	1.74998	0.3151	1.77072	5.49e-14
rs4241584	4	77030991	0.02295	527	0.0053313	2.27427	0.808442	1.26446	0.0221	9263	0.000303314	2.28864	0.986699	0.424166	0.2316	1.68863	5.05e-14
rs62318860	4	76807710	0.6487	527	0.013922	0.455569	0.617759	-0.416746	0.005478	9263	0.000792062	2.77749	0.965994	2.03545	0.07356	1.61871	4.71e-14
rs114494889	4	77083314	0.1058	527	0.0274932	1.61736	0.450061	0.289675	0.01654	9263	0.00156417	2.39678	0.935	1.31889	0.03579	1.60856	4.66e-14
rs11939003	4	76848816	0.08882	527	0.00405768	1.70166	0.847213	0.287253	0.007642	9263	0.000230853	2.66749	0.989844	1.22677	0.3728	1.51403	4.24e-14
rs11723400	4	77038473	0.1776	527	0.00444268	1.34818	0.835106	-0.142285	0.004996	9263	0.000252758	2.80729	0.988891	1.64666	0.3091	1.50438	4.2e-14
rs2047981	4	76773172	0.2874	527	0.00379759	1.06384	0.855592	-0.483392	0.003297	9263	0.000216057	2.9386	0.990489	1.94897	0.4871	1.46558	4.04e-14
rs10856861	4	76756240	0.04092	527	0.00502674	2.04434	0.817387	0.85787	0.019	9263	0.000285987	2.34553	0.987449	0.527255	0.2525	1.38512	3.73e-14
rs72655523	4	77054154	0.03457	527	0.00669281	2.11336	0.770738	0.984724	0.02593	9263	0.000380774	2.22726	0.983358	0.391141	0.171	1.37586	3.7e-14
rs112613787	4	77001883	0.1123	527	0.0174642	1.58794	0.563004	0.295906	0.01905	9263	0.000993589	2.34455	0.957708	1.05064	0.05765	1.34655	3.59e-14
rs72655525	4	77077668	0.2196	527	0.0120095	1.22759	0.651994	-0.0364958	0.01205	9263	0.000683258	2.51068	0.970528	1.2967	0.08648	1.26021	3.29e-14
rs6816705	4	76777263	0.2874	527	0.00381249	1.06384	0.855107	-0.481992	0.004173	9263	0.000216904	2.86478	0.990452	1.73859	0.4662	1.2566	3.28e-14
rs2135231	4	76829964	0.08782	527	0.00384276	1.70701	0.854125	0.28191	0.01007	9263	0.000218626	2.57342	0.990377	0.957582	0.4443	1.23949	3.22e-14
rs4418002	4	76776353	0.3144	527	0.00381249	1.00603	0.855107	-0.533153	0.004055	9263	0.000216904	2.87385	0.990452	1.76438	0.4662	1.23122	3.2e-14
rs56027301	4	76777093	0.3144	527	0.00381249	1.00603	0.855107	-0.533153	0.004184	9263	0.000216904	2.86395	0.990452	1.73623	0.4662	1.20308	3.11e-14
rs4376175	4	77057905	0.0479	527	0.00666194	1.97825	0.771554	0.771507	0.02594	9263	0.000379018	2.22711	0.983434	0.388726	0.172	1.16023	2.98e-14
rs11932991	4	76773244	0.7864	527	0.00379687	0.270988	0.855615	-0.93622	0.002845	9263	0.000216015	2.98401	0.990491	2.08207	0.4891	1.14585	2.94e-14
rs11941820	4	77066336	0.1048	527	0.00408968	1.62202	0.846193	0.177111	0.01051	9263	0.000232674	2.55858	0.989765	0.94871	0.3658	1.12582	2.88e-14
rs4538520	4	77044956	0.4281	527	0.00444268	0.792447	0.835106	-0.639015	0.004461	9263	0.000252758	2.84358	0.988891	1.74805	0.3091	1.10904	2.83e-14
rs72655515	4	77027863	0.06387	527	0.0106933	1.85309	0.677848	0.597475	0.02875	9263	0.000608373	2.1869	0.973673	0.509725	0.09841	1.1072	2.83e-14
rs72655538	4	77128253	0.04004	527	0.00645882	2.05334	0.776965	0.887702	0.03125	9263	0.000367462	2.15387	0.983931	0.216888	0.1789	1.10459	2.82e-14
rs112839809	4	76785184	0.05788	527	0.0169172	1.89661	0.570817	0.603711	0.03755	9263	0.000962469	2.07973	0.958978	0.477102	0.05964	1.08081	2.75e-14
rs1394919	4	76827946	0.0236	527	0.00450766	2.26358	0.833097	1.23914	0.04286	9263	0.000256455	2.02507	0.98873	-0.215476	0.3012	1.02366	2.6e-14
rs6812314	4	76780195	0.6377	527	0.00381048	0.470917	0.855173	-0.871283	0.003529	9263	0.00021679	2.91746	0.990457	1.88919	0.4682	1.01791	2.58e-14
rs62321575	4	76780099	0.6377	527	0.00381048	0.470917	0.855173	-0.871283	0.003532	9263	0.00021679	2.91719	0.990457	1.88843	0.4682	1.01714	2.58e-14
rs72655512	4	77022587	0.06387	527	0.0106933	1.85309	0.677848	0.597475	0.0322	9263	0.000608373	2.14192	0.973673	0.414936	0.09841	1.01241	2.57e-14
rs12508946	4	77127771	0.04691	527	0.00651597	1.98711	0.775435	0.784152	0.03201	9263	0.000370713	2.14429	0.983791	0.200624	0.1769	0.984776	2.5e-14
rs72655511	4	77021915	0.06088	527	0.0106933	1.87437	0.677848	0.624358	0.03459	9263	0.000608373	2.11313	0.973673	0.355291	0.09841	0.979649	2.49e-14
rs13106331	4	76779857	0.989	527	0.00381048	0.0137869	0.855173	-0.966025	0.003422	9263	0.00021679	2.92704	0.990457	1.91695	0.4682	0.950923	2.42e-14
rs13139405	4	76781171	0.989	527	0.00381048	0.0137869	0.855173	-0.966025	0.003513	9263	0.00021679	2.91887	0.990457	1.89329	0.4682	0.927264	2.36e-14
rs6815705	4	76776738	0.989	527	0.00381048	0.0137869	0.855173	-0.966025	0.003531	9263	0.00021679	2.91728	0.990457	1.88868	0.4682	0.922658	2.35e-14
rs6831235	4	76775982	0.989	527	0.00381048	0.0137869	0.855173	-0.966025	0.003572	9263	0.00021679	2.91368	0.990457	1.87828	0.4682	0.912256	2.32e-14
rs4524416	4	77030867	0.1198	527	0.0106933	1.55561	0.677848	0.253808	0.02665	9263	0.000608373	2.21661	0.973673	0.573414	0.09841	0.827222	2.14e-14
rs4859574	4	76879976	0.2974	527	0.0131112	1.04203	0.631824	-0.156574	0.01959	9263	0.000745936	2.33411	0.967911	0.916999	0.07853	0.760425	2e-14
rs35795399	4	76942677	0.2231	527	0.0486927	1.21833	0.316044	0.0446242	0.04344	9263	0.00277027	2.01945	0.890374	0.710219	0.01988	0.754843	1.99e-14
rs6811965	4	76780087	0.8603	527	0.00381147	0.175992	0.85514	-0.952752	0.004356	9263	0.000216846	2.85116	0.990454	1.69992	0.4672	0.74717	1.97e-14
rs9994218	4	77112851	0.04004	527	0.00429112	2.05334	0.839831	0.854681	0.03753	9263	0.000244135	2.07995	0.989266	-0.127291	0.33	0.72739	1.93e-14
rs139457833	4	77126502	0.06687	527	0.00648722	1.83255	0.776204	0.554825	0.03555	9263	0.000369078	2.10204	0.983861	0.110359	0.1779	0.665183	1.82e-14
rs4532262	4	76774281	0.6208	527	0.00379561	0.494717	0.855656	-0.863069	0.005407	9263	0.000215944	2.78173	0.990494	1.50433	0.494	0.64126	1.77e-14
rs76229059	4	77130320	0.6457	527	0.00698876	0.459744	0.763002	-0.639217	0.01006	9263	0.000397612	2.57376	0.982635	1.22795	0.162	0.588733	1.68e-14
rs905956	4	76846676	0.06287	527	0.00478696	1.86011	0.82457	0.556252	0.03335	9263	0.000272344	2.12784	0.988041	0.0236688	0.2724	0.579921	1.67e-14
rs6532208	4	77044258	0.05589	527	0.00408968	1.91189	0.846193	0.61053	0.03306	9263	0.000232674	2.13135	0.989765	-0.0428725	0.3658	0.567658	1.65e-14
rs9994282	4	77112912	0.06487	527	0.0043311	1.84615	0.838579	0.517186	0.03058	9263	0.000246409	2.1625	0.989167	0.0502796	0.3241	0.567466	1.65e-14
rs72655536	4	77127104	0.09281	527	0.00648722	1.68076	0.776204	0.347857	0.03192	9263	0.000369078	2.14541	0.983861	0.200986	0.1779	0.548843	1.62e-14
rs56794773	4	76972267	0.00536	527	0.0161633	2.78456	0.581947	1.82007	0.4601	9263	0.00091958	0.738682	0.960735	-1.35659	0.06262	0.463481	1.48e-14
rs72651388	4	76868277	0.8962	527	0.0120095	0.130463	0.651994	-0.522219	0.01738	9263	0.000683258	2.37857	0.970528	0.983267	0.08648	0.461048	1.48e-14
rs4552490	4	77048307	0.05888	527	0.00408968	1.88909	0.846193	0.573857	0.0368	9263	0.000232674	2.08798	0.989765	-0.133449	0.3658	0.440408	1.45e-14
rs4544733	4	77048698	0.05888	527	0.00408968	1.88909	0.846193	0.573857	0.03681	9263	0.000232674	2.08787	0.989765	-0.133678	0.3658	0.440179	1.45e-14
rs7657598	4	77063541	0.05888	527	0.00408968	1.88909	0.846193	0.573857	0.03717	9263	0.000232674	2.08389	0.989765	-0.141881	0.3658	0.431976	1.44e-14
rs11941852	4	77066445	0.05888	527	0.00408497	1.88909	0.846343	0.573637	0.03721	9263	0.000232406	2.08345	0.989776	-0.143332	0.3668	0.430305	1.44e-14
rs6826514	4	77010700	0.08683	527	0.0105984	1.71236	0.679791	0.427245	0.05458	9263	0.000602976	1.9222	0.973901	-0.0237013	0.0994	0.403544	1.4e-14
rs56296558	4	76879198	0.6063	527	0.0125343	0.515362	0.642228	-0.428643	0.0213	9263	0.000713113	2.30262	0.96928	0.828182	0.0825	0.399539	1.39e-14
rs4859610	4	77000441	0.009249	527	0.00529945	2.60271	0.809368	1.91267	0.2552	9263	0.000301502	1.13781	0.986777	-1.52416	0.2336	0.388509	1.38e-14
rs79740480	4	76992133	0.2246	527	0.0164056	1.21439	0.578322	-0.00532077	0.04284	9263	0.000933366	2.02527	0.960169	0.357606	0.06163	0.352285	1.33e-14
rs111470070	4	77050973	0.2096	527	0.0146553	1.25467	0.605566	0.0114855	0.04245	9263	0.000833787	2.02908	0.964267	0.319186	0.06958	0.330672	1.3e-14
rs4241590	4	77068434	0.06687	527	0.00431118	1.83255	0.839202	0.495312	0.04097	9263	0.000245276	2.04383	0.989216	-0.198759	0.327	0.296553	1.26e-14
rs28610422	4	76802144	0.0998	527	0.00380171	1.64582	0.855458	0.191513	0.0286	9263	0.000216291	2.18896	0.990479	0.0458471	0.4791	0.23736	1.18e-14
rs77440457	4	76900632	0.487	527	0.0116475	0.695088	0.658907	-0.378625	0.02934	9263	0.000662659	2.17889	0.971391	0.528847	0.08946	0.150222	1.09e-14
rs77354349	4	76982145	0.2246	527	0.0164056	1.21439	0.578322	-0.00532077	0.05533	9263	0.000933366	1.91628	0.960169	0.151366	0.06163	0.146045	1.08e-14
rs6843072	4	76854528	0.3513	527	0.00429112	0.932071	0.839831	-0.550958	0.01441	9263	0.000244135	2.44688	0.989266	0.694299	0.33	0.143342	1.08e-14
rs2047987	4	76834545	0.04092	527	0.00463358	2.04434	0.829231	0.849091	0.07944	9263	0.000263619	1.75394	0.988419	-0.70886	0.2873	0.140231	1.07e-14
rs7675253	4	77075189	0.06088	527	0.00420492	1.87437	0.842542	0.555732	0.05286	9263	0.00023923	1.93606	0.989479	-0.422758	0.3439	0.132974	1.07e-14
rs1876096	4	76834757	0.04092	527	0.00463358	2.04434	0.829231	0.849091	0.08148	9263	0.000263619	1.74216	0.988419	-0.729217	0.2873	0.119874	1.05e-14
rs2047988	4	76834568	0.04092	527	0.00463358	2.04434	0.829231	0.849091	0.08155	9263	0.000263619	1.74176	0.988419	-0.729906	0.2873	0.119186	1.05e-14
rs6823734	4	76836137	0.04092	527	0.00463358	2.04434	0.829231	0.849091	0.08257	9263	0.000263619	1.73597	0.988419	-0.73987	0.2873	0.109221	1.04e-14
rs10024226	4	76752460	0.6208	527	0.00379941	0.494717	0.855533	-0.862657	0.009857	9263	0.00021616	2.58081	0.990484	0.971182	0.4831	0.108525	1.04e-14
rs1876098	4	76756621	0.5459	527	0.00379941	0.603915	0.855533	-0.811339	0.01062	9263	0.00021616	2.55496	0.990484	0.905445	0.4831	0.0941064	1.03e-14
rs72653615	4	76939159	0.4212	527	0.0174642	0.804341	0.563004	-0.231794	0.04703	9263	0.000993589	1.98603	0.957708	0.307172	0.05765	0.0753774	1.01e-14
rs79146874	4	77133048	0.06287	527	0.0174642	1.86011	0.563004	0.560084	0.131	9263	0.000993589	1.51017	0.957708	-0.489498	0.05765	0.0705855	1e-14
rs4379080	4	77030958	0.2754	527	0.0105045	1.09071	0.681725	-0.166912	0.03989	9263	0.000597634	2.05489	0.974126	0.229397	0.1004	0.0624851	9.94e-15
rs4859620	4	77054174	0.08882	527	0.00408031	1.70166	0.846491	0.288564	0.0414	9263	0.000232141	2.0395	0.989788	-0.23355	0.3678	0.0550139	9.86e-15
rs2280101	4	76841748	0.03988	527	0.0046145	2.05499	0.829814	0.866713	0.09101	9263	0.000262533	1.69009	0.988466	-0.819511	0.2893	0.0472019	9.79e-15
rs1554014	4	76933534	0.3862	527	0.0171846	0.866529	0.56697	-0.205613	0.05059	9263	0.000977686	1.95494	0.958357	0.242013	0.05865	0.0364001	9.68e-15
rs12640238	4	77132557	0.1786	527	0.0159263	1.34508	0.585537	0.0893012	0.0714	9263	0.000906093	1.80292	0.961288	-0.063453	0.06362	0.0258482	9.58e-15
rs6532203	4	77040424	0.1068	527	0.00409444	1.61274	0.846042	0.164717	0.03782	9263	0.000232945	2.0768	0.989753	-0.155933	0.3648	0.0087844	9.42e-15
rs4859616	4	77041534	0.0978	527	0.00408968	1.65561	0.846193	0.223704	0.04103	9263	0.000232674	2.04323	0.989765	-0.224937	0.3658	-0.00123287	9.33e-15
rs9784511	4	76824078	0.1068	527	0.00379656	1.61274	0.855625	0.145045	0.03645	9263	0.000215997	2.09187	0.990491	-0.16062	0.4901	-0.0155746	9.19e-15
rs6532244	4	77125878	0.2335	527	0.00435942	1.19139	0.837695	-0.314621	0.02347	9263	0.000248021	2.2657	0.989097	0.279344	0.3201	-0.0352773	9.01e-15
rs56316945	4	76946589	0.04691	527	0.0140986	1.98711	0.614777	0.736792	0.1693	9263	0.000802112	1.37446	0.965578	-0.772474	0.07256	-0.0356817	9.01e-15
rs11734758	4	77038445	0.1048	527	0.00408968	1.62202	0.846193	0.177111	0.04103	9263	0.000232674	2.04323	0.989765	-0.224937	0.3658	-0.0478256	8.9e-15
rs75700097	4	77055887	0.1048	527	0.00408968	1.62202	0.846193	0.177111	0.04106	9263	0.000232674	2.04292	0.989765	-0.22555	0.3658	-0.0484385	8.9e-15
rs13108645	4	77047896	0.1048	527	0.00408968	1.62202	0.846193	0.177111	0.04115	9263	0.000232674	2.04202	0.989765	-0.227386	0.3658	-0.0502745	8.88e-15
rs6532204	4	77040830	0.1048	527	0.00407569	1.62202	0.846638	0.176247	0.04103	9263	0.000231878	2.04323	0.989799	-0.22656	0.3688	-0.0503129	8.88e-15
rs28516016	4	76854509	0.4601	527	0.00429112	0.738682	0.839831	-0.686634	0.01546	9263	0.000244135	2.42142	0.989266	0.632998	0.33	-0.0536356	8.85e-15
rs13126384	4	77052530	0.1048	527	0.00408968	1.62202	0.846193	0.177111	0.04132	9263	0.000232674	2.0403	0.989765	-0.230842	0.3658	-0.0537309	8.85e-15
rs4241588	4	77054520	0.1048	527	0.00408968	1.62202	0.846193	0.177111	0.04138	9263	0.000232674	2.0397	0.989765	-0.232058	0.3658	-0.0549472	8.84e-15
rs13135639	4	77056808	0.1048	527	0.00408968	1.62202	0.846193	0.177111	0.04146	9263	0.000232674	2.0389	0.989765	-0.233677	0.3658	-0.0565662	8.82e-15
rs13110133	4	77063014	0.1048	527	0.00408968	1.62202	0.846193	0.177111	0.04157	9263	0.000232674	2.0378	0.989765	-0.235898	0.3658	-0.0587868	8.8e-15
rs4337755	4	77061836	0.1048	527	0.00408968	1.62202	0.846193	0.177111	0.04157	9263	0.000232674	2.0378	0.989765	-0.235898	0.3658	-0.0587868	8.8e-15
rs7657823	4	77063663	0.1048	527	0.00408968	1.62202	0.846193	0.177111	0.04158	9263	0.000232674	2.0377	0.989765	-0.236099	0.3658	-0.0589884	8.8e-15
rs11736522	4	77065264	0.1048	527	0.00408968	1.62202	0.846193	0.177111	0.0416	9263	0.000232674	2.0375	0.989765	-0.236502	0.3658	-0.0593914	8.8e-15
rs735696	4	77067133	0.1048	527	0.00408968	1.62202	0.846193	0.177111	0.04182	9263	0.000232674	2.03531	0.989765	-0.240922	0.3658	-0.0638109	8.76e-15
rs324702	4	76737790	0.09681	527	0.00632171	1.66052	0.780662	0.317699	0.06356	9263	0.000359661	1.85525	0.984267	-0.382077	0.1839	-0.0643785	8.75e-15
rs735697	4	77067368	0.1048	527	0.00408968	1.62202	0.846193	0.177111	0.04194	9263	0.000232674	2.03412	0.989765	-0.243322	0.3658	-0.0662112	8.74e-15
rs13127201	4	77067868	0.1048	527	0.00408968	1.62202	0.846193	0.177111	0.04214	9263	0.000232674	2.03213	0.989765	-0.247307	0.3658	-0.0701958	8.7e-15
rs4288034	4	77068016	0.1048	527	0.00408968	1.62202	0.846193	0.177111	0.04222	9263	0.000232674	2.03135	0.989765	-0.248895	0.3658	-0.0717841	8.69e-15
rs75847372	4	76866848	0.1806	527	0.0144632	1.33891	0.608713	0.0764568	0.07572	9263	0.000822858	1.77608	0.964719	-0.150622	0.07058	-0.0741654	8.67e-15
rs4241589	4	77068348	0.1048	527	0.00409444	1.62202	0.846042	0.177404	0.0424	9263	0.000232945	2.02957	0.989753	-0.251907	0.3648	-0.0745029	8.67e-15
rs4498155	4	77039521	0.1048	527	0.00404894	1.62202	0.847492	0.17458	0.042	9263	0.000230356	2.03352	0.989866	-0.249267	0.3748	-0.0746869	8.66e-15
rs6838162	4	76912228	0.1727	527	0.00523757	1.36358	0.811174	-0.0793372	0.0359	9263	0.000297981	2.09806	0.986929	0.00345874	0.2376	-0.0758784	8.65e-15
rs4730	4	77036128	0.1228	527	0.00408968	1.54313	0.846193	0.0714663	0.04104	9263	0.000232674	2.04313	0.989765	-0.225141	0.3658	-0.153675	8.01e-15
rs17001659	4	77131069	0.4212	527	0.0159263	0.804341	0.585537	-0.250975	0.05892	9263	0.000906093	1.88879	0.961288	0.0889056	0.06362	-0.162069	7.94e-15
rs78269244	4	77099819	0.3044	527	0.0174642	1.02704	0.563004	-0.116982	0.07362	9263	0.000993589	1.78897	0.957708	-0.0490523	0.05765	-0.166035	7.91e-15
rs905954	4	76736211	0.03996	527	0.00395122	2.05416	0.850622	0.843997	0.1098	9263	0.000224797	1.59909	0.990108	-1.04211	0.4006	-0.198109	7.66e-15
rs72655526	4	77083184	0.3044	527	0.0174642	1.02704	0.563004	-0.116982	0.07894	9263	0.000993589	1.75687	0.957708	-0.103553	0.05765	-0.220535	7.49e-15
rs61487959	4	76910631	0.2216	527	0.00523757	1.22228	0.811174	-0.227526	0.03604	9263	0.000297981	2.09648	0.986929	0.000183403	0.2376	-0.227343	7.44e-15
rs3796482	4	76872306	0.1966	527	0.00522247	1.2913	0.811616	-0.15797	0.0394	9263	0.000297122	2.05998	0.986967	-0.0760083	0.2386	-0.233979	7.39e-15
rs3733239	4	76902775	0.2216	527	0.00523757	1.22228	0.811174	-0.227526	0.03672	9263	0.000297981	2.08886	0.986929	-0.0155382	0.2376	-0.243064	7.32e-15
rs11946345	4	77065518	0.1397	527	0.00408968	1.47691	0.846193	-0.0131445	0.0416	9263	0.000232674	2.0375	0.989765	-0.236502	0.3658	-0.249647	7.27e-15
rs11735958	4	77054551	0.01136	527	0.00827005	2.53143	0.73123	1.68595	0.9787	9263	0.000470508	0.0266988	0.979517	-1.94373	0.1322	-0.257774	7.22e-15
rs3796483	4	76872684	0.1966	527	0.00522247	1.2913	0.811616	-0.15797	0.04058	9263	0.000297122	2.0478	0.986967	-0.100716	0.2386	-0.258687	7.21e-15
rs3215216	4	76885704	0.2176	527	0.00523757	1.23294	0.811174	-0.21692	0.03839	9263	0.000297981	2.07067	0.986929	-0.0528899	0.2376	-0.26981	7.13e-15
rs2271527	4	76885423	0.2176	527	0.00523757	1.23294	0.811174	-0.21692	0.03841	9263	0.000297981	2.07045	0.986929	-0.0533269	0.2376	-0.270247	7.13e-15
rs6841376	4	76917477	0.2575	527	0.00528376	1.13232	0.809826	-0.310749	0.03457	9263	0.000300609	2.11336	0.986816	0.0393359	0.2346	-0.271413	7.12e-15
rs11735706	4	76921516	0.2575	527	0.00526821	1.13232	0.810279	-0.311651	0.03453	9263	0.000299725	2.11383	0.986854	0.0389437	0.2356	-0.272708	7.11e-15
rs34627298	4	76881233	0.9731	527	0.011765	0.0337205	0.656646	-0.534124	0.04076	9263	0.000669347	2.04596	0.971111	0.260376	0.08847	-0.273748	7.1e-15
rs11724044	4	76802640	0.1766	527	0.00380236	1.3513	0.855437	-0.186002	0.0335	9263	0.000216328	2.12604	0.990477	-0.0885232	0.4781	-0.274525	7.1e-15
rs67906710	4	76881392	0.2176	527	0.00523757	1.23294	0.811174	-0.21692	0.03874	9263	0.000297981	2.06694	0.986929	-0.0605021	0.2376	-0.277422	7.07e-15
rs4267761	4	77002952	0.04491	527	0.0150546	2.0055	0.599127	0.747794	0.2557	9263	0.000856503	1.13661	0.963329	-1.03063	0.06759	-0.282835	7.04e-15
rs17001273	4	76874222	0.2176	527	0.00522247	1.23294	0.811616	-0.217756	0.03921	9263	0.000297122	2.06198	0.986967	-0.0719573	0.2386	-0.289713	6.99e-15
rs61421221	4	76901155	0.2216	527	0.00523757	1.22228	0.811174	-0.227526	0.03932	9263	0.000297981	2.06082	0.986929	-0.0729592	0.2376	-0.300485	6.91e-15
rs1394918	4	76825097	0.1397	527	0.00379687	1.47691	0.855615	-0.0344766	0.04173	9263	0.000216015	2.0362	0.990491	-0.274391	0.4891	-0.308867	6.86e-15
rs151054466	4	76830869	0.2255	527	0.0424743	1.21203	0.346291	0.0418081	0.1845	9263	0.00241649	1.32703	0.903016	-0.371501	0.02286	-0.329693	6.71e-15
rs28651740	4	76854058	0.1597	527	0.00534746	1.40608	0.807973	-0.0263523	0.05254	9263	0.000304233	1.93868	0.986659	-0.304279	0.2306	-0.330632	6.71e-15
rs6849878	4	76913973	0.2934	527	0.00526821	1.05069	0.810279	-0.383845	0.03458	9263	0.000299725	2.11324	0.986854	0.0377239	0.2356	-0.346121	6.61e-15
rs6829581	4	77059130	0.1557	527	0.0040666	1.41968	0.846928	-0.0849324	0.04277	9263	0.000231361	2.02595	0.989822	-0.262414	0.3708	-0.347346	6.6e-15
rs28453838	4	76806846	0.01378	527	0.00883867	2.46295	0.717963	1.54476	0.95	9263	0.000502858	0.0627068	0.978139	-1.90961	0.1223	-0.364846	6.48e-15
rs72655521	4	77037960	0.5868	527	0.0186771	0.543479	0.546421	-0.314594	0.07706	9263	0.00106259	1.76801	0.954903	-0.0570342	0.05368	-0.371629	6.44e-15
rs10155195	4	76840755	0.03616	527	0.004624	2.09512	0.829524	0.936036	0.1723	9263	0.000263073	1.36485	0.988443	-1.30959	0.2883	-0.373551	6.43e-15
rs7154	4	76871183	0.1956	527	0.00522247	1.29419	0.811616	-0.154938	0.05008	9263	0.000297122	1.95928	0.986967	-0.27575	0.2386	-0.430688	6.07e-15
rs9991821	4	77130285	0.07984	527	0.00529945	1.75162	0.809368	0.412928	0.104	9263	0.000301502	1.62576	0.986777	-0.858824	0.2336	-0.445896	5.98e-15
rs7691847	4	76761164	0.7784	527	0.00379844	0.281405	0.855564	-0.933584	0.0179	9263	0.000216105	2.36768	0.990487	0.448756	0.4851	-0.484828	5.75e-15
rs116030576	4	76930300	0.9381	527	0.0350674	0.0776581	0.390846	-0.246664	0.1381	9263	0.00199509	1.4829	0.918551	-0.243943	0.02783	-0.490606	5.72e-15
rs61281201	4	76868576	0.1966	527	0.00525282	1.2913	0.810728	-0.15636	0.05401	9263	0.000298849	1.92676	0.986892	-0.3354	0.2366	-0.49176	5.71e-15
rs17001237	4	76865290	0.1966	527	0.00525282	1.2913	0.810728	-0.15636	0.05414	9263	0.000298849	1.92571	0.986892	-0.33738	0.2366	-0.49374	5.7e-15
rs4626230	4	76863652	0.1966	527	0.00525282	1.2913	0.810728	-0.15636	0.0542	9263	0.000298849	1.92523	0.986892	-0.338292	0.2366	-0.494653	5.69e-15
rs11726292	4	76862733	0.1966	527	0.00525282	1.2913	0.810728	-0.15636	0.05431	9263	0.000298849	1.92436	0.986892	-0.339962	0.2366	-0.496322	5.68e-15
rs112342942	4	76840733	0.4741	527	0.0443521	0.715824	0.336564	-0.118933	0.1984	9263	0.00252332	1.28612	0.899161	-0.403458	0.02187	-0.522391	5.54e-15
rs28411168	4	76989577	0.0489	527	0.080488	1.96946	0.218472	0.300451	0.7188	9263	0.00457921	0.360063	0.830896	-0.834759	0.01193	-0.534309	5.47e-15
rs112650398	4	76843510	0.6148	527	0.0464298	0.503234	0.326419	-0.156242	0.2008	9263	0.00264153	1.27928	0.894934	-0.394281	0.02087	-0.550523	5.38e-15
rs2018484	4	76846136	0.6208	527	0.0464298	0.494717	0.326419	-0.157629	0.2052	9263	0.00264153	1.26687	0.894934	-0.40841	0.02087	-0.566039	5.3e-15
rs112435252	4	76833803	0.5998	527	0.0443521	0.524688	0.336564	-0.158834	0.2005	9263	0.00252332	1.28013	0.899161	-0.410375	0.02187	-0.569209	5.28e-15
rs10022519	4	77019969	0.08283	527	0.0038377	1.7345	0.854289	0.321991	0.08929	9263	0.000218338	1.69915	0.990389	-0.892751	0.4473	-0.57076	5.28e-15
rs58239288	4	76845268	0.6926	527	0.0464298	0.395329	0.326419	-0.172066	0.2038	9263	0.00264153	1.2708	0.894934	-0.403953	0.02087	-0.57602	5.25e-15
rs112170362	4	76832176	0.7455	527	0.0424743	0.324579	0.346291	-0.194305	0.1919	9263	0.00241649	1.30498	0.903016	-0.397702	0.02286	-0.592007	5.17e-15
rs6832374	4	76760893	0.1487	527	0.0142784	1.44414	0.611772	0.164855	0.1677	9263	0.000812341	1.37963	0.965154	-0.75988	0.07157	-0.595025	5.15e-15
rs13434876	4	76762674	0.1497	527	0.0144632	1.44059	0.608713	0.162476	0.1689	9263	0.000822858	1.37575	0.964719	-0.759251	0.07058	-0.596776	5.14e-15
rs66459658	4	76828717	0.2944	527	0.00443477	1.04852	0.835351	-0.442782	0.03983	9263	0.000252308	2.05551	0.988911	-0.161757	0.3101	-0.60454	5.1e-15
rs28501590	4	76764004	0.1487	527	0.0144632	1.44414	0.608713	0.16559	0.1717	9263	0.000822858	1.36676	0.964719	-0.771137	0.07058	-0.605548	5.1e-15
rs74552796	4	76834863	0.9261	527	0.0443521	0.0927527	0.336564	-0.203714	0.2013	9263	0.00252332	1.27786	0.899161	-0.412988	0.02187	-0.616701	5.04e-15
rs7655584	4	76829136	0.3174	527	0.00443477	0.999815	0.835351	-0.48445	0.03871	9263	0.000252308	2.06726	0.988911	-0.137807	0.3101	-0.622257	5.01e-15
rs1876095	4	76817863	0.2555	527	0.00380236	1.13709	0.855437	-0.413988	0.03892	9263	0.000216328	2.06503	0.990477	-0.215149	0.4781	-0.629137	4.98e-15
rs138418695	4	76801212	0.03947	527	0.0197128	2.05925	0.533014	0.749401	0.5865	9263	0.00112152	0.543915	0.952521	-1.38284	0.0507	-0.633437	4.96e-15
rs2175829	4	76828434	0.2974	527	0.00443477	1.04203	0.835351	-0.448452	0.04097	9263	0.000252308	2.04383	0.988911	-0.18542	0.3101	-0.633872	4.95e-15
rs12331521	4	77023691	0.0988	527	0.00384104	1.6507	0.85418	0.201046	0.08456	9263	0.000218528	1.72482	0.990381	-0.848817	0.4453	-0.647771	4.89e-15
rs12640185	4	77132360	0.3094	527	0.00395784	1.01648	0.850409	-0.51059	0.03675	9263	0.000225174	2.08853	0.990091	-0.147809	0.3986	-0.658399	4.83e-15
rs7664613	4	76834158	0.7485	527	0.0511929	0.320618	0.305321	-0.16646	0.249	9263	0.00291252	1.15278	0.88539	-0.494812	0.01889	-0.661272	4.82e-15
rs1876097	4	76756738	0.1407	527	0.0108899	1.47319	0.673856	0.171022	0.158	9263	0.000619562	1.41183	0.973202	-0.839787	0.09642	-0.668764	4.78e-15
rs4859612	4	77005814	0.0998	527	0.0150546	1.64582	0.599127	0.354383	0.2594	9263	0.000856503	1.12781	0.963329	-1.04023	0.06759	-0.685847	4.7e-15
rs4629475	4	76805023	0.3982	527	0.00381688	0.84484	0.854965	-0.660271	0.03152	9263	0.000217154	2.15045	0.990441	-0.0350294	0.4622	-0.6953	4.66e-15
rs2047976	4	76789080	0.1557	527	0.00380684	1.41968	0.855291	-0.104596	0.06133	9263	0.000216582	1.87111	0.990466	-0.592605	0.4722	-0.697201	4.65e-15
rs13124155	4	76803671	0.7216	527	0.0038077	0.356321	0.855263	-0.912124	0.0235	9263	0.000216632	2.26521	0.990464	0.214787	0.4712	-0.697337	4.65e-15
rs10856860	4	76756059	0.1457	527	0.0108899	1.45489	0.673856	0.152968	0.1603	9263	0.000619562	1.40406	0.973202	-0.850429	0.09642	-0.697461	4.65e-15
rs3817099	4	76788268	0.1557	527	0.00380684	1.41968	0.855291	-0.104596	0.06157	9263	0.000216582	1.86938	0.990466	-0.595808	0.4722	-0.700404	4.63e-15
rs2047985	4	76834209	0.05888	527	0.0131112	1.88909	0.631824	0.627784	0.3757	9263	0.000745936	0.885847	0.967911	-1.33985	0.07853	-0.712067	4.58e-15
rs7666272	4	76839329	0.4002	527	0.00425257	0.841264	0.841041	-0.62194	0.03625	9263	0.000241942	2.09411	0.989361	-0.102308	0.336	-0.724249	4.53e-15
rs59148364	4	77130802	0.1517	527	0.0407359	1.43355	0.355811	0.145727	0.4095	9263	0.00231759	0.824774	0.906615	-0.87715	0.02386	-0.731423	4.49e-15
rs17222234	4	76874717	0.2091	527	0.0363239	1.25604	0.382498	0.0606869	0.3255	9263	0.00206658	0.983218	0.915879	-0.795048	0.02684	-0.734362	4.48e-15
rs116265130	4	76915660	0.2091	527	0.0363239	1.25604	0.382498	0.0606869	0.3261	9263	0.00206658	0.982	0.915879	-0.796145	0.02684	-0.735458	4.48e-15
rs10031051	4	76924571	0.1038	527	0.0571051	1.6267	0.282645	0.207871	0.6637	9263	0.00324888	0.43481	0.873824	-0.952437	0.0169	-0.744567	4.43e-15
rs4412019	4	76752494	0.1956	527	0.0109909	1.29419	0.671825	0.00552468	0.1417	9263	0.000625304	1.46949	0.97296	-0.754717	0.09543	-0.749193	4.41e-15
rs6836404	4	76883715	0.8234	527	0.0137518	0.223174	0.620659	-0.469204	0.08734	9263	0.00078238	1.7096	0.966396	-0.284299	0.07455	-0.753502	4.4e-15
rs35933066	4	77001862	0.1198	527	0.0150546	1.55561	0.599127	0.267868	0.253	9263	0.000856503	1.14309	0.963329	-1.02351	0.06759	-0.755645	4.39e-15
rs11725516	4	77015611	0.0368	527	0.0134231	2.08798	0.626338	0.873103	0.6932	9263	0.000763681	0.394516	0.967173	-1.63298	0.07654	-0.759879	4.37e-15
rs4859607	4	76986467	0.08882	527	0.0193554	1.70166	0.537565	0.39267	0.3721	9263	0.00110119	0.892547	0.953342	-1.15272	0.05169	-0.760049	4.37e-15
rs57946262	4	76916132	0.7784	527	0.00526821	0.281405	0.810279	-0.799018	0.03458	9263	0.000299725	2.11324	0.986854	0.0377239	0.2356	-0.761294	4.36e-15
rs10022137	4	77023238	0.1188	527	0.00384792	1.55983	0.853957	0.076941	0.08443	9263	0.00021892	1.72554	0.990364	-0.846723	0.4414	-0.769782	4.32e-15
rs10014401	4	76828728	0.02433	527	0.004624	2.25188	0.829524	1.21866	0.4925	9263	0.000263073	0.686338	0.988443	-1.99742	0.2883	-0.778765	4.29e-15
rs140792689	4	76964222	0.0335	527	0.00806435	2.12604	0.736152	0.997528	0.5524	9263	0.000458805	0.594168	0.980016	-1.78343	0.1362	-0.785898	4.25e-15
rs9992976	4	77024397	0.1238	527	0.00384276	1.53902	0.854125	0.0490275	0.084	9263	0.000218626	1.72793	0.990377	-0.843277	0.4443	-0.794249	4.22e-15
rs6857358	4	76915247	0.2685	527	0.0135844	1.10652	0.623538	-0.106741	0.1484	9263	0.000772859	1.44521	0.966791	-0.692843	0.07555	-0.799583	4.2e-15
rs4288029	4	76805042	0.49	527	0.00381688	0.690309	0.854965	-0.761682	0.03168	9263	0.000217154	2.14843	0.990441	-0.0393304	0.4622	-0.801012	4.19e-15
rs11097232	4	77023791	0.1248	527	0.00384104	1.53493	0.85418	0.0435416	0.08533	9263	0.000218528	1.72056	0.990381	-0.856078	0.4453	-0.812537	4.14e-15
rs77665232	4	76905578	0.7904	527	0.00523757	0.265791	0.811174	-0.804812	0.03653	9263	0.000297981	2.09098	0.986929	-0.0111763	0.2376	-0.815988	4.13e-15
rs66932304	4	76901689	0.7904	527	0.00523757	0.265791	0.811174	-0.804812	0.03683	9263	0.000297981	2.08764	0.986929	-0.0180528	0.2376	-0.822865	4.1e-15
rs68181445	4	76889898	0.7355	527	0.00523757	0.337818	0.811174	-0.787179	0.03794	9263	0.000297981	2.0755	0.986929	-0.0429952	0.2376	-0.830174	4.07e-15
rs12648437	4	76888235	0.7355	527	0.00523757	0.337818	0.811174	-0.787179	0.03809	9263	0.000297981	2.07388	0.986929	-0.0463071	0.2376	-0.833486	4.06e-15
rs12648687	4	76879539	0.7355	527	0.00523757	0.337818	0.811174	-0.787179	0.03892	9263	0.000297981	2.06503	0.986929	-0.0643889	0.2376	-0.851568	3.98e-15
rs10021313	4	76957243	0.2595	527	0.0743951	1.12757	0.23221	0.015499	0.7272	9263	0.00423256	0.348853	0.84167	-0.870322	0.01292	-0.854823	3.97e-15
rs12509255	4	76961994	0.2595	527	0.0743951	1.12757	0.23221	0.015499	0.7272	9263	0.00423256	0.348853	0.84167	-0.870322	0.01292	-0.854823	3.97e-15
rs6531960	4	76768762	0.1148	527	0.0226832	1.57698	0.497973	0.274646	0.412	9263	0.00129052	0.820379	0.945755	-1.13887	0.04374	-0.86422	3.93e-15
rs138085704	4	76990528	0.06786	527	0.00883867	1.82594	0.717963	0.564	0.3272	9263	0.000502858	0.979769	0.978139	-1.44205	0.1223	-0.878051	3.88e-15
rs13132709	4	76797950	0.8762	527	0.00380376	0.155788	0.855391	-0.956481	0.02765	9263	0.000216407	2.20222	0.990474	0.0749384	0.4761	-0.881543	3.87e-15
rs7679689	4	76963187	0.3413	527	0.0125343	0.9516	0.642228	-0.223148	0.1351	9263	0.000713113	1.49429	0.96928	-0.659264	0.0825	-0.882411	3.86e-15
rs72653702	4	76999523	0.2685	527	0.0059793	1.10652	0.790047	-0.296772	0.07923	9263	0.00034018	1.75517	0.985106	-0.586028	0.1978	-0.8828	3.86e-15
rs7671125	4	76895979	0.2605	527	0.0135844	1.12521	0.623538	-0.0937387	0.1715	9263	0.000772859	1.3674	0.966791	-0.798628	0.07555	-0.892367	3.83e-15
rs77137636	4	76997798	0.06786	527	0.00877698	1.82594	0.719379	0.563844	0.3337	9263	0.000499349	0.966688	0.978289	-1.45786	0.1233	-0.894015	3.82e-15
rs7340822	4	76765026	0.8034	527	0.0200883	0.248949	0.528315	-0.35935	0.1535	9263	0.00114288	1.42728	0.951661	-0.545431	0.0497	-0.904781	3.78e-15
rs7340823	4	76765086	0.8034	527	0.0200883	0.248949	0.528315	-0.35935	0.1541	9263	0.00114288	1.4252	0.951661	-0.548253	0.0497	-0.907604	3.77e-15
rs4859583	4	76941120	0.1332	527	0.0142784	1.5016	0.611772	0.216633	0.2844	9263	0.000812341	1.07049	0.965154	-1.1254	0.07157	-0.908771	3.76e-15
rs80048914	4	76997801	0.07086	527	0.00877698	1.80637	0.719379	0.538287	0.3336	9263	0.000499349	0.966888	0.978289	-1.45767	0.1233	-0.919384	3.72e-15
rs10222911	4	76906022	0.2265	527	0.0113079	1.20942	0.665525	-0.0608627	0.1662	9263	0.00064334	1.38452	0.972202	-0.859592	0.09245	-0.920455	3.72e-15
rs79661366	4	76998095	0.07086	527	0.00883867	1.80637	0.717963	0.538493	0.3379	9263	0.000502858	0.958323	0.978139	-1.46238	0.1223	-0.923886	3.71e-15
rs57961226	4	76767631	0.9232	527	0.0200883	0.0964036	0.528315	-0.373267	0.1548	9263	0.00114288	1.42278	0.951661	-0.55153	0.0497	-0.924797	3.7e-15
rs17220803	4	76805745	0.05838	527	0.0183581	1.89283	0.550687	0.586488	0.7619	9263	0.00104445	0.302987	0.955639	-1.51384	0.05467	-0.927349	3.69e-15
rs79770479	4	76998543	0.07086	527	0.00883867	1.80637	0.717963	0.538493	0.3398	9263	0.000502858	0.954561	0.978139	-1.4659	0.1223	-0.927406	3.69e-15
rs74286829	4	76998256	0.07086	527	0.00877698	1.80637	0.719379	0.538287	0.3385	9263	0.000499349	0.957133	0.978289	-1.46685	0.1233	-0.928564	3.69e-15
rs4859412	4	76875350	0.2814	527	0.0134231	1.07718	0.626338	-0.128827	0.1707	9263	0.000763681	1.36996	0.967173	-0.800662	0.07654	-0.929488	3.69e-15
rs75335666	4	76985885	0.04291	527	0.0081146	2.02458	0.734944	0.84234	0.5444	9263	0.000461664	0.606173	0.979894	-1.77334	0.1352	-0.931003	3.68e-15
rs74448107	4	76973924	0.04291	527	0.0081146	2.02458	0.734944	0.84234	0.5445	9263	0.000461664	0.606022	0.979894	-1.77343	0.1352	-0.931093	3.68e-15
rs7654534	4	76976603	0.04291	527	0.0081146	2.02458	0.734944	0.84234	0.5445	9263	0.000461664	0.606022	0.979894	-1.77343	0.1352	-0.931093	3.68e-15
rs4129780	4	76959624	0.04291	527	0.0081146	2.02458	0.734944	0.84234	0.5448	9263	0.000461664	0.60557	0.979894	-1.7737	0.1352	-0.931361	3.68e-15
rs6817952	4	76957043	0.04291	527	0.0081146	2.02458	0.734944	0.84234	0.5448	9263	0.000461664	0.60557	0.979894	-1.7737	0.1352	-0.931361	3.68e-15
rs74489210	4	76988622	0.04291	527	0.0081146	2.02458	0.734944	0.84234	0.546	9263	0.000461664	0.603765	0.979894	-1.77477	0.1352	-0.932431	3.67e-15
rs6857378	4	76974743	0.3822	527	0.0125343	0.87385	0.642228	-0.268723	0.1364	9263	0.000713113	1.48933	0.96928	-0.666432	0.0825	-0.935155	3.66e-15
rs6834291	4	76873740	0.2874	527	0.0134231	1.06384	0.626338	-0.137769	0.1708	9263	0.000763681	1.36964	0.967173	-0.801086	0.07654	-0.938855	3.65e-15
rs187751643	4	76893998	0.06437	527	0.0222042	1.84961	0.503309	0.511029	0.8517	9263	0.00126326	0.18695	0.94684	-1.45068	0.04473	-0.939646	3.65e-15
rs7349626	4	76885090	0.2874	527	0.0134231	1.06384	0.626338	-0.137769	0.171	9263	0.000763681	1.369	0.967173	-0.801934	0.07654	-0.939703	3.65e-15
rs10856871	4	76887796	0.2874	527	0.0134231	1.06384	0.626338	-0.137769	0.1713	9263	0.000763681	1.36804	0.967173	-0.803203	0.07654	-0.940972	3.64e-15
rs11097192	4	76888168	0.2874	527	0.0134231	1.06384	0.626338	-0.137769	0.1713	9263	0.000763681	1.36804	0.967173	-0.803203	0.07654	-0.940972	3.64e-15
rs35727907	4	77004090	0.1756	527	0.0150546	1.35443	0.599127	0.0924861	0.2568	9263	0.000856503	1.13399	0.963329	-1.0335	0.06759	-0.941015	3.64e-15
rs1554015	4	76889094	0.2874	527	0.0134231	1.06384	0.626338	-0.137769	0.1714	9263	0.000763681	1.36772	0.967173	-0.803626	0.07654	-0.941395	3.64e-15
rs2062958	4	76766649	0.4461	527	0.0193554	0.761933	0.537565	-0.229585	0.1896	9263	0.00110119	1.31176	0.953342	-0.712235	0.05169	-0.94182	3.64e-15
rs1140834	4	76955706	0.497	527	0.0743951	0.679218	0.23221	-0.0785559	0.7272	9263	0.00423256	0.348853	0.84167	-0.870322	0.01292	-0.948878	3.62e-15
rs12508110	4	76952018	0.497	527	0.0743951	0.679218	0.23221	-0.0785559	0.7272	9263	0.00423256	0.348853	0.84167	-0.870322	0.01292	-0.948878	3.62e-15
rs67413521	4	76955421	0.3932	527	0.0123977	0.853829	0.644742	-0.28244	0.1357	9263	0.000705341	1.492	0.969604	-0.667532	0.0835	-0.949971	3.61e-15
rs4621456	4	76981344	0.3932	527	0.0125343	0.853829	0.642228	-0.27983	0.1371	9263	0.000713113	1.48668	0.96928	-0.67026	0.0825	-0.950091	3.61e-15
rs62321561	4	76743521	0.08583	527	0.0317631	1.71782	0.414647	0.34402	0.9471	9263	0.0018071	0.066349	0.925656	-1.29749	0.03082	-0.953466	3.6e-15
rs11097190	4	76887418	0.4471	527	0.0137518	0.760259	0.620659	-0.305292	0.1411	9263	0.00078238	1.47171	0.966396	-0.649987	0.07455	-0.955279	3.59e-15
rs4404571	4	76969498	0.3932	527	0.0126728	0.853829	0.639698	-0.277229	0.1396	9263	0.000720996	1.47728	0.968951	-0.678788	0.08151	-0.956017	3.59e-15
rs7684879	4	76963251	0.4152	527	0.0125343	0.814777	0.642228	-0.300755	0.1351	9263	0.000713113	1.49429	0.96928	-0.659264	0.0825	-0.960018	3.57e-15
rs28703679	4	76899574	0.2535	527	0.0113079	1.14189	0.665525	-0.113704	0.1651	9263	0.00064334	1.38812	0.972202	-0.854735	0.09245	-0.968439	3.54e-15
rs7676234	4	76997219	0.4142	527	0.0109909	0.816525	0.671825	-0.333147	0.1213	9263	0.000625304	1.54934	0.97296	-0.637449	0.09543	-0.970596	3.54e-15
rs141507052	4	76997224	0.4142	527	0.0109909	0.816525	0.671825	-0.333147	0.1214	9263	0.000625304	1.54892	0.97296	-0.638076	0.09543	-0.971223	3.54e-15
rs114708150	4	77019589	0.2091	527	0.0350674	1.25604	0.390846	0.0604664	0.4876	9263	0.00199509	0.694131	0.918551	-1.0326	0.02783	-0.972138	3.53e-15
rs2047983	4	76812196	0.4182	527	0.00380304	0.809548	0.855414	-0.686636	0.04256	9263	0.000216367	2.028	0.990475	-0.290123	0.4771	-0.976759	3.52e-15
rs6837321	4	76753711	0.1956	527	0.0109909	1.29419	0.671825	0.00552468	0.1935	9263	0.000625304	1.30029	0.97296	-0.982698	0.09543	-0.977174	3.51e-15
rs77655370	4	77003797	0.2091	527	0.0350674	1.25604	0.390846	0.0604664	0.4954	9263	0.00199509	0.681745	0.918551	-1.04043	0.02783	-0.979964	3.5e-15
rs17287042	4	76825139	0.3293	527	0.00467278	0.975525	0.828035	-0.486232	0.0625	9263	0.000265849	1.86273	0.988322	-0.510419	0.2833	-0.996651	3.45e-15
rs884005	4	76934587	0.1856	527	0.0299068	1.32371	0.429334	0.0956646	0.4775	9263	0.00170148	0.710329	0.929695	-1.09291	0.0328	-0.997245	3.44e-15
rs79861149	4	76999244	0.07884	527	0.00883867	1.75746	0.717963	0.475911	0.3493	9263	0.000502858	0.935948	0.978139	-1.48311	0.1223	-1.0072	3.41e-15
rs6847716	4	76861137	0.3244	527	0.0132659	0.985456	0.62909	-0.190436	0.1742	9263	0.000754738	1.35883	0.967545	-0.820698	0.07753	-1.01113	3.4e-15
rs4859565	4	76814449	0.6198	527	0.00380236	0.496134	0.855437	-0.861736	0.03601	9263	0.000216328	2.09681	0.990477	-0.149641	0.4781	-1.01138	3.4e-15
rs17221100	4	76823225	0.3573	527	0.0046828	0.920522	0.827729	-0.528651	0.0606	9263	0.000266419	1.8764	0.988298	-0.484144	0.2823	-1.0128	3.39e-15
rs72607852	4	76926843	0.08283	527	0.00651597	1.7345	0.775435	0.419645	0.2614	9263	0.000370713	1.12309	0.983791	-1.44065	0.1769	-1.02101	3.36e-15
rs6819442	4	76839108	0.991	527	0.00425257	0.0112801	0.841041	-0.919499	0.03626	9263	0.000241942	2.094	0.989361	-0.102541	0.336	-1.02204	3.36e-15
rs78583373	4	76849297	0.09182	527	0.0231897	1.68587	0.492452	0.360735	0.7271	9263	0.00131933	0.348986	0.944611	-1.38916	0.04274	-1.02843	3.34e-15
rs4241576	4	76826900	0.2924	527	0.003806	1.05287	0.855318	-0.492533	0.05786	9263	0.000216535	1.89676	0.990468	-0.544851	0.4732	-1.03738	3.31e-15
rs1976517	4	76805962	0.2764	527	0.0539994	1.08844	0.29412	6.79e-05	0.823	9263	0.00307219	0.223688	0.879862	-1.03755	0.01789	-1.03748	3.31e-15
rs80179944	4	76998687	0.08583	527	0.00883867	1.71782	0.717963	0.426458	0.3405	9263	0.000502858	0.953178	0.978139	-1.46719	0.1223	-1.04073	3.3e-15
rs13149107	4	76819033	0.3982	527	0.0046828	0.84484	0.827729	-0.583946	0.05927	9263	0.000266419	1.88619	0.988298	-0.465956	0.2823	-1.0499	3.27e-15
rs11942273	4	76819168	0.3982	527	0.0046828	0.84484	0.827729	-0.583946	0.05938	9263	0.000266419	1.88537	0.988298	-0.467476	0.2823	-1.05142	3.26e-15
rs180839397	4	76949003	0.7021	527	0.0391527	0.382487	0.364948	-0.200329	0.379	9263	0.00222751	0.87974	0.909918	-0.851403	0.02485	-1.05173	3.26e-15
rs114154402	4	76854267	0.6886	527	0.060635	0.400756	0.270644	-0.136063	0.6467	9263	0.0034497	0.458351	0.867062	-0.917857	0.0159	-1.05392	3.25e-15
rs11934638	4	76819499	0.3982	527	0.0046828	0.84484	0.827729	-0.583946	0.05969	9263	0.000266419	1.88308	0.988298	-0.471746	0.2823	-1.05569	3.25e-15
rs9999812	4	76903494	0.6996	527	0.060635	0.38586	0.270644	-0.137649	0.6498	9263	0.0034497	0.45404	0.867062	-0.919562	0.0159	-1.05721	3.24e-15
rs7693693	4	76997261	0.4142	527	0.0109909	0.816525	0.671825	-0.333147	0.1362	9263	0.000625304	1.49009	0.97296	-0.725054	0.09543	-1.0582	3.24e-15
rs60630277	4	76971074	0.05289	527	0.0081146	1.93582	0.734944	0.713154	0.5434	9263	0.000461664	0.60768	0.979894	-1.77245	0.1352	-1.05929	3.24e-15
rs13131819	4	76822748	0.3982	527	0.0046828	0.84484	0.827729	-0.583946	0.0605	9263	0.000266419	1.87713	0.988298	-0.482791	0.2823	-1.06674	3.21e-15
rs2869461	4	76920893	0.2725	527	0.011095	1.09732	0.669742	-0.150717	0.1776	9263	0.000631228	1.34818	0.972711	-0.916639	0.09443	-1.06736	3.21e-15
rs13123426	4	76806892	0.3253	527	0.0539994	0.983625	0.29412	-0.0318718	0.8189	9263	0.00307219	0.22896	0.879862	-1.0365	0.01789	-1.06837	3.21e-15
rs7673337	4	76806955	0.3253	527	0.0539994	0.983625	0.29412	-0.0318718	0.8194	9263	0.00307219	0.228317	0.879862	-1.03662	0.01789	-1.0685	3.21e-15
rs12498639	4	76806631	0.3253	527	0.0539994	0.983625	0.29412	-0.0318718	0.8203	9263	0.00307219	0.227159	0.879862	-1.03686	0.01789	-1.06873	3.21e-15
rs1566975	4	76805978	0.3253	527	0.0539994	0.983625	0.29412	-0.0318718	0.823	9263	0.00307219	0.223688	0.879862	-1.03755	0.01789	-1.06942	3.2e-15
rs1976518	4	76805902	0.3253	527	0.0539994	0.983625	0.29412	-0.0318718	0.8235	9263	0.00307219	0.223046	0.879862	-1.03767	0.01789	-1.06954	3.2e-15
rs7666135	4	76805692	0.3253	527	0.0539994	0.983625	0.29412	-0.0318718	0.8243	9263	0.00307219	0.222018	0.879862	-1.03787	0.01789	-1.06974	3.2e-15
rs67687266	4	76940636	0.4122	527	0.0140986	0.820028	0.614777	-0.270265	0.1778	9263	0.000802112	1.34756	0.965578	-0.807821	0.07256	-1.07809	3.18e-15
rs7671209	4	76967172	0.3922	527	0.0112003	0.855634	0.66765	-0.306386	0.1469	9263	0.000637219	1.45057	0.972459	-0.772942	0.09344	-1.07933	3.17e-15
rs4241575	4	76808387	0.3483	527	0.0539994	0.937892	0.29412	-0.044795	0.813	9263	0.00307219	0.236558	0.879862	-1.03494	0.01789	-1.07973	3.17e-15
rs55964684	4	76947038	0.4142	527	0.0140986	0.816525	0.614777	-0.272027	0.1778	9263	0.000802112	1.34756	0.965578	-0.807821	0.07256	-1.07985	3.17e-15
rs56039229	4	76947042	0.4142	527	0.0140986	0.816525	0.614777	-0.272027	0.1778	9263	0.000802112	1.34756	0.965578	-0.807821	0.07256	-1.07985	3.17e-15
rs79407405	4	76950541	0.4142	527	0.0140986	0.816525	0.614777	-0.272027	0.1778	9263	0.000802112	1.34756	0.965578	-0.807821	0.07256	-1.07985	3.17e-15
rs1973634	4	76805465	0.3473	527	0.0539994	0.939839	0.29412	-0.0442572	0.8279	9263	0.00307219	0.217396	0.879862	-1.03877	0.01789	-1.08302	3.16e-15
rs12511359	4	76993951	0.2715	527	0.0108899	1.09961	0.673856	-0.15281	0.1793	9263	0.000619562	1.34291	0.973202	-0.932167	0.09642	-1.08498	3.16e-15
rs4256246	4	76945522	0.05888	527	0.00769259	1.88909	0.745216	0.64604	0.4784	9263	0.000437654	0.708878	0.98092	-1.73309	0.1441	-1.08705	3.15e-15
rs77559517	4	76874716	0.3433	527	0.0154761	0.947665	0.592478	-0.182787	0.2166	9263	0.000880481	1.23562	0.962341	-0.904964	0.06561	-1.08775	3.15e-15
rs6840076	4	76917531	0.7784	527	0.00526821	0.281405	0.810279	-0.799018	0.05114	9263	0.000299725	1.9503	0.986854	-0.28898	0.2356	-1.088	3.15e-15
rs6841543	4	76917530	0.7784	527	0.00526821	0.281405	0.810279	-0.799018	0.05114	9263	0.000299725	1.9503	0.986854	-0.28898	0.2356	-1.088	3.15e-15
rs78354216	4	76953340	0.04291	527	0.0081146	2.02458	0.734944	0.84234	0.8386	9263	0.000461664	0.203685	0.979894	-1.93305	0.1352	-1.09071	3.14e-15
rs6532169	4	76995035	0.2715	527	0.0108899	1.09961	0.673856	-0.15281	0.1808	9263	0.000619562	1.3383	0.973202	-0.938191	0.09642	-1.091	3.14e-15
rs35388289	4	76825819	0.3293	527	0.0046828	0.975525	0.827729	-0.48549	0.0704	9263	0.000266419	1.80933	0.988298	-0.606307	0.2823	-1.0918	3.13e-15
rs1050176	4	76922749	0.2754	527	0.011095	1.09071	0.669742	-0.155561	0.1826	9263	0.000631228	1.33279	0.972711	-0.936705	0.09443	-1.09227	3.13e-15
rs79298906	4	76926721	0.06786	527	0.00769259	1.82594	0.745216	0.55862	0.4146	9263	0.000437654	0.815825	0.98092	-1.65312	0.1441	-1.0945	3.13e-15
rs79513689	4	76836674	0.1088	527	0.0231897	1.60361	0.492452	0.294104	0.73	9263	0.00131933	0.345126	0.944611	-1.39043	0.04274	-1.09632	3.12e-15
rs115491051	4	76987543	0.2091	527	0.0424743	1.25604	0.346291	0.0606159	0.923	9263	0.00241649	0.0966555	0.903016	-1.16239	0.02286	-1.10177	3.1e-15
rs7697580	4	77075156	0.04291	527	0.00827005	2.02458	0.73123	0.841686	0.9984	9263	0.000470508	0.0020053	0.979517	-1.94407	0.1322	-1.10239	3.1e-15
rs77004078	4	77000581	0.05289	527	0.00871632	1.93582	0.720777	0.712644	0.6515	9263	0.000495897	0.451679	0.978435	-1.81854	0.1243	-1.1059	3.09e-15
rs12499989	4	77068382	0.1133	527	0.0134231	1.58353	0.626338	0.293094	0.4245	9263	0.000763681	0.798639	0.967173	-1.39981	0.07654	-1.10671	3.09e-15
rs9990550	4	77024239	0.2016	527	0.00384104	1.27701	0.85418	-0.266217	0.08388	9263	0.000218528	1.7286	0.990381	-0.842346	0.4453	-1.10856	3.08e-15
rs10337	4	76922759	0.0978	527	0.00651597	1.65561	0.775435	0.315961	0.2561	9263	0.000370713	1.13566	0.983791	-1.42669	0.1769	-1.11072	3.07e-15
rs12651516	4	77001005	0.05289	527	0.00871632	1.93582	0.720777	0.712644	0.662	9263	0.000495897	0.437154	0.978435	-1.82486	0.1243	-1.11222	3.07e-15
rs59765882	4	77001170	0.05289	527	0.00871632	1.93582	0.720777	0.712644	0.6659	9263	0.000495897	0.431782	0.978435	-1.82714	0.1243	-1.1145	3.06e-15
rs1876099	4	76756560	0.4421	527	0.00997872	0.768652	0.692761	-0.385415	0.1294	9263	0.000567719	1.51647	0.975389	-0.730736	0.1064	-1.11615	3.06e-15
rs41349449	4	77001331	0.05289	527	0.00871632	1.93582	0.720777	0.712644	0.6695	9263	0.000495897	0.426834	0.978435	-1.82922	0.1243	-1.11658	3.06e-15
rs11721508	4	76810856	0.8762	527	0.0038555	0.155788	0.853712	-0.950728	0.03702	9263	0.000219351	2.08554	0.990345	-0.1664	0.4374	-1.11713	3.06e-15
rs75087755	4	76992039	0.2525	527	0.0299068	1.1443	0.429334	0.000613314	0.5028	9263	0.00170148	0.670091	0.929695	-1.11873	0.0328	-1.11812	3.05e-15
rs184676840	4	76948741	0.4276	527	0.0338859	0.793305	0.399036	-0.129047	0.4354	9263	0.00192787	0.779984	0.921079	-0.989473	0.02883	-1.11852	3.05e-15
rs7654988	4	77021288	0.1896	527	0.00383935	1.31176	0.854235	-0.227929	0.08921	9263	0.000218432	1.69958	0.990385	-0.891829	0.4463	-1.11976	3.05e-15
rs7656282	4	77001598	0.05289	527	0.00871632	1.93582	0.720777	0.712644	0.676	9263	0.000495897	0.417928	0.978435	-1.8329	0.1243	-1.12026	3.05e-15
rs7654068	4	76867924	0.7355	527	0.00525282	0.337818	0.810728	-0.786026	0.05403	9263	0.000298849	1.9266	0.986892	-0.335705	0.2366	-1.12173	3.04e-15
rs7679283	4	77001820	0.05289	527	0.00871632	1.93582	0.720777	0.712644	0.6816	9263	0.000495897	0.410281	0.978435	-1.836	0.1243	-1.12336	3.04e-15
rs2869460	4	76921814	0.0978	527	0.00651597	1.65561	0.775435	0.315961	0.2609	9263	0.000370713	1.12427	0.983791	-1.43935	0.1769	-1.12339	3.04e-15
rs7656734	4	77001838	0.05289	527	0.00871632	1.93582	0.720777	0.712644	0.682	9263	0.000495897	0.409735	0.978435	-1.83622	0.1243	-1.12358	3.04e-15
rs75082460	4	76921918	0.0978	527	0.00651597	1.65561	0.775435	0.315961	0.261	9263	0.000370713	1.12403	0.983791	-1.43961	0.1769	-1.12365	3.04e-15
rs13107138	4	76816651	0.4461	527	0.0046828	0.761933	0.827729	-0.639078	0.06066	9263	0.000266419	1.87597	0.988298	-0.484955	0.2823	-1.12403	3.03e-15
rs7662240	4	77002113	0.05289	527	0.00871632	1.93582	0.720777	0.712644	0.6883	9263	0.000495897	0.401163	0.978435	-1.83962	0.1243	-1.12698	3.03e-15
rs34747816	4	77002250	0.05289	527	0.00871632	1.93582	0.720777	0.712644	0.6889	9263	0.000495897	0.400348	0.978435	-1.83994	0.1243	-1.1273	3.02e-15
rs61293119	4	77002282	0.05289	527	0.00871632	1.93582	0.720777	0.712644	0.689	9263	0.000495897	0.400213	0.978435	-1.83999	0.1243	-1.12735	3.02e-15
rs76720503	4	77002517	0.05289	527	0.00871632	1.93582	0.720777	0.712644	0.6901	9263	0.000495897	0.398719	0.978435	-1.84058	0.1243	-1.12793	3.02e-15
rs75103972	4	77002723	0.05289	527	0.00871632	1.93582	0.720777	0.712644	0.6911	9263	0.000495897	0.397363	0.978435	-1.8411	0.1243	-1.12846	3.02e-15
rs76139847	4	77002743	0.05289	527	0.00871632	1.93582	0.720777	0.712644	0.6912	9263	0.000495897	0.397227	0.978435	-1.84116	0.1243	-1.12851	3.02e-15
rs41411447	4	77002792	0.05289	527	0.00871632	1.93582	0.720777	0.712644	0.6915	9263	0.000495897	0.39682	0.978435	-1.84132	0.1243	-1.12867	3.02e-15
rs67308118	4	76975324	0.4621	527	0.0112003	0.735393	0.66765	-0.370249	0.1446	9263	0.000637219	1.45887	0.972459	-0.761194	0.09344	-1.13144	3.01e-15
rs2292534	4	76861717	0.7355	527	0.00525282	0.337818	0.810728	-0.786026	0.05477	9263	0.000298849	1.9207	0.986892	-0.346905	0.2366	-1.13293	3.01e-15
rs17001284	4	76882771	0.9581	527	0.0137518	0.052538	0.620659	-0.483804	0.1411	9263	0.00078238	1.47171	0.966396	-0.649987	0.07455	-1.13379	3e-15
rs7696286	4	76875547	0.9581	527	0.0137518	0.052538	0.620659	-0.483804	0.1411	9263	0.00078238	1.47171	0.966396	-0.649987	0.07455	-1.13379	3e-15
rs61279846	4	76886473	0.9581	527	0.0137518	0.052538	0.620659	-0.483804	0.1413	9263	0.00078238	1.47097	0.966396	-0.651039	0.07455	-1.13484	3e-15
rs7692605	4	76995151	0.3812	527	0.0122657	0.875687	0.64719	-0.272771	0.1756	9263	0.00069783	1.35443	0.969918	-0.862274	0.08449	-1.13505	3e-15
rs1910907	4	76885871	0.9581	527	0.0137518	0.052538	0.620659	-0.483804	0.1418	9263	0.00078238	1.46912	0.966396	-0.653662	0.07455	-1.13747	2.99e-15
rs11731367	4	76817412	0.502	527	0.0046828	0.671346	0.827729	-0.692813	0.05778	9263	0.000266419	1.89736	0.988298	-0.445057	0.2823	-1.13787	2.99e-15
rs139081127	4	76901738	0.9701	527	0.0137518	0.0374829	0.620659	-0.484224	0.1421	9263	0.00078238	1.46802	0.966396	-0.65523	0.07455	-1.13945	2.99e-15
rs17001275	4	76874996	0.9581	527	0.0137518	0.052538	0.620659	-0.483804	0.1425	9263	0.00078238	1.46654	0.966396	-0.657316	0.07455	-1.14112	2.98e-15
rs7661431	4	77001719	0.05289	527	0.00871632	1.93582	0.720777	0.712644	0.7208	9263	0.000495897	0.35739	0.978435	-1.85586	0.1243	-1.14322	2.98e-15
rs7679084	4	77001732	0.05289	527	0.00871632	1.93582	0.720777	0.712644	0.7211	9263	0.000495897	0.356989	0.978435	-1.856	0.1243	-1.14336	2.98e-15
rs144287976	4	76763006	0.1667	527	0.0254587	1.38289	0.469154	0.131957	0.6083	9263	0.00144842	0.512502	0.939519	-1.27933	0.03877	-1.14737	2.96e-15
rs17506007	4	76889856	0.06287	527	0.00751996	1.86011	0.749501	0.60449	0.4886	9263	0.000427833	0.692537	0.98134	-1.75536	0.1481	-1.15087	2.95e-15
rs66477189	4	76909616	0.9581	527	0.0137518	0.052538	0.620659	-0.483804	0.1449	9263	0.00078238	1.45778	0.966396	-0.669695	0.07455	-1.1535	2.95e-15
rs6828744	4	76866362	0.9581	527	0.0135844	0.052538	0.623538	-0.487608	0.1432	9263	0.000772859	1.46398	0.966791	-0.666444	0.07555	-1.15405	2.94e-15
rs7692052	4	76760585	0.5279	527	0.0140986	0.631215	0.614777	-0.354493	0.1758	9263	0.000802112	1.3538	0.965578	-0.799681	0.07256	-1.15417	2.94e-15
rs79615066	4	76992224	0.1108	527	0.00890139	1.59461	0.716529	0.280663	0.3266	9263	0.000506427	0.980985	0.977988	-1.4375	0.1213	-1.15684	2.94e-15
rs58909712	4	76910813	0.9581	527	0.0137518	0.052538	0.620659	-0.483804	0.1457	9263	0.00078238	1.45489	0.966396	-0.67377	0.07455	-1.15757	2.93e-15
rs140027825	4	76864138	0.9581	527	0.0135844	0.052538	0.623538	-0.487608	0.1439	9263	0.000772859	1.46142	0.966791	-0.67006	0.07555	-1.15767	2.93e-15
rs116248809	4	76826582	0.3293	527	0.0046828	0.975525	0.827729	-0.48549	0.07675	9263	0.000266419	1.76986	0.988298	-0.676108	0.2823	-1.1616	2.92e-15
rs3733236	4	76923998	0.6517	527	0.0135844	0.451402	0.623538	-0.424941	0.1577	9263	0.000772859	1.41285	0.966791	-0.737546	0.07555	-1.16249	2.92e-15
rs67297326	4	76860935	0.999	527	0.0135844	0.00125331	0.623538	-0.488468	0.1447	9263	0.000772859	1.45851	0.966791	-0.674169	0.07555	-1.16264	2.92e-15
rs72651387	4	76861038	0.999	527	0.0135844	0.00125331	0.623538	-0.488468	0.1447	9263	0.000772859	1.45851	0.966791	-0.674169	0.07555	-1.16264	2.92e-15
rs4308383	4	77008850	0.05289	527	0.0083235	1.93582	0.729963	0.71313	0.7162	9263	0.000473549	0.363542	0.979387	-1.8762	0.1312	-1.16307	2.92e-15
rs17001364	4	77009342	0.05289	527	0.0083235	1.93582	0.729963	0.71313	0.7172	9263	0.000473549	0.362203	0.979387	-1.87668	0.1312	-1.16355	2.92e-15
rs7682494	4	76762285	0.6128	527	0.0144632	0.506081	0.608713	-0.391206	0.1756	9263	0.000822858	1.35443	0.964719	-0.787327	0.07058	-1.17853	2.87e-15
rs67210456	4	76856990	0.8244	527	0.0135844	0.221889	0.623538	-0.473119	0.1525	9263	0.000772859	1.43076	0.966791	-0.712931	0.07555	-1.18605	2.85e-15
rs10030471	4	76996253	0.3353	527	0.0108899	0.963493	0.673856	-0.247431	0.1815	9263	0.000619562	1.33615	0.973202	-0.940983	0.09642	-1.18841	2.84e-15
rs4412014	4	76984516	0.1352	527	0.0142784	1.49391	0.611772	0.209582	0.4478	9263	0.000812341	0.759088	0.965154	-1.40034	0.07157	-1.19076	2.84e-15
rs75494991	4	76961840	0.07086	527	0.0081146	1.80637	0.734944	0.535149	0.5026	9263	0.000461664	0.670404	0.979894	-1.73317	0.1352	-1.19802	2.82e-15
rs7670156	4	76930355	0.3453	527	0.011095	0.943745	0.669742	-0.255687	0.1845	9263	0.000631228	1.32703	0.972711	-0.944164	0.09443	-1.19985	2.81e-15
rs9993150	4	76816881	0.8423	527	0.00384629	0.198952	0.85401	-0.945208	0.04125	9263	0.000218827	2.04101	0.990368	-0.258539	0.4423	-1.20375	2.8e-15
rs4859420	4	77000239	0.0519	527	0.00816562	1.94396	0.733721	0.724757	0.8525	9263	0.000464567	0.18593	0.97977	-1.93337	0.1342	-1.20861	2.79e-15
rs6531959	4	76768593	0.2645	527	0.0226832	1.11582	0.497973	-0.0345499	0.4427	9263	0.00129052	0.767642	0.945755	-1.17847	0.04374	-1.21302	2.78e-15
rs12500200	4	76930746	0.3453	527	0.0109909	0.943745	0.671825	-0.257922	0.1869	9263	0.000625304	1.31981	0.97296	-0.957829	0.09543	-1.21575	2.77e-15
rs13150842	4	76816143	0.487	527	0.00472378	0.695088	0.826483	-0.676084	0.06554	9263	0.00026875	1.84156	0.988197	-0.54403	0.2783	-1.22011	2.76e-15
rs6532084	4	76929593	0.8573	527	0.0135844	0.179812	0.623538	-0.478388	0.1589	9263	0.000772859	1.40878	0.966791	-0.743095	0.07555	-1.22148	2.75e-15
rs189934213	4	77066344	0.2375	527	0.0083235	1.18126	0.729963	-0.145313	0.1853	9263	0.000473549	1.32461	0.979387	-1.08171	0.1312	-1.22702	2.74e-15
rs13120456	4	76809074	0.2375	527	0.00457824	1.18126	0.830925	-0.308983	0.1028	9263	0.00026047	1.63143	0.988556	-0.919597	0.2932	-1.22858	2.73e-15
rs112868025	4	76896304	0.1627	527	0.00930109	1.39605	0.707523	0.0747791	0.2755	9263	0.000529167	1.09048	0.977022	-1.30569	0.1153	-1.23091	2.73e-15
rs59559903	4	76899969	0.981	527	0.0120095	0.0238152	0.651994	-0.527583	0.1401	9263	0.000683258	1.47542	0.970528	-0.705805	0.08648	-1.23339	2.72e-15
rs61300528	4	76970865	0.07086	527	0.0081146	1.80637	0.734944	0.535149	0.5434	9263	0.000461664	0.60768	0.979894	-1.77245	0.1352	-1.2373	2.71e-15
rs77611181	4	76973800	0.07086	527	0.0081146	1.80637	0.734944	0.535149	0.5445	9263	0.000461664	0.606022	0.979894	-1.77343	0.1352	-1.23828	2.71e-15
rs7693117	4	76996981	0.4371	527	0.0122657	0.7771	0.64719	-0.325499	0.1884	9263	0.00069783	1.31533	0.969918	-0.912898	0.08449	-1.2384	2.71e-15
rs6825243	4	76957638	0.07086	527	0.0081146	1.80637	0.734944	0.535149	0.5448	9263	0.000461664	0.60557	0.979894	-1.7737	0.1352	-1.23855	2.71e-15
rs11944337	4	76805267	0.2415	527	0.00469291	1.17125	0.827422	-0.310917	0.1059	9263	0.000266994	1.6169	0.988273	-0.931069	0.2813	-1.24199	2.7e-15
rs13139234	4	77029613	0.2076	527	0.00384104	1.26019	0.85418	-0.284437	0.09794	9263	0.000218528	1.65492	0.990381	-0.965797	0.4453	-1.25023	2.67e-15
rs6830137	4	76988481	0.98	527	0.0109909	0.0250689	0.671825	-0.556893	0.1308	9263	0.000625304	1.51095	0.97296	-0.694596	0.09543	-1.25149	2.67e-15
rs7696758	4	76757884	0.477	527	0.0106933	0.711136	0.677848	-0.394967	0.1598	9263	0.000608373	1.40574	0.973673	-0.856535	0.09841	-1.2515	2.67e-15
rs181317735	4	77066272	0.1866	527	0.0083235	1.3207	0.729963	-0.0179753	0.2299	9263	0.000473549	1.20062	0.979387	-1.23504	0.1312	-1.25301	2.67e-15
rs10565717	4	76856157	0.8792	527	0.0135844	0.151983	0.623538	-0.481267	0.1653	9263	0.000772859	1.38747	0.966791	-0.771908	0.07555	-1.25317	2.67e-15
rs12648709	4	77052849	0.2824	527	0.0177507	1.07494	0.558997	-0.0863903	0.3622	9263	0.00100989	0.911181	0.957044	-1.1765	0.05666	-1.26289	2.64e-15
rs35353995	4	76988000	0.3922	527	0.011095	0.855634	0.669742	-0.308779	0.1879	9263	0.000631228	1.31682	0.972711	-0.957292	0.09443	-1.26607	2.63e-15
rs28706454	4	76991300	0.4661	527	0.0108899	0.728839	0.673856	-0.381229	0.1682	9263	0.000619562	1.37801	0.973202	-0.885698	0.09642	-1.26693	2.63e-15
rs924937	4	76769442	0.2884	527	0.0222042	1.06164	0.503309	-0.0662599	0.4545	9263	0.00126326	0.747934	0.94684	-1.20239	0.04473	-1.26865	2.63e-15
rs12499668	4	76992719	0.4172	527	0.0108899	0.811289	0.673856	-0.338445	0.1793	9263	0.000619562	1.34291	0.973202	-0.932167	0.09642	-1.27061	2.62e-15
rs28647509	4	76995800	0.4132	527	0.0108899	0.818275	0.673856	-0.334609	0.181	9263	0.000619562	1.33768	0.973202	-0.93899	0.09642	-1.2736	2.61e-15
rs28484974	4	76995993	0.4132	527	0.0108899	0.818275	0.673856	-0.334609	0.1811	9263	0.000619562	1.33738	0.973202	-0.939389	0.09642	-1.274	2.61e-15
rs10019066	4	76996198	0.4132	527	0.0108899	0.818275	0.673856	-0.334609	0.1812	9263	0.000619562	1.33707	0.973202	-0.939788	0.09642	-1.2744	2.61e-15
rs9998233	4	76996381	0.4132	527	0.0108899	0.818275	0.673856	-0.334609	0.1819	9263	0.000619562	1.33493	0.973202	-0.942573	0.09642	-1.27718	2.6e-15
rs11735339	4	76926468	0.228	527	0.0193554	1.20553	0.537565	0.00499565	0.4698	9263	0.00110119	0.722805	0.953342	-1.28342	0.05169	-1.27842	2.6e-15
rs12504915	4	77010546	0.2206	527	0.0126728	1.22493	0.639698	-0.0304845	0.316	9263	0.000720996	1.00271	0.968951	-1.24898	0.08151	-1.27947	2.6e-15
rs28601861	4	76995787	0.4132	527	0.0107901	0.818275	0.675877	-0.337041	0.181	9263	0.000613881	1.33768	0.973441	-0.943259	0.09742	-1.2803	2.6e-15
rs17224545	4	77025810	0.2665	527	0.00923155	1.11116	0.709073	-0.179605	0.2037	9263	0.000525211	1.27108	0.97719	-1.10088	0.1163	-1.28048	2.59e-15
rs9990658	4	76996658	0.4132	527	0.0108899	0.818275	0.673856	-0.334609	0.1833	9263	0.000619562	1.33066	0.973202	-0.948105	0.09642	-1.28271	2.59e-15
rs144619879	4	77034091	0.6692	527	0.0443521	0.427246	0.336564	-0.174443	0.7752	9263	0.00252332	0.28558	0.899161	-1.11045	0.02187	-1.28489	2.58e-15
rs74810361	4	76946180	0.487	527	0.029052	0.695088	0.436453	-0.181316	0.4759	9263	0.00165285	0.712912	0.931567	-1.10422	0.0338	-1.28553	2.58e-15
rs12509996	4	76989180	0.482	527	0.0108899	0.703089	0.673856	-0.393652	0.1699	9263	0.000619562	1.37253	0.973202	-0.89304	0.09642	-1.28669	2.58e-15
rs74589048	4	76966047	0.487	527	0.029052	0.695088	0.436453	-0.181316	0.4773	9263	0.00165285	0.710652	0.931567	-1.10572	0.0338	-1.28703	2.58e-15
rs77925027	4	76975960	0.487	527	0.029052	0.695088	0.436453	-0.181316	0.4776	9263	0.00165285	0.710168	0.931567	-1.10604	0.0338	-1.28735	2.58e-15
rs78895754	4	76976047	0.487	527	0.029052	0.695088	0.436453	-0.181316	0.4776	9263	0.00165285	0.710168	0.931567	-1.10604	0.0338	-1.28735	2.58e-15
rs111979854	4	76986010	0.487	527	0.029052	0.695088	0.436453	-0.181316	0.4779	9263	0.00165285	0.709684	0.931567	-1.10636	0.0338	-1.28767	2.58e-15
rs188178985	4	76782845	0.3139	527	0.029052	1.00707	0.436453	-0.065428	0.6152	9263	0.00165285	0.502665	0.931567	-1.22326	0.0338	-1.28869	2.57e-15
rs79038956	4	76973140	0.487	527	0.029052	0.695088	0.436453	-0.181316	0.4819	9263	0.00165285	0.70325	0.931567	-1.11059	0.0338	-1.29191	2.57e-15
rs76529825	4	76987608	0.487	527	0.029052	0.695088	0.436453	-0.181316	0.4831	9263	0.00165285	0.701325	0.931567	-1.11185	0.0338	-1.29317	2.56e-15
rs12498973	4	76989474	0.482	527	0.0108899	0.703089	0.673856	-0.393652	0.1718	9263	0.000619562	1.36644	0.973202	-0.901146	0.09642	-1.2948	2.56e-15
rs10433952	4	76997554	0.4142	527	0.0109909	0.816525	0.671825	-0.333147	0.1879	9263	0.000625304	1.31682	0.97296	-0.961663	0.09543	-1.29481	2.56e-15
rs145532011	4	76990463	0.4661	527	0.0108899	0.728839	0.673856	-0.381229	0.1748	9263	0.000619562	1.35694	0.973202	-0.913738	0.09642	-1.29497	2.56e-15
rs56054611	4	76997569	0.4142	527	0.0109909	0.816525	0.671825	-0.333147	0.188	9263	0.000625304	1.31652	0.97296	-0.962045	0.09543	-1.29519	2.56e-15
rs77918222	4	76795913	0.1886	527	0.0208824	1.31473	0.518643	0.0826693	0.6213	9263	0.00118806	0.494009	0.949845	-1.38042	0.04771	-1.29775	2.55e-15
rs9996288	4	76990690	0.4661	527	0.0108899	0.728839	0.673856	-0.381229	0.1755	9263	0.000619562	1.35474	0.973202	-0.916641	0.09642	-1.29787	2.55e-15
rs28615853	4	76990734	0.4661	527	0.0108899	0.728839	0.673856	-0.381229	0.1756	9263	0.000619562	1.35443	0.973202	-0.917054	0.09642	-1.29828	2.55e-15
rs60122798	4	76989777	0.482	527	0.0108899	0.703089	0.673856	-0.393652	0.1727	9263	0.000619562	1.36358	0.973202	-0.90495	0.09642	-1.2986	2.55e-15
rs71607337	4	76832320	0.9631	527	0.0200883	0.0462638	0.528315	-0.375156	0.2651	9263	0.00114288	1.11442	0.951661	-0.923808	0.0497	-1.29896	2.55e-15
rs28671394	4	76990930	0.4661	527	0.0108899	0.728839	0.673856	-0.381229	0.1762	9263	0.000619562	1.35255	0.973202	-0.91953	0.09642	-1.30076	2.54e-15
rs56400743	4	76989977	0.482	527	0.0108899	0.703089	0.673856	-0.393652	0.1734	9263	0.000619562	1.36136	0.973202	-0.907893	0.09642	-1.30155	2.54e-15
rs67194908	4	76990100	0.482	527	0.0108899	0.703089	0.673856	-0.393652	0.1737	9263	0.000619562	1.36041	0.973202	-0.90915	0.09642	-1.3028	2.54e-15
rs28445655	4	76991073	0.4661	527	0.0108899	0.728839	0.673856	-0.381229	0.1767	9263	0.000619562	1.35099	0.973202	-0.921585	0.09642	-1.30281	2.54e-15
rs28393130	4	76991131	0.4661	527	0.0108899	0.728839	0.673856	-0.381229	0.1768	9263	0.000619562	1.35067	0.973202	-0.921996	0.09642	-1.30322	2.54e-15
rs12509988	4	76989108	0.517	527	0.0108899	0.647977	0.673856	-0.41874	0.1685	9263	0.000619562	1.37704	0.973202	-0.887	0.09642	-1.30574	2.53e-15
rs58036109	4	77072171	0.05988	527	0.00827005	1.88168	0.73123	0.637585	0.9716	9263	0.000470508	0.0356016	0.979517	-1.94346	0.1322	-1.30587	2.53e-15
rs113292898	4	76990295	0.482	527	0.0108899	0.703089	0.673856	-0.393652	0.1745	9263	0.000619562	1.35789	0.973202	-0.91249	0.09642	-1.30614	2.53e-15
rs80060995	4	76990367	0.487	527	0.029052	0.695088	0.436453	-0.181316	0.4963	9263	0.00165285	0.680323	0.931567	-1.12537	0.0338	-1.30668	2.53e-15
rs112614230	4	76990802	0.487	527	0.029052	0.695088	0.436453	-0.181316	0.4972	9263	0.00165285	0.678902	0.931567	-1.12627	0.0338	-1.30758	2.53e-15
rs7693456	4	76991866	0.4661	527	0.0108899	0.728839	0.673856	-0.381229	0.1791	9263	0.000619562	1.34353	0.973202	-0.931359	0.09642	-1.31259	2.51e-15
rs12510239	4	76992708	0.4661	527	0.0108899	0.728839	0.673856	-0.381229	0.1793	9263	0.000619562	1.34291	0.973202	-0.932167	0.09642	-1.3134	2.51e-15
rs12511357	4	76993930	0.4661	527	0.0108899	0.728839	0.673856	-0.381229	0.1793	9263	0.000619562	1.34291	0.973202	-0.932167	0.09642	-1.3134	2.51e-15
rs13106039	4	76992740	0.4661	527	0.0108899	0.728839	0.673856	-0.381229	0.1793	9263	0.000619562	1.34291	0.973202	-0.932167	0.09642	-1.3134	2.51e-15
rs55813915	4	76994303	0.4661	527	0.0108899	0.728839	0.673856	-0.381229	0.1794	9263	0.000619562	1.3426	0.973202	-0.93257	0.09642	-1.3138	2.51e-15
rs60282049	4	76994214	0.4661	527	0.0108899	0.728839	0.673856	-0.381229	0.1794	9263	0.000619562	1.3426	0.973202	-0.93257	0.09642	-1.3138	2.51e-15
rs60431104	4	76994289	0.4661	527	0.0108899	0.728839	0.673856	-0.381229	0.1794	9263	0.000619562	1.3426	0.973202	-0.93257	0.09642	-1.3138	2.51e-15
rs7666094	4	76994500	0.4661	527	0.0108899	0.728839	0.673856	-0.381229	0.1794	9263	0.000619562	1.3426	0.973202	-0.93257	0.09642	-1.3138	2.51e-15
rs6532167	4	76994562	0.4661	527	0.0108899	0.728839	0.673856	-0.381229	0.1795	9263	0.000619562	1.3423	0.973202	-0.932973	0.09642	-1.3142	2.51e-15
rs4527509	4	76981946	0.08084	527	0.0081146	1.74583	0.734944	0.456123	0.5445	9263	0.000461664	0.606022	0.979894	-1.77343	0.1352	-1.31731	2.5e-15
rs6532170	4	76995049	0.4661	527	0.0108899	0.728839	0.673856	-0.381229	0.1808	9263	0.000619562	1.3383	0.973202	-0.938191	0.09642	-1.31942	2.5e-15
rs7685390	4	76995330	0.4661	527	0.0108899	0.728839	0.673856	-0.381229	0.1808	9263	0.000619562	1.3383	0.973202	-0.938191	0.09642	-1.31942	2.5e-15
rs113685688	4	76855170	0.8563	527	0.0135844	0.181086	0.623538	-0.478245	0.182	9263	0.000772859	1.33462	0.966791	-0.841441	0.07555	-1.31969	2.5e-15
rs28666903	4	76990988	0.4661	527	0.0108899	0.728839	0.673856	-0.381229	0.1815	9263	0.000619562	1.33615	0.973202	-0.940983	0.09642	-1.32221	2.49e-15
rs7667474	4	76830448	0.2265	527	0.0237151	1.20942	0.486854	0.0224647	0.664	9263	0.00134922	0.434397	0.943427	-1.3471	0.04175	-1.32463	2.48e-15
rs7694603	4	76991757	0.484	527	0.0108899	0.699884	0.673856	-0.395168	0.1788	9263	0.000619562	1.34446	0.973202	-0.930146	0.09642	-1.32531	2.48e-15
rs10025961	4	76992894	0.482	527	0.0108899	0.703089	0.673856	-0.393652	0.1793	9263	0.000619562	1.34291	0.973202	-0.932167	0.09642	-1.32582	2.48e-15
rs6532168	4	76994633	0.4661	527	0.0108899	0.728839	0.673856	-0.381229	0.1834	9263	0.000619562	1.33036	0.973202	-0.948498	0.09642	-1.32973	2.47e-15
rs61545284	4	76995703	0.5	527	0.029052	0.67449	0.436453	-0.187473	0.5138	9263	0.00165285	0.652932	0.931567	-1.14238	0.0338	-1.32985	2.47e-15
rs79624394	4	76998527	0.1457	527	0.00883867	1.45489	0.717963	0.126998	0.3397	9263	0.000502858	0.954758	0.978139	-1.46571	0.1223	-1.33872	2.45e-15
rs191273289	4	76880025	0.9197	527	0.0424743	0.100812	0.346291	-0.210787	0.7736	9263	0.00241649	0.287669	0.903016	-1.12924	0.02286	-1.34003	2.44e-15
rs7671170	4	76997200	0.4142	527	0.0108899	0.816525	0.673856	-0.335573	0.1983	9263	0.000619562	1.28641	0.973202	-1.00446	0.09642	-1.34003	2.44e-15
rs868007	4	76934975	0.9102	527	0.0299068	0.112786	0.429334	-0.277745	0.4589	9263	0.00170148	0.740659	0.929695	-1.07245	0.0328	-1.3502	2.42e-15
rs4859424	4	77031352	0.2455	527	0.0226832	1.16135	0.497973	-0.0087346	0.6214	9263	0.00129052	0.493867	0.945755	-1.34179	0.04374	-1.35052	2.42e-15
rs12511861	4	76936098	0.7405	527	0.013922	0.331191	0.617759	-0.446972	0.2037	9263	0.000792062	1.27108	0.965994	-0.910262	0.07356	-1.35723	2.4e-15
rs72458511	4	76988600	0.4072	527	0.00848896	0.828831	0.726065	-0.398043	0.1611	9263	0.000482963	1.40138	0.978986	-0.969984	0.1282	-1.36803	2.38e-15
rs35569453	4	76932863	0.9102	527	0.0299068	0.112786	0.429334	-0.277745	0.4771	9263	0.00170148	0.710975	0.929695	-1.09248	0.0328	-1.37023	2.37e-15
rs58787375	4	76969777	0.8832	527	0.0299068	0.146914	0.429334	-0.275842	0.4806	9263	0.00170148	0.705338	0.929695	-1.09619	0.0328	-1.37204	2.37e-15
rs74569013	4	76976153	0.8832	527	0.0299068	0.146914	0.429334	-0.275842	0.481	9263	0.00170148	0.704695	0.929695	-1.09662	0.0328	-1.37246	2.37e-15
rs17001532	4	77077426	0.06687	527	0.00827005	1.83255	0.73123	0.570869	0.9768	9263	0.000470508	0.029081	0.979517	-1.94366	0.1322	-1.37279	2.37e-15
rs148030279	4	77078690	0.06687	527	0.00827005	1.83255	0.73123	0.570869	0.9776	9263	0.000470508	0.0280779	0.979517	-1.94369	0.1322	-1.37282	2.37e-15
rs75271486	4	76992545	0.487	527	0.029052	0.695088	0.436453	-0.181316	0.5731	9263	0.00165285	0.563492	0.931567	-1.19305	0.0338	-1.37437	2.36e-15
rs56061981	4	76944785	0.8992	527	0.029052	0.126672	0.436453	-0.28325	0.4759	9263	0.00165285	0.712912	0.931567	-1.10422	0.0338	-1.38747	2.33e-15
rs57430951	4	76954025	0.8992	527	0.029052	0.126672	0.436453	-0.28325	0.4759	9263	0.00165285	0.712912	0.931567	-1.10422	0.0338	-1.38747	2.33e-15
rs72501287	4	76948619	0.8992	527	0.029052	0.126672	0.436453	-0.28325	0.4759	9263	0.00165285	0.712912	0.931567	-1.10422	0.0338	-1.38747	2.33e-15
rs7693606	4	76991897	0.4561	527	0.0108899	0.745284	0.673856	-0.373061	0.2012	9263	0.000619562	1.27814	0.973202	-1.01478	0.09642	-1.38784	2.33e-15
rs146432303	4	76967021	0.8992	527	0.029052	0.126672	0.436453	-0.28325	0.4774	9263	0.00165285	0.710491	0.931567	-1.10582	0.0338	-1.38907	2.33e-15
rs57807567	4	76966467	0.8992	527	0.029052	0.126672	0.436453	-0.28325	0.4776	9263	0.00165285	0.710168	0.931567	-1.10604	0.0338	-1.38929	2.33e-15
rs56105413	4	76853198	0.7964	527	0.0137518	0.258009	0.620659	-0.464002	0.2074	9263	0.00078238	1.26075	0.966396	-0.928521	0.07455	-1.39252	2.32e-15
rs12054638	4	76810199	0.3224	527	0.00380304	0.989538	0.855414	-0.548137	0.08376	9263	0.000216367	1.72927	0.990475	-0.84598	0.4771	-1.39412	2.32e-15
rs73825734	4	76988288	0.9122	527	0.029052	0.110264	0.436453	-0.284099	0.4908	9263	0.00165285	0.689037	0.931567	-1.11981	0.0338	-1.40391	2.29e-15
rs11444127	4	77075170	0.07186	527	0.00837778	1.8	0.728679	0.528239	0.9984	9263	0.000476637	0.0020053	0.979256	-1.93774	0.1302	-1.4095	2.28e-15
rs113421909	4	76840698	0.2605	527	0.0231897	1.12521	0.492452	-0.0273359	0.7384	9263	0.00131933	0.333973	0.944611	-1.39401	0.04274	-1.42134	2.25e-15
rs75360941	4	76989696	0.487	527	0.0267807	0.695088	0.456568	-0.19463	0.5777	9263	0.00152364	0.556747	0.936578	-1.23381	0.03678	-1.42845	2.24e-15
rs12500868	4	76949059	0.4421	527	0.00546341	0.768652	0.804623	-0.578716	0.1051	9263	0.00031083	1.62062	0.986374	-0.852568	0.2237	-1.43128	2.23e-15
rs13111868	4	76802060	0.5863	527	0.0190115	0.544206	0.542018	-0.310201	0.3488	9263	0.00108162	0.936919	0.954133	-1.12223	0.05268	-1.43243	2.23e-15
rs34216031	4	76971832	0.4381	527	0.0261056	0.775406	0.46291	-0.171631	0.6035	9263	0.00148523	0.519374	0.938077	-1.26441	0.03777	-1.43604	2.22e-15
rs7693105	4	76996957	0.4142	527	0.0108899	0.816525	0.673856	-0.335573	0.2328	9263	0.000619562	1.19318	0.973202	-1.11695	0.09642	-1.45252	2.18e-15
rs4859425	4	77037011	0.5369	527	0.0177507	0.617508	0.558997	-0.302775	0.3512	9263	0.00100989	0.932264	0.957044	-1.1579	0.05666	-1.46067	2.17e-15
rs6813486	4	77069096	0.07884	527	0.00837778	1.75746	0.728679	0.473092	0.9631	9263	0.000476637	0.0462638	0.979256	-1.93669	0.1302	-1.4636	2.16e-15
rs62302566	4	77069213	0.07884	527	0.00837778	1.75746	0.728679	0.473092	0.9635	9263	0.000476637	0.0457619	0.979256	-1.93671	0.1302	-1.46362	2.16e-15
rs11727067	4	76812234	0.4451	527	0.00470311	0.763609	0.827111	-0.63641	0.09296	9263	0.000267574	1.67999	0.988248	-0.827256	0.2803	-1.46367	2.16e-15
rs142448247	4	77045736	0.07884	527	0.00837778	1.75746	0.728679	0.473092	0.9766	9263	0.000476637	0.0293318	0.979256	-1.93732	0.1302	-1.46423	2.16e-15
rs115782453	4	76833003	0.4152	527	0.0231897	0.814777	0.492452	-0.175622	0.567	9263	0.00131933	0.572475	0.944611	-1.2919	0.04274	-1.46752	2.15e-15
rs3863532	4	77109709	0.977	527	0.0150546	0.0288302	0.599127	-0.456807	0.2517	9263	0.000856503	1.14623	0.963329	-1.02005	0.06759	-1.47686	2.13e-15
rs28590424	4	77047219	0.522	527	0.0177507	0.640266	0.558997	-0.294774	0.3665	9263	0.00100989	0.903049	0.957044	-1.18356	0.05666	-1.47833	2.13e-15
rs17001584	4	77103808	0.09182	527	0.00871632	1.68587	0.720777	0.386414	0.7443	9263	0.000495897	0.326164	0.978435	-1.86631	0.1243	-1.47989	2.13e-15
rs937788	4	76846755	0.09082	527	0.00444986	1.69109	0.834884	0.293239	0.3357	9263	0.000253166	0.962696	0.988873	-1.79097	0.3082	-1.49773	2.09e-15
rs35583533	4	77084589	0.5609	527	0.0150546	0.581505	0.599127	-0.355759	0.3076	9263	0.000856503	1.02027	0.963329	-1.1515	0.06759	-1.50725	2.07e-15
rs34978911	4	77032284	0.6577	527	0.0177507	0.443091	0.558997	-0.354478	0.3521	9263	0.00100989	0.930524	0.957044	-1.15945	0.05666	-1.51393	2.05e-15
rs72870920	4	77064687	0.6347	527	0.0177507	0.475122	0.558997	-0.346258	0.3651	9263	0.00100989	0.90569	0.957044	-1.18127	0.05666	-1.52753	2.03e-15
rs113852383	4	77062307	0.6347	527	0.0177507	0.475122	0.558997	-0.346258	0.3652	9263	0.00100989	0.905501	0.957044	-1.18143	0.05666	-1.52769	2.03e-15
rs12641529	4	77064365	0.6347	527	0.0177507	0.475122	0.558997	-0.346258	0.3652	9263	0.00100989	0.905501	0.957044	-1.18143	0.05666	-1.52769	2.03e-15
rs2053486	4	77069886	0.5998	527	0.0150546	0.524688	0.599127	-0.374586	0.3087	9263	0.000856503	1.01795	0.963329	-1.15377	0.06759	-1.52836	2.03e-15
rs35713908	4	77032019	0.7385	527	0.0177507	0.33384	0.558997	-0.378202	0.3492	9263	0.00100989	0.936142	0.957044	-1.15443	0.05666	-1.53263	2.02e-15
rs4859618	4	77050100	0.6447	527	0.0177507	0.461137	0.558997	-0.349917	0.3662	9263	0.00100989	0.903614	0.957044	-1.18307	0.05666	-1.53299	2.02e-15
rs61153596	4	77048199	0.6447	527	0.0177507	0.461137	0.558997	-0.349917	0.3664	9263	0.00100989	0.903237	0.957044	-1.18339	0.05666	-1.53331	2.02e-15
rs79680622	4	76935125	0.228	527	0.0180474	1.20553	0.554906	-0.00151398	0.7909	9263	0.00102677	0.265142	0.956357	-1.53224	0.05567	-1.53376	2.01e-15
rs13141802	4	77034594	0.6447	527	0.0177507	0.461137	0.558997	-0.349917	0.3669	9263	0.00100989	0.902295	0.957044	-1.18421	0.05666	-1.53413	2.01e-15
rs66599877	4	77065142	0.6577	527	0.0177507	0.443091	0.558997	-0.354478	0.3651	9263	0.00100989	0.90569	0.957044	-1.18127	0.05666	-1.53575	2.01e-15
rs12499900	4	77060869	0.6577	527	0.0177507	0.443091	0.558997	-0.354478	0.3652	9263	0.00100989	0.905501	0.957044	-1.18143	0.05666	-1.53591	2.01e-15
rs35703100	4	77058829	0.6577	527	0.0177507	0.443091	0.558997	-0.354478	0.3652	9263	0.00100989	0.905501	0.957044	-1.18143	0.05666	-1.53591	2.01e-15
rs4859617	4	77049684	0.6577	527	0.0177507	0.443091	0.558997	-0.354478	0.3662	9263	0.00100989	0.903614	0.957044	-1.18307	0.05666	-1.53755	2.01e-15
rs17001416	4	77031799	0.7794	527	0.0177507	0.280101	0.558997	-0.387423	0.3468	9263	0.00100989	0.940814	0.957044	-1.15024	0.05666	-1.53766	2.01e-15
rs12645639	4	77053488	0.6577	527	0.0177507	0.443091	0.558997	-0.354478	0.3664	9263	0.00100989	0.903237	0.957044	-1.18339	0.05666	-1.53787	2.01e-15
rs12648162	4	77053202	0.6577	527	0.0177507	0.443091	0.558997	-0.354478	0.3664	9263	0.00100989	0.903237	0.957044	-1.18339	0.05666	-1.53787	2.01e-15
rs67653006	4	77104277	0.5609	527	0.0150546	0.581505	0.599127	-0.355759	0.3229	9263	0.000856503	0.988516	0.963329	-1.18222	0.06759	-1.53798	2.01e-15
rs4859426	4	77037045	0.6577	527	0.0177507	0.443091	0.558997	-0.354478	0.3668	9263	0.00100989	0.902484	0.957044	-1.18405	0.05666	-1.53852	2e-15
rs59050354	4	77035018	0.6577	527	0.0177507	0.443091	0.558997	-0.354478	0.3669	9263	0.00100989	0.902295	0.957044	-1.18421	0.05666	-1.53869	2e-15
rs7673428	4	77043934	0.6577	527	0.0177507	0.443091	0.558997	-0.354478	0.3669	9263	0.00100989	0.902295	0.957044	-1.18421	0.05666	-1.53869	2e-15
rs62321562	4	76750184	0.1667	527	0.00383449	1.38289	0.854393	-0.146463	0.1705	9263	0.000218156	1.3706	0.990397	-1.3926	0.4493	-1.53907	2e-15
rs7697777	4	77075196	0.08383	527	0.00778267	1.72888	0.742999	0.431088	0.9532	9263	0.00044278	0.0586888	0.980701	-1.97215	0.1421	-1.54107	2e-15
rs11724543	4	77075784	0.08982	527	0.00827005	1.69635	0.73123	0.395143	0.9082	9263	0.000470508	0.115309	0.979517	-1.93756	0.1322	-1.54242	2e-15
rs111241086	4	77075626	0.08982	527	0.0083235	1.69635	0.729963	0.395671	0.9606	9263	0.000473549	0.0494007	0.979387	-1.93973	0.1312	-1.54406	1.99e-15
rs4859422	4	77012600	0.5848	527	0.00764851	0.546387	0.746306	-0.574412	0.1508	9263	0.000435147	1.43671	0.981027	-0.969883	0.1451	-1.54429	1.99e-15
rs34022163	4	77076809	0.6387	527	0.0150546	0.469517	0.599127	-0.391018	0.3088	9263	0.000856503	1.01774	0.963329	-1.15398	0.06759	-1.545	1.99e-15
rs146139511	4	76753603	0.8553	527	0.0109909	0.18236	0.671825	-0.545933	0.198	9263	0.000625304	1.28727	0.97296	-0.999093	0.09543	-1.54503	1.99e-15
rs6848297	4	77073723	0.08982	527	0.00827005	1.69635	0.73123	0.395143	0.9699	9263	0.000470508	0.0377337	0.979517	-1.94338	0.1322	-1.54824	1.99e-15
rs11722957	4	77072530	0.08982	527	0.00827005	1.69635	0.73123	0.395143	0.9723	9263	0.000470508	0.0347238	0.979517	-1.94349	0.1322	-1.54834	1.99e-15
rs59847929	4	77072978	0.08982	527	0.00827005	1.69635	0.73123	0.395143	0.9731	9263	0.000470508	0.0337205	0.979517	-1.94352	0.1322	-1.54838	1.98e-15
rs11932708	4	77073419	0.08982	527	0.00827005	1.69635	0.73123	0.395143	0.9739	9263	0.000470508	0.0327173	0.979517	-1.94355	0.1322	-1.54841	1.98e-15
rs6824251	4	77073544	0.08982	527	0.00827005	1.69635	0.73123	0.395143	0.9754	9263	0.000470508	0.0308364	0.979517	-1.94361	0.1322	-1.54847	1.98e-15
rs60017148	4	77074431	0.08982	527	0.00827005	1.69635	0.73123	0.395143	0.9763	9263	0.000470508	0.0297079	0.979517	-1.94364	0.1322	-1.5485	1.98e-15
rs61294914	4	77074174	0.08982	527	0.00827005	1.69635	0.73123	0.395143	0.9763	9263	0.000470508	0.0297079	0.979517	-1.94364	0.1322	-1.5485	1.98e-15
rs6846685	4	77073674	0.08982	527	0.00827005	1.69635	0.73123	0.395143	0.9763	9263	0.000470508	0.0297079	0.979517	-1.94364	0.1322	-1.5485	1.98e-15
rs11938734	4	77074586	0.08982	527	0.00827005	1.69635	0.73123	0.395143	0.9764	9263	0.000470508	0.0295825	0.979517	-1.94365	0.1322	-1.54851	1.98e-15
rs59105778	4	77074215	0.08982	527	0.00827005	1.69635	0.73123	0.395143	0.9764	9263	0.000470508	0.0295825	0.979517	-1.94365	0.1322	-1.54851	1.98e-15
rs7674984	4	77075016	0.08982	527	0.00827005	1.69635	0.73123	0.395143	0.9765	9263	0.000470508	0.0294571	0.979517	-1.94365	0.1322	-1.54851	1.98e-15
rs11736825	4	77075707	0.08982	527	0.00827005	1.69635	0.73123	0.395143	0.9766	9263	0.000470508	0.0293318	0.979517	-1.94366	0.1322	-1.54851	1.98e-15
rs1465919	4	77076314	0.08982	527	0.00827005	1.69635	0.73123	0.395143	0.9766	9263	0.000470508	0.0293318	0.979517	-1.94366	0.1322	-1.54851	1.98e-15
rs1465920	4	77076451	0.08982	527	0.00827005	1.69635	0.73123	0.395143	0.9766	9263	0.000470508	0.0293318	0.979517	-1.94366	0.1322	-1.54851	1.98e-15
rs4478213	4	77076228	0.08982	527	0.00827005	1.69635	0.73123	0.395143	0.9766	9263	0.000470508	0.0293318	0.979517	-1.94366	0.1322	-1.54851	1.98e-15
rs6856063	4	77075845	0.08982	527	0.00827005	1.69635	0.73123	0.395143	0.9766	9263	0.000470508	0.0293318	0.979517	-1.94366	0.1322	-1.54851	1.98e-15
rs7692202	4	77075537	0.08982	527	0.00827005	1.69635	0.73123	0.395143	0.9766	9263	0.000470508	0.0293318	0.979517	-1.94366	0.1322	-1.54851	1.98e-15
rs1465921	4	77076668	0.08982	527	0.00827005	1.69635	0.73123	0.395143	0.9767	9263	0.000470508	0.0292064	0.979517	-1.94366	0.1322	-1.54852	1.98e-15
rs17001531	4	77077157	0.08982	527	0.00827005	1.69635	0.73123	0.395143	0.9767	9263	0.000470508	0.0292064	0.979517	-1.94366	0.1322	-1.54852	1.98e-15
rs1965813	4	77076342	0.08982	527	0.00827005	1.69635	0.73123	0.395143	0.9767	9263	0.000470508	0.0292064	0.979517	-1.94366	0.1322	-1.54852	1.98e-15
rs55917550	4	77077163	0.08982	527	0.00827005	1.69635	0.73123	0.395143	0.9767	9263	0.000470508	0.0292064	0.979517	-1.94366	0.1322	-1.54852	1.98e-15
rs17001533	4	77077475	0.08982	527	0.00827005	1.69635	0.73123	0.395143	0.9768	9263	0.000470508	0.029081	0.979517	-1.94366	0.1322	-1.54852	1.98e-15
rs747909	4	77078603	0.08982	527	0.00827005	1.69635	0.73123	0.395143	0.9775	9263	0.000470508	0.0282033	0.979517	-1.94369	0.1322	-1.54854	1.98e-15
rs747908	4	77078642	0.08982	527	0.00827005	1.69635	0.73123	0.395143	0.9776	9263	0.000470508	0.0280779	0.979517	-1.94369	0.1322	-1.54855	1.98e-15
rs7675428	4	77075231	0.08982	527	0.00827005	1.69635	0.73123	0.395143	0.9981	9263	0.000470508	0.0023813	0.979517	-1.94407	0.1322	-1.54893	1.98e-15
rs34855591	4	76749001	0.2934	527	0.0217414	1.05069	0.508574	-0.0745007	0.9737	9263	0.00123693	0.0329681	0.94789	-1.47668	0.04573	-1.55118	1.98e-15
rs6824981	4	77076182	0.08982	527	0.00821744	1.69635	0.732483	0.394609	0.9766	9263	0.000467515	0.0293318	0.979645	-1.94678	0.1332	-1.55217	1.98e-15
rs12646166	4	77050293	0.7236	527	0.0177507	0.353652	0.558997	-0.374395	0.3668	9263	0.00100989	0.902484	0.957044	-1.18405	0.05666	-1.55844	1.97e-15
rs7689378	4	77034355	0.7236	527	0.0177507	0.353652	0.558997	-0.374395	0.3669	9263	0.00100989	0.902295	0.957044	-1.18421	0.05666	-1.5586	1.96e-15
rs6824367	4	77075837	0.6387	527	0.0150546	0.469517	0.599127	-0.391018	0.3161	9263	0.000856503	1.0025	0.963329	-1.16881	0.06759	-1.55982	1.96e-15
rs78406257	4	77134283	0.6188	527	0.0140986	0.497552	0.614777	-0.400871	0.2987	9263	0.000802112	1.03923	0.965578	-1.16312	0.07256	-1.56399	1.95e-15
rs1470194	4	77101378	0.3972	527	0.0146553	0.846632	0.605566	-0.248121	0.3953	9263	0.000833787	0.850045	0.964267	-1.31746	0.06958	-1.56558	1.95e-15
rs147841698	4	76833632	0.511	527	0.0231897	0.657281	0.492452	-0.232708	0.6269	9263	0.00131933	0.486095	0.944611	-1.33509	0.04274	-1.56779	1.95e-15
rs17234715	4	77130934	0.997	527	0.00484318	0.00375995	0.822874	-0.865442	0.08134	9263	0.000275543	1.74296	0.987902	-0.706765	0.2674	-1.57221	1.94e-15
rs894244	4	77078293	0.7246	527	0.0150546	0.352318	0.599127	-0.419871	0.3088	9263	0.000856503	1.01774	0.963329	-1.15398	0.06759	-1.57385	1.94e-15
rs71657402	4	77010876	0.7405	527	0.00743722	0.331191	0.751573	-0.655083	0.1388	9263	0.000423126	1.48027	0.981542	-0.920733	0.1501	-1.57582	1.93e-15
rs4859628	4	77106812	0.6527	527	0.0150546	0.450014	0.599127	-0.39639	0.3228	9263	0.000856503	0.98872	0.963329	-1.18203	0.06759	-1.57842	1.93e-15
rs6829172	4	76836434	0.4381	527	0.0231897	0.775406	0.492452	-0.191038	0.7492	9263	0.00131933	0.319694	0.944611	-1.39841	0.04274	-1.58945	1.91e-15
rs1127705	4	77036122	0.98	527	0.0177507	0.0250689	0.558997	-0.409176	0.3668	9263	0.00100989	0.902484	0.957044	-1.18405	0.05666	-1.59322	1.9e-15
rs11734367	4	76986263	0.228	527	0.0137518	1.20553	0.620659	-0.0336598	0.6009	9263	0.00078238	0.523107	0.966396	-1.56433	0.07455	-1.59799	1.89e-15
rs28706514	4	76742883	0.1806	527	0.00454233	1.33891	0.832029	-0.146201	0.2081	9263	0.000258427	1.25881	0.988645	-1.45574	0.2972	-1.60194	1.88e-15
rs6532026	4	76834265	0.4571	527	0.0231897	0.743631	0.492452	-0.202923	0.7524	9263	0.00131933	0.315476	0.944611	-1.39968	0.04274	-1.6026	1.88e-15
rs36081173	4	77074836	0.8693	527	0.0150546	0.164548	0.599127	-0.448945	0.3093	9263	0.000856503	1.01669	0.963329	-1.15501	0.06759	-1.60395	1.88e-15
rs6831345	4	77111755	0.9441	527	0.0164056	0.0701177	0.578322	-0.430335	0.3416	9263	0.000933366	0.951009	0.960169	-1.17736	0.06163	-1.6077	1.87e-15
rs9991187	4	76828769	0.1148	527	0.00640301	1.57698	0.778466	0.214382	0.4785	9263	0.000364286	0.708717	0.984067	-1.82256	0.1809	-1.60818	1.87e-15
rs7688400	4	76830353	0.499	527	0.0237151	0.676064	0.486854	-0.222336	0.7443	9263	0.00134922	0.326164	0.943427	-1.38593	0.04175	-1.60827	1.87e-15
rs111638284	4	76830942	0.498	527	0.0237151	0.67764	0.486854	-0.221817	0.7456	9263	0.00134922	0.324447	0.943427	-1.38646	0.04175	-1.60827	1.87e-15
rs36035650	4	77083350	0.977	527	0.0150546	0.0288302	0.599127	-0.456807	0.3078	9263	0.000856503	1.01985	0.963329	-1.15191	0.06759	-1.60872	1.87e-15
rs4859428	4	77091593	0.9421	527	0.0150546	0.0726307	0.599127	-0.455475	0.3094	9263	0.000856503	1.01648	0.963329	-1.15521	0.06759	-1.61069	1.87e-15
rs34504521	4	77064586	0.1238	527	0.00843293	1.53902	0.72738	0.211589	0.6341	9263	0.000479775	0.475964	0.979122	-1.82362	0.1292	-1.61203	1.86e-15
rs35885521	4	77064589	0.1238	527	0.00843293	1.53902	0.72738	0.211589	0.6341	9263	0.000479775	0.475964	0.979122	-1.82362	0.1292	-1.61203	1.86e-15
rs35914862	4	77064579	0.1238	527	0.00843293	1.53902	0.72738	0.211589	0.6341	9263	0.000479775	0.475964	0.979122	-1.82362	0.1292	-1.61203	1.86e-15
rs13111705	4	77094058	0.976	527	0.0148511	0.0300841	0.602392	-0.460872	0.3097	9263	0.000844922	1.01585	0.963807	-1.16214	0.06859	-1.62301	1.84e-15
rs11725766	4	76810781	0.4681	527	0.00439626	0.725574	0.836547	-0.685413	0.1029	9263	0.000250117	1.63095	0.989006	-0.939815	0.3151	-1.62523	1.84e-15
rs17001210	4	76837098	0.505	527	0.0231897	0.666643	0.492452	-0.229656	0.7431	9263	0.00131933	0.327751	0.944611	-1.39595	0.04274	-1.62561	1.84e-15
rs78105394	4	76831958	0.498	527	0.0231897	0.67764	0.492452	-0.226016	0.754	9263	0.00131933	0.313369	0.944611	-1.40031	0.04274	-1.62632	1.84e-15
rs77010919	4	76837335	0.505	527	0.0231897	0.666643	0.492452	-0.229656	0.745	9263	0.00131933	0.325239	0.944611	-1.39673	0.04274	-1.62638	1.84e-15
rs7691447	4	77119547	0.7275	527	0.0150546	0.348453	0.599127	-0.420683	0.3353	9263	0.000856503	0.963493	0.963329	-1.20575	0.06759	-1.62643	1.84e-15
rs17001208	4	76837026	0.505	527	0.0231897	0.666643	0.492452	-0.229656	0.7453	9263	0.00131933	0.324843	0.944611	-1.39685	0.04274	-1.6265	1.84e-15
rs78046578	4	76836362	0.505	527	0.0231897	0.666643	0.492452	-0.229656	0.7496	9263	0.00131933	0.319167	0.944611	-1.39857	0.04274	-1.62823	1.83e-15
rs1513889	4	76835511	0.505	527	0.0231897	0.666643	0.492452	-0.229656	0.7509	9263	0.00131933	0.317453	0.944611	-1.39909	0.04274	-1.62875	1.83e-15
rs1513888	4	76835658	0.505	527	0.0231897	0.666643	0.492452	-0.229656	0.751	9263	0.00131933	0.317321	0.944611	-1.39913	0.04274	-1.62878	1.83e-15
rs72651348	4	76812403	0.976	527	0.0282542	0.0300841	0.443313	-0.292675	0.8533	9263	0.00160747	0.18491	0.933321	-1.33798	0.03479	-1.63065	1.83e-15
rs72651349	4	76812432	0.976	527	0.0282542	0.0300841	0.443313	-0.292675	0.8533	9263	0.00160747	0.18491	0.933321	-1.33798	0.03479	-1.63065	1.83e-15
rs72651350	4	76814126	0.976	527	0.0282542	0.0300841	0.443313	-0.292675	0.8545	9263	0.00160747	0.18338	0.933321	-1.33824	0.03479	-1.63091	1.83e-15
rs72651351	4	76815541	0.976	527	0.0282542	0.0300841	0.443313	-0.292675	0.8556	9263	0.00160747	0.181978	0.933321	-1.33848	0.03479	-1.63115	1.83e-15
rs56009488	4	76831349	0.5499	527	0.0237151	0.59791	0.486854	-0.246573	0.7437	9263	0.00134922	0.326958	0.943427	-1.38569	0.04175	-1.63226	1.83e-15
rs6825463	4	76834583	0.511	527	0.0231897	0.657281	0.492452	-0.232708	0.7522	9263	0.00131933	0.31574	0.944611	-1.3996	0.04274	-1.63231	1.83e-15
rs140873796	4	76816754	0.9975	527	0.0282542	0.00313329	0.443313	-0.292874	0.8602	9263	0.00160747	0.17612	0.933321	-1.33946	0.03479	-1.63233	1.83e-15
rs7662929	4	76834088	0.511	527	0.0231897	0.657281	0.492452	-0.232708	0.7525	9263	0.00131933	0.315345	0.944611	-1.39972	0.04274	-1.63243	1.82e-15
rs112062522	4	76833751	0.511	527	0.0231897	0.657281	0.492452	-0.232708	0.7526	9263	0.00131933	0.315213	0.944611	-1.39976	0.04274	-1.63247	1.82e-15
rs111685560	4	76833831	0.511	527	0.0231897	0.657281	0.492452	-0.232708	0.7527	9263	0.00131933	0.315081	0.944611	-1.3998	0.04274	-1.63251	1.82e-15
rs7663979	4	76833875	0.511	527	0.0231897	0.657281	0.492452	-0.232708	0.7537	9263	0.00131933	0.313764	0.944611	-1.40019	0.04274	-1.6329	1.82e-15
rs56404624	4	76831106	0.5499	527	0.0237151	0.59791	0.486854	-0.246573	0.7455	9263	0.00134922	0.324579	0.943427	-1.38642	0.04175	-1.63299	1.82e-15
rs13117802	4	77103929	0.9022	527	0.0150546	0.122883	0.599127	-0.452532	0.322	9263	0.000856503	0.990356	0.963329	-1.18047	0.06759	-1.633	1.82e-15
rs149383356	4	76831478	0.5499	527	0.0237151	0.59791	0.486854	-0.246573	0.7457	9263	0.00134922	0.324314	0.943427	-1.3865	0.04175	-1.63307	1.82e-15
rs55701742	4	76831365	0.5499	527	0.0237151	0.59791	0.486854	-0.246573	0.7457	9263	0.00134922	0.324314	0.943427	-1.3865	0.04175	-1.63307	1.82e-15
rs55987976	4	76831563	0.5499	527	0.0237151	0.59791	0.486854	-0.246573	0.7457	9263	0.00134922	0.324314	0.943427	-1.3865	0.04175	-1.63307	1.82e-15
rs78487549	4	76831704	0.5499	527	0.0237151	0.59791	0.486854	-0.246573	0.7457	9263	0.00134922	0.324314	0.943427	-1.3865	0.04175	-1.63307	1.82e-15
rs79064019	4	76831687	0.5499	527	0.0237151	0.59791	0.486854	-0.246573	0.7457	9263	0.00134922	0.324314	0.943427	-1.3865	0.04175	-1.63307	1.82e-15
rs4859629	4	77107068	0.9022	527	0.0150546	0.122883	0.599127	-0.452532	0.3226	9263	0.000856503	0.989129	0.963329	-1.18164	0.06759	-1.63417	1.82e-15
rs151298052	4	76820665	0.9446	527	0.0282542	0.0694895	0.443313	-0.291806	0.8749	9263	0.00160747	0.157438	0.933321	-1.34236	0.03479	-1.63417	1.82e-15
rs4859627	4	77106579	0.9022	527	0.0150546	0.122883	0.599127	-0.452532	0.3228	9263	0.000856503	0.98872	0.963329	-1.18203	0.06759	-1.63456	1.82e-15
rs1441923	4	77103529	0.9022	527	0.0150546	0.122883	0.599127	-0.452532	0.3229	9263	0.000856503	0.988516	0.963329	-1.18222	0.06759	-1.63475	1.82e-15
rs17001588	4	77106137	0.9022	527	0.0150546	0.122883	0.599127	-0.452532	0.3229	9263	0.000856503	0.988516	0.963329	-1.18222	0.06759	-1.63475	1.82e-15
rs4859625	4	77104529	0.9022	527	0.0150546	0.122883	0.599127	-0.452532	0.3229	9263	0.000856503	0.988516	0.963329	-1.18222	0.06759	-1.63475	1.82e-15
rs72857046	4	77105616	0.9022	527	0.0150546	0.122883	0.599127	-0.452532	0.3229	9263	0.000856503	0.988516	0.963329	-1.18222	0.06759	-1.63475	1.82e-15
rs17001589	4	77106221	0.9022	527	0.0150546	0.122883	0.599127	-0.452532	0.323	9263	0.000856503	0.988312	0.963329	-1.18242	0.06759	-1.63495	1.82e-15
rs67917805	4	77106046	0.9022	527	0.0150546	0.122883	0.599127	-0.452532	0.323	9263	0.000856503	0.988312	0.963329	-1.18242	0.06759	-1.63495	1.82e-15
rs17001604	4	77110267	0.977	527	0.0150546	0.0288302	0.599127	-0.456807	0.321	9263	0.000856503	0.992405	0.963329	-1.17851	0.06759	-1.63532	1.82e-15
rs75183318	4	76830881	0.5559	527	0.0237151	0.588942	0.486854	-0.249164	0.7456	9263	0.00134922	0.324447	0.943427	-1.38646	0.04175	-1.63562	1.82e-15
rs75553822	4	76830847	0.5559	527	0.0237151	0.588942	0.486854	-0.249164	0.7456	9263	0.00134922	0.324447	0.943427	-1.38646	0.04175	-1.63562	1.82e-15
rs76474460	4	76830688	0.5559	527	0.0237151	0.588942	0.486854	-0.249164	0.7457	9263	0.00134922	0.324314	0.943427	-1.3865	0.04175	-1.63566	1.82e-15
rs11938543	4	76810314	0.4681	527	0.00438877	0.725574	0.836781	-0.686066	0.1041	9263	0.00024969	1.62529	0.989024	-0.94975	0.3161	-1.63582	1.82e-15
rs111357623	4	76832395	0.52	527	0.0231897	0.643345	0.492452	-0.237171	0.7542	9263	0.00131933	0.313106	0.944611	-1.40038	0.04274	-1.63755	1.82e-15
rs34561768	4	77104088	0.9022	527	0.0150546	0.122883	0.599127	-0.452532	0.325	9263	0.000856503	0.984235	0.963329	-1.18629	0.06759	-1.63882	1.81e-15
rs3866354	4	77109281	0.9022	527	0.0150546	0.122883	0.599127	-0.452532	0.325	9263	0.000856503	0.984235	0.963329	-1.18629	0.06759	-1.63882	1.81e-15
rs2034002	4	77105174	0.976	527	0.0150546	0.0300841	0.599127	-0.456784	0.3229	9263	0.000856503	0.988516	0.963329	-1.18222	0.06759	-1.63901	1.81e-15
rs2034003	4	77105316	0.976	527	0.0150546	0.0300841	0.599127	-0.456784	0.3229	9263	0.000856503	0.988516	0.963329	-1.18222	0.06759	-1.63901	1.81e-15
rs72857048	4	77105911	0.976	527	0.0150546	0.0300841	0.599127	-0.456784	0.3229	9263	0.000856503	0.988516	0.963329	-1.18222	0.06759	-1.63901	1.81e-15
rs35783378	4	77105422	0.977	527	0.0150546	0.0288302	0.599127	-0.456807	0.3229	9263	0.000856503	0.988516	0.963329	-1.18222	0.06759	-1.63903	1.81e-15
rs3866353	4	77109003	0.9022	527	0.0150546	0.122883	0.599127	-0.452532	0.3252	9263	0.000856503	0.983828	0.963329	-1.18667	0.06759	-1.63921	1.81e-15
rs72651360	4	76826695	0.9446	527	0.0282542	0.0694895	0.443313	-0.291806	0.9085	9263	0.00160747	0.114931	0.933321	-1.34777	0.03479	-1.63957	1.81e-15
rs4859631	4	77108794	0.9022	527	0.0150546	0.122883	0.599127	-0.452532	0.3254	9263	0.000856503	0.983422	0.963329	-1.18706	0.06759	-1.63959	1.81e-15
rs72651362	4	76827140	0.9446	527	0.0282542	0.0694895	0.443313	-0.291806	0.9114	9263	0.00160747	0.111273	0.933321	-1.34815	0.03479	-1.63996	1.81e-15
rs10000436	4	76939644	0.477	527	0.00491411	0.711136	0.820745	-0.651943	0.1175	9263	0.000279578	1.56535	0.987727	-0.990039	0.2614	-1.64198	1.81e-15
rs150700840	4	77109643	0.977	527	0.0150546	0.0288302	0.599127	-0.456807	0.3248	9263	0.000856503	0.984642	0.963329	-1.1859	0.06759	-1.64271	1.81e-15
rs3853188	4	77109580	0.977	527	0.0150546	0.0288302	0.599127	-0.456807	0.3249	9263	0.000856503	0.984438	0.963329	-1.1861	0.06759	-1.6429	1.81e-15
rs72154751	4	77109518	0.977	527	0.0150546	0.0288302	0.599127	-0.456807	0.3249	9263	0.000856503	0.984438	0.963329	-1.1861	0.06759	-1.6429	1.81e-15
rs3853189	4	77109701	0.977	527	0.0150546	0.0288302	0.599127	-0.456807	0.325	9263	0.000856503	0.984235	0.963329	-1.18629	0.06759	-1.6431	1.81e-15
rs12641190	4	77098938	0.9022	527	0.0148511	0.122883	0.602392	-0.456597	0.3227	9263	0.000844922	0.988925	0.963807	-1.18816	0.06859	-1.64475	1.8e-15
rs2304814	4	77102006	0.9022	527	0.0148511	0.122883	0.602392	-0.456597	0.3227	9263	0.000844922	0.988925	0.963807	-1.18816	0.06859	-1.64475	1.8e-15
rs894247	4	77100443	0.9022	527	0.0148511	0.122883	0.602392	-0.456597	0.3227	9263	0.000844922	0.988925	0.963807	-1.18816	0.06859	-1.64475	1.8e-15
rs4859624	4	77101748	0.9022	527	0.0148511	0.122883	0.602392	-0.456597	0.3229	9263	0.000844922	0.988516	0.963807	-1.18855	0.06859	-1.64514	1.8e-15
rs1470193	4	77101237	0.9022	527	0.0148511	0.122883	0.602392	-0.456597	0.323	9263	0.000844922	0.988312	0.963807	-1.18874	0.06859	-1.64534	1.8e-15
rs77283424	4	76830745	0.5559	527	0.0231897	0.588942	0.492452	-0.253678	0.7334	9263	0.00131933	0.340606	0.944611	-1.39189	0.04274	-1.64557	1.8e-15
rs13119254	4	77095143	0.9022	527	0.0148511	0.122883	0.602392	-0.456597	0.3235	9263	0.000844922	0.987291	0.963807	-1.18971	0.06859	-1.64631	1.8e-15
rs1513890	4	76835364	0.5459	527	0.0231897	0.603915	0.492452	-0.24928	0.7524	9263	0.00131933	0.315476	0.944611	-1.39968	0.04274	-1.64896	1.8e-15
rs1470191	4	77099744	0.976	527	0.0148511	0.0300841	0.602392	-0.460872	0.3227	9263	0.000844922	0.988925	0.963807	-1.18816	0.06859	-1.64903	1.79e-15
rs1470192	4	77099899	0.976	527	0.0148511	0.0300841	0.602392	-0.460872	0.3227	9263	0.000844922	0.988925	0.963807	-1.18816	0.06859	-1.64903	1.79e-15
rs2053487	4	77097336	0.976	527	0.0148511	0.0300841	0.602392	-0.460872	0.3227	9263	0.000844922	0.988925	0.963807	-1.18816	0.06859	-1.64903	1.79e-15
rs2869854	4	77099673	0.976	527	0.0148511	0.0300841	0.602392	-0.460872	0.3227	9263	0.000844922	0.988925	0.963807	-1.18816	0.06859	-1.64903	1.79e-15
rs34334700	4	77096843	0.976	527	0.0148511	0.0300841	0.602392	-0.460872	0.3227	9263	0.000844922	0.988925	0.963807	-1.18816	0.06859	-1.64903	1.79e-15
rs4452450	4	77099172	0.976	527	0.0148511	0.0300841	0.602392	-0.460872	0.3227	9263	0.000844922	0.988925	0.963807	-1.18816	0.06859	-1.64903	1.79e-15
rs4634246	4	77099230	0.976	527	0.0148511	0.0300841	0.602392	-0.460872	0.3227	9263	0.000844922	0.988925	0.963807	-1.18816	0.06859	-1.64903	1.79e-15
rs6851995	4	77100272	0.977	527	0.0148511	0.0288302	0.602392	-0.460895	0.3227	9263	0.000844922	0.988925	0.963807	-1.18816	0.06859	-1.64905	1.79e-15
rs3796497	4	77096023	0.976	527	0.0148511	0.0300841	0.602392	-0.460872	0.3229	9263	0.000844922	0.988516	0.963807	-1.18855	0.06859	-1.64942	1.79e-15
rs894248	4	77100901	0.976	527	0.0148511	0.0300841	0.602392	-0.460872	0.3229	9263	0.000844922	0.988516	0.963807	-1.18855	0.06859	-1.64942	1.79e-15
rs72651379	4	76848954	0.7156	527	0.0137518	0.364346	0.620659	-0.443465	0.314	9263	0.00078238	1.00686	0.966396	-1.2067	0.07455	-1.65017	1.79e-15
rs1142644	4	76832076	0.5499	527	0.0231897	0.59791	0.492452	-0.251057	0.7539	9263	0.00131933	0.313501	0.944611	-1.40027	0.04274	-1.65132	1.79e-15
rs112729298	4	76832122	0.5499	527	0.0231897	0.59791	0.492452	-0.251057	0.7541	9263	0.00131933	0.313238	0.944611	-1.40034	0.04274	-1.6514	1.79e-15
rs113843875	4	76831994	0.5499	527	0.0231897	0.59791	0.492452	-0.251057	0.7541	9263	0.00131933	0.313238	0.944611	-1.40034	0.04274	-1.6514	1.79e-15
rs112222416	4	76832445	0.5499	527	0.0231897	0.59791	0.492452	-0.251057	0.7542	9263	0.00131933	0.313106	0.944611	-1.40038	0.04274	-1.65144	1.79e-15
rs74878492	4	76832683	0.5499	527	0.0231897	0.59791	0.492452	-0.251057	0.7543	9263	0.00131933	0.312975	0.944611	-1.40042	0.04274	-1.65148	1.79e-15
rs77361062	4	76832589	0.5499	527	0.0231897	0.59791	0.492452	-0.251057	0.7543	9263	0.00131933	0.312975	0.944611	-1.40042	0.04274	-1.65148	1.79e-15
rs2304813	4	77101972	0.9022	527	0.0148511	0.122883	0.602392	-0.456597	0.3262	9263	0.000844922	0.981797	0.963807	-1.19493	0.06859	-1.65152	1.79e-15
rs184399412	4	76838090	0.5669	527	0.0231897	0.572623	0.492452	-0.258346	0.7382	9263	0.00131933	0.334238	0.944611	-1.39392	0.04274	-1.65227	1.79e-15
rs186653473	4	76838091	0.5669	527	0.0231897	0.572623	0.492452	-0.258346	0.7382	9263	0.00131933	0.334238	0.944611	-1.39392	0.04274	-1.65227	1.79e-15
rs57721710	4	76837866	0.5669	527	0.0231897	0.572623	0.492452	-0.258346	0.7391	9263	0.00131933	0.333045	0.944611	-1.3943	0.04274	-1.65264	1.79e-15
rs17001214	4	76838570	0.5669	527	0.0231897	0.572623	0.492452	-0.258346	0.7412	9263	0.00131933	0.330265	0.944611	-1.39517	0.04274	-1.65352	1.79e-15
rs58175528	4	76838638	0.5669	527	0.0231897	0.572623	0.492452	-0.258346	0.7414	9263	0.00131933	0.33	0.944611	-1.39525	0.04274	-1.6536	1.79e-15
rs114836002	4	76838734	0.5669	527	0.0231897	0.572623	0.492452	-0.258346	0.7418	9263	0.00131933	0.329471	0.944611	-1.39542	0.04274	-1.65376	1.79e-15
rs116622151	4	76838739	0.5669	527	0.0231897	0.572623	0.492452	-0.258346	0.7418	9263	0.00131933	0.329471	0.944611	-1.39542	0.04274	-1.65376	1.79e-15
rs61706895	4	76838782	0.5669	527	0.0231897	0.572623	0.492452	-0.258346	0.7419	9263	0.00131933	0.329338	0.944611	-1.39546	0.04274	-1.6538	1.79e-15
rs61664656	4	76838807	0.5669	527	0.0231897	0.572623	0.492452	-0.258346	0.742	9263	0.00131933	0.329206	0.944611	-1.3955	0.04274	-1.65384	1.79e-15
rs78133114	4	76839312	0.5669	527	0.0231897	0.572623	0.492452	-0.258346	0.7436	9263	0.00131933	0.32709	0.944611	-1.39616	0.04274	-1.6545	1.79e-15
rs111427893	4	76840485	0.5669	527	0.0231897	0.572623	0.492452	-0.258346	0.7437	9263	0.00131933	0.326958	0.944611	-1.3962	0.04274	-1.65454	1.79e-15
rs56189214	4	76839345	0.5669	527	0.0231897	0.572623	0.492452	-0.258346	0.7438	9263	0.00131933	0.326825	0.944611	-1.39624	0.04274	-1.65458	1.78e-15
rs56261912	4	76839569	0.5669	527	0.0231897	0.572623	0.492452	-0.258346	0.744	9263	0.00131933	0.326561	0.944611	-1.39632	0.04274	-1.65466	1.78e-15
rs113787092	4	76840335	0.5669	527	0.0231897	0.572623	0.492452	-0.258346	0.7441	9263	0.00131933	0.326429	0.944611	-1.39636	0.04274	-1.6547	1.78e-15
rs77634107	4	76839962	0.5669	527	0.0231897	0.572623	0.492452	-0.258346	0.7443	9263	0.00131933	0.326164	0.944611	-1.39644	0.04274	-1.65479	1.78e-15
rs7663965	4	76833858	0.5659	527	0.0231897	0.5741	0.492452	-0.257928	0.7472	9263	0.00131933	0.322334	0.944611	-1.39761	0.04274	-1.65554	1.78e-15
rs112575109	4	76833863	0.5659	527	0.0231897	0.5741	0.492452	-0.257928	0.7473	9263	0.00131933	0.322202	0.944611	-1.39765	0.04274	-1.65558	1.78e-15
rs17001189	4	76834932	0.5689	527	0.0231897	0.569672	0.492452	-0.259176	0.7523	9263	0.00131933	0.315608	0.944611	-1.39964	0.04274	-1.65882	1.78e-15
rs17001192	4	76834968	0.5689	527	0.0231897	0.569672	0.492452	-0.259176	0.7523	9263	0.00131933	0.315608	0.944611	-1.39964	0.04274	-1.65882	1.78e-15
rs1513891	4	76835193	0.5689	527	0.0231897	0.569672	0.492452	-0.259176	0.7524	9263	0.00131933	0.315476	0.944611	-1.39968	0.04274	-1.65886	1.78e-15
rs4859623	4	77090488	0.482	527	0.0148511	0.703089	0.602392	-0.312253	0.422	9263	0.000844922	0.802956	0.963807	-1.34874	0.06859	-1.661	1.77e-15
rs111330011	4	76838040	0.5669	527	0.0231897	0.572623	0.492452	-0.258346	0.7629	9263	0.00131933	0.301675	0.944611	-1.4037	0.04274	-1.66205	1.77e-15
rs4859423	4	77031022	0.5659	527	0.00827005	0.5741	0.73123	-0.536447	0.1986	9263	0.000470508	1.28555	0.979517	-1.13468	0.1322	-1.67113	1.76e-15
rs76456533	4	77046422	0.1707	527	0.00966808	1.36996	0.699451	0.0552873	0.6016	9263	0.000550046	0.522101	0.976137	-1.73467	0.1103	-1.67938	1.74e-15
rs11938770	4	77076901	0.1188	527	0.0083235	1.55983	0.729963	0.233428	0.9767	9263	0.000473549	0.0292064	0.979387	-1.9405	0.1312	-1.70708	1.69e-15
rs12510869	4	77024534	0.6457	527	0.00821744	0.459744	0.732483	-0.581876	0.1959	9263	0.000467515	1.29332	0.979645	-1.12789	0.1332	-1.70976	1.69e-15
rs139136444	4	76741374	0.1587	527	0.00731732	1.40946	0.754595	0.0471052	0.4784	9263	0.000416304	0.708878	0.981834	-1.7574	0.1531	-1.7103	1.69e-15
rs62321572	4	76751417	0.1018	527	0.00580476	1.63619	0.794919	0.271869	0.6118	9263	0.00033025	0.507506	0.985535	-1.99108	0.2058	-1.71921	1.67e-15
rs3853190	4	77109710	0.9291	527	0.0164056	0.0889772	0.578322	-0.429468	0.4217	9263	0.000933366	0.803475	0.960169	-1.30163	0.06163	-1.7311	1.65e-15
rs113342045	4	76833489	0.9022	527	0.0231897	0.122883	0.492452	-0.335364	0.7542	9263	0.00131933	0.313106	0.944611	-1.40038	0.04274	-1.73575	1.65e-15
rs7656736	4	76981243	0.3398	527	0.0174642	0.954561	0.563004	-0.157415	0.964	9263	0.000993589	0.0451346	0.957708	-1.5806	0.05765	-1.73802	1.64e-15
rs17001640	4	77124745	0.1417	527	0.00883867	1.46949	0.717963	0.142326	0.8023	9263	0.000502858	0.250372	0.978139	-1.88087	0.1223	-1.73855	1.64e-15
rs75725217	4	77030714	0.1248	527	0.00827005	1.53493	0.73123	0.204447	0.9765	9263	0.000470508	0.0294571	0.979517	-1.94365	0.1322	-1.7392	1.64e-15
rs905955	4	76736430	0.09381	527	0.00464325	1.67563	0.828935	0.280864	0.5196	9263	0.000264169	0.643962	0.988395	-2.02324	0.2863	-1.74238	1.63e-15
rs13136760	4	77027237	0.7774	527	0.00837778	0.282709	0.728679	-0.623107	0.1976	9263	0.000476637	1.28842	0.979256	-1.12494	0.1302	-1.74805	1.63e-15
rs72864159	4	76838221	0.5788	527	0.0156988	0.555138	0.589023	-0.353847	0.4824	9263	0.000893153	0.702448	0.96182	-1.39542	0.06461	-1.74927	1.62e-15
rs7670483	4	77011190	0.1497	527	0.00883867	1.44059	0.717963	0.112138	0.7576	9263	0.000502858	0.308634	0.978139	-1.86495	0.1223	-1.75281	1.62e-15
rs61693363	4	77002934	0.1577	527	0.00871632	1.41285	0.720777	0.0815149	0.6921	9263	0.000495897	0.396007	0.978435	-1.84163	0.1243	-1.76012	1.61e-15
rs13130116	4	77025840	0.7774	527	0.00821744	0.282709	0.732483	-0.630015	0.1974	9263	0.000467515	1.28899	0.979645	-1.13336	0.1332	-1.76337	1.6e-15
rs17001409	4	77029413	0.7774	527	0.00821744	0.282709	0.732483	-0.630015	0.1976	9263	0.000467515	1.28842	0.979645	-1.13409	0.1332	-1.7641	1.6e-15
rs1550556	4	77094541	0.7964	527	0.0144632	0.258009	0.608713	-0.448896	0.3917	9263	0.000822858	0.856538	0.964719	-1.31832	0.07058	-1.76721	1.59e-15
rs111451617	4	77109233	0.5639	527	0.0204752	0.577058	0.523558	-0.283533	0.8783	9263	0.0011649	0.153125	0.950775	-1.49453	0.04871	-1.77807	1.58e-15
rs6531940	4	76741116	0.2505	527	0.00455119	1.14914	0.831756	-0.341998	0.2053	9263	0.000258931	1.2666	0.988623	-1.44507	0.2962	-1.78707	1.56e-15
rs13111888	4	77131294	0.1038	527	0.00612057	1.6267	0.786148	0.268904	0.847	9263	0.000348218	0.192948	0.98476	-2.07357	0.1918	-1.80467	1.54e-15
rs34678114	4	77075642	0.1467	527	0.00843293	1.45129	0.72738	0.116178	0.9613	9263	0.000479775	0.0485223	0.979122	-1.93337	0.1292	-1.8172	1.52e-15
rs57928417	4	77078854	0.1457	527	0.00837778	1.45489	0.728679	0.118972	0.9786	9263	0.000476637	0.0268241	0.979256	-1.93739	0.1302	-1.81841	1.52e-15
rs894246	4	77079502	0.1457	527	0.00837778	1.45489	0.728679	0.118972	0.9803	9263	0.000476637	0.0246928	0.979256	-1.93744	0.1302	-1.81847	1.52e-15
rs6532240	4	77124196	0.7305	527	0.0208824	0.34446	0.518643	-0.334804	0.8738	9263	0.00118806	0.158834	0.949845	-1.48434	0.04771	-1.81915	1.51e-15
rs79424612	4	77070281	0.1467	527	0.00837778	1.45129	0.728679	0.115158	0.9658	9263	0.000476637	0.0428765	0.979256	-1.93684	0.1302	-1.82168	1.51e-15
rs3806733	4	77069679	0.1467	527	0.00837778	1.45129	0.728679	0.115158	0.9664	9263	0.000476637	0.0421238	0.979256	-1.93687	0.1302	-1.82171	1.51e-15
rs3806731	4	77069783	0.1467	527	0.00837778	1.45129	0.728679	0.115158	0.9668	9263	0.000476637	0.041622	0.979256	-1.93689	0.1302	-1.82173	1.51e-15
rs3806729	4	77069950	0.1467	527	0.00837778	1.45129	0.728679	0.115158	0.9674	9263	0.000476637	0.0408694	0.979256	-1.93692	0.1302	-1.82176	1.51e-15
rs3806728	4	77069959	0.1467	527	0.00837778	1.45129	0.728679	0.115158	0.9675	9263	0.000476637	0.040744	0.979256	-1.93693	0.1302	-1.82177	1.51e-15
rs6846711	4	77070133	0.1467	527	0.00837778	1.45129	0.728679	0.115158	0.9678	9263	0.000476637	0.0403677	0.979256	-1.93694	0.1302	-1.82178	1.51e-15
rs61123262	4	77070346	0.1467	527	0.00837778	1.45129	0.728679	0.115158	0.9682	9263	0.000476637	0.0398659	0.979256	-1.93696	0.1302	-1.8218	1.51e-15
rs7668869	4	77070577	0.1467	527	0.00837778	1.45129	0.728679	0.115158	0.9687	9263	0.000476637	0.0392388	0.979256	-1.93698	0.1302	-1.82183	1.51e-15
rs6532227	4	77071025	0.1467	527	0.00837778	1.45129	0.728679	0.115158	0.9695	9263	0.000476637	0.0382354	0.979256	-1.93702	0.1302	-1.82187	1.51e-15
rs60527933	4	77071148	0.1467	527	0.00837778	1.45129	0.728679	0.115158	0.9697	9263	0.000476637	0.0379846	0.979256	-1.93703	0.1302	-1.82187	1.51e-15
rs58822235	4	77071667	0.1467	527	0.00837778	1.45129	0.728679	0.115158	0.9707	9263	0.000476637	0.0367304	0.979256	-1.93708	0.1302	-1.82192	1.51e-15
rs60671651	4	77071701	0.1467	527	0.00837778	1.45129	0.728679	0.115158	0.9707	9263	0.000476637	0.0367304	0.979256	-1.93708	0.1302	-1.82192	1.51e-15
rs59786688	4	77074576	0.1467	527	0.00837778	1.45129	0.728679	0.115158	0.9764	9263	0.000476637	0.0295825	0.979256	-1.93731	0.1302	-1.82215	1.51e-15
rs6532226	4	77070915	0.1467	527	0.00837778	1.45129	0.728679	0.115158	0.9908	9263	0.000476637	0.0115307	0.979256	-1.93767	0.1302	-1.82252	1.51e-15
rs7696379	4	77075277	0.1467	527	0.00837778	1.45129	0.728679	0.115158	0.9982	9263	0.000476637	0.00225597	0.979256	-1.93774	0.1302	-1.82258	1.51e-15
rs6532225	4	77070726	0.1467	527	0.0083235	1.45129	0.729963	0.114138	0.9689	9263	0.000473549	0.0389879	0.979387	-1.94018	0.1312	-1.82604	1.5e-15
rs6834223	4	76974985	0.3842	527	0.00534746	0.870184	0.807973	-0.519153	0.1896	9263	0.000304233	1.31176	0.986659	-1.30957	0.2306	-1.82872	1.5e-15
rs62299341	4	77039531	0.1507	527	0.0083235	1.43706	0.729963	0.0991441	0.9759	9263	0.000473549	0.0302095	0.979387	-1.94048	0.1312	-1.84133	1.48e-15
rs6532189	4	77021433	0.8603	527	0.00472378	0.175992	0.826483	-0.862941	0.1146	9263	0.00026875	1.57785	0.988197	-0.989569	0.2783	-1.85251	1.46e-15
rs111577590	4	77127383	0.5639	527	0.0180474	0.577058	0.554906	-0.312344	0.9156	9263	0.00102677	0.105978	0.956357	-1.56049	0.05567	-1.87283	1.43e-15
rs13115160	4	76825831	0.8373	527	0.0038768	0.205348	0.853022	-0.940752	0.09466	9263	0.000220563	1.67131	0.990292	-0.934337	0.4274	-1.87509	1.43e-15
rs143546854	4	77066523	0.1607	527	0.0083235	1.40272	0.729963	0.0635495	0.9806	9263	0.000473549	0.0243167	0.979387	-1.94063	0.1312	-1.87708	1.43e-15
rs12643456	4	76745593	0.1816	527	0.00383294	1.33584	0.854443	-0.201226	0.2561	9263	0.000218067	1.13566	0.990401	-1.68439	0.4503	-1.88561	1.42e-15
rs5005111	4	76986204	0.6826	527	0.00534746	0.408918	0.807973	-0.757508	0.1497	9263	0.000304233	1.44059	0.986659	-1.13464	0.2306	-1.89215	1.41e-15
rs75049385	4	76999609	0.499	527	0.00860375	0.676064	0.723385	-0.477249	0.3083	9263	0.000489494	1.0188	0.978708	-1.41679	0.1262	-1.89404	1.4e-15
rs12651276	4	76930869	0.3862	527	0.00651597	0.866529	0.775435	-0.455669	0.2622	9263	0.000370713	1.12121	0.983791	-1.44273	0.1769	-1.8984	1.4e-15
rs11097233	4	77025136	0.8174	527	0.0134231	0.23089	0.626338	-0.475507	0.4533	9263	0.000763681	0.749925	0.967173	-1.43629	0.07654	-1.91179	1.38e-15
rs138642414	4	77058795	0.1866	527	0.00821744	1.3207	0.732483	-0.0204658	0.7629	9263	0.000467515	0.301675	0.979645	-1.90263	0.1332	-1.92309	1.36e-15
rs62300616	4	77058788	0.1866	527	0.00821744	1.3207	0.732483	-0.0204658	0.7629	9263	0.000467515	0.301675	0.979645	-1.90263	0.1332	-1.92309	1.36e-15
rs13116688	4	76812673	0.1846	527	0.00609637	1.32672	0.786813	-0.0803203	0.4784	9263	0.000346841	0.708878	0.984819	-1.84641	0.1928	-1.92673	1.36e-15
rs7675107	4	77037782	0.1766	527	0.0083235	1.3513	0.729963	0.0118607	0.9757	9263	0.000473549	0.0304602	0.979387	-1.94047	0.1312	-1.92861	1.36e-15
rs62318923	4	77032828	0.1846	527	0.00827005	1.32672	0.73123	-0.0133958	0.9152	9263	0.000470508	0.106482	0.979517	-1.93852	0.1322	-1.95192	1.33e-15
rs79306346	4	77041612	0.1866	527	0.0083235	1.3207	0.729963	-0.0179753	0.9277	9263	0.000473549	0.090739	0.979387	-1.93689	0.1312	-1.95487	1.32e-15
rs60628055	4	77041638	0.1866	527	0.0083235	1.3207	0.729963	-0.0179753	0.9278	9263	0.000473549	0.0906131	0.979387	-1.9369	0.1312	-1.95488	1.32e-15
rs62299352	4	77041644	0.1866	527	0.0083235	1.3207	0.729963	-0.0179753	0.9278	9263	0.000473549	0.0906131	0.979387	-1.9369	0.1312	-1.95488	1.32e-15
rs7692789	4	77045728	0.1866	527	0.0083235	1.3207	0.729963	-0.0179753	0.9303	9263	0.000473549	0.0874674	0.979387	-1.93718	0.1312	-1.95515	1.32e-15
rs56674401	4	77032797	0.1866	527	0.0083235	1.3207	0.729963	-0.0179753	0.9399	9263	0.000473549	0.0753956	0.979387	-1.93814	0.1312	-1.95611	1.32e-15
rs58305323	4	77051336	0.1866	527	0.0083235	1.3207	0.729963	-0.0179753	0.95	9263	0.000473549	0.0627068	0.979387	-1.939	0.1312	-1.95697	1.32e-15
rs62318924	4	77032865	0.1866	527	0.0083235	1.3207	0.729963	-0.0179753	0.9586	9263	0.000473549	0.0519105	0.979387	-1.9396	0.1312	-1.95758	1.32e-15
rs77152861	4	77054622	0.1866	527	0.0083235	1.3207	0.729963	-0.0179753	0.964	9263	0.000473549	0.0451346	0.979387	-1.93992	0.1312	-1.9579	1.32e-15
rs58510808	4	77032726	0.1866	527	0.0083235	1.3207	0.729963	-0.0179753	0.9667	9263	0.000473549	0.0417475	0.979387	-1.94007	0.1312	-1.95804	1.32e-15
rs62318926	4	77033284	0.1866	527	0.0083235	1.3207	0.729963	-0.0179753	0.9748	9263	0.000473549	0.0315888	0.979387	-1.94043	0.1312	-1.95841	1.32e-15
rs62318927	4	77033327	0.1866	527	0.0083235	1.3207	0.729963	-0.0179753	0.9748	9263	0.000473549	0.0315888	0.979387	-1.94043	0.1312	-1.95841	1.32e-15
rs62318928	4	77033331	0.1866	527	0.0083235	1.3207	0.729963	-0.0179753	0.9748	9263	0.000473549	0.0315888	0.979387	-1.94043	0.1312	-1.95841	1.32e-15
rs62318929	4	77033721	0.1866	527	0.0083235	1.3207	0.729963	-0.0179753	0.9748	9263	0.000473549	0.0315888	0.979387	-1.94043	0.1312	-1.95841	1.32e-15
rs59789355	4	77034020	0.1866	527	0.0083235	1.3207	0.729963	-0.0179753	0.9749	9263	0.000473549	0.0314634	0.979387	-1.94044	0.1312	-1.95841	1.32e-15
rs60610578	4	77034013	0.1866	527	0.0083235	1.3207	0.729963	-0.0179753	0.9749	9263	0.000473549	0.0314634	0.979387	-1.94044	0.1312	-1.95841	1.32e-15
rs62318925	4	77033186	0.1866	527	0.0083235	1.3207	0.729963	-0.0179753	0.9749	9263	0.000473549	0.0314634	0.979387	-1.94044	0.1312	-1.95841	1.32e-15
rs17001422	4	77034390	0.1866	527	0.0083235	1.3207	0.729963	-0.0179753	0.975	9263	0.000473549	0.031338	0.979387	-1.94044	0.1312	-1.95842	1.32e-15
rs17001424	4	77034461	0.1866	527	0.0083235	1.3207	0.729963	-0.0179753	0.975	9263	0.000473549	0.031338	0.979387	-1.94044	0.1312	-1.95842	1.32e-15
rs33997696	4	77034336	0.1866	527	0.0083235	1.3207	0.729963	-0.0179753	0.975	9263	0.000473549	0.031338	0.979387	-1.94044	0.1312	-1.95842	1.32e-15
rs10654	4	77035895	0.1866	527	0.0083235	1.3207	0.729963	-0.0179753	0.9751	9263	0.000473549	0.0312126	0.979387	-1.94044	0.1312	-1.95842	1.32e-15
rs7664821	4	77034769	0.1866	527	0.0083235	1.3207	0.729963	-0.0179753	0.9751	9263	0.000473549	0.0312126	0.979387	-1.94044	0.1312	-1.95842	1.32e-15
rs7666848	4	77035042	0.1866	527	0.0083235	1.3207	0.729963	-0.0179753	0.9751	9263	0.000473549	0.0312126	0.979387	-1.94044	0.1312	-1.95842	1.32e-15
rs7690763	4	77035079	0.1866	527	0.0083235	1.3207	0.729963	-0.0179753	0.9751	9263	0.000473549	0.0312126	0.979387	-1.94044	0.1312	-1.95842	1.32e-15
rs60387070	4	77032495	0.1866	527	0.0083235	1.3207	0.729963	-0.0179753	0.9752	9263	0.000473549	0.0310872	0.979387	-1.94045	0.1312	-1.95842	1.32e-15
rs7695601	4	77034997	0.1866	527	0.0083235	1.3207	0.729963	-0.0179753	0.9752	9263	0.000473549	0.0310872	0.979387	-1.94045	0.1312	-1.95842	1.32e-15
rs4408983	4	77035677	0.1866	527	0.0083235	1.3207	0.729963	-0.0179753	0.9753	9263	0.000473549	0.0309618	0.979387	-1.94045	0.1312	-1.95843	1.32e-15
rs57268096	4	77032276	0.1866	527	0.0083235	1.3207	0.729963	-0.0179753	0.9753	9263	0.000473549	0.0309618	0.979387	-1.94045	0.1312	-1.95843	1.32e-15
rs75599006	4	77035331	0.1866	527	0.0083235	1.3207	0.729963	-0.0179753	0.9753	9263	0.000473549	0.0309618	0.979387	-1.94045	0.1312	-1.95843	1.32e-15
rs79032564	4	77035446	0.1866	527	0.0083235	1.3207	0.729963	-0.0179753	0.9753	9263	0.000473549	0.0309618	0.979387	-1.94045	0.1312	-1.95843	1.32e-15
rs4403073	4	77035716	0.1866	527	0.0083235	1.3207	0.729963	-0.0179753	0.9754	9263	0.000473549	0.0308364	0.979387	-1.94046	0.1312	-1.95843	1.32e-15
rs56670659	4	77032162	0.1866	527	0.0083235	1.3207	0.729963	-0.0179753	0.9754	9263	0.000473549	0.0308364	0.979387	-1.94046	0.1312	-1.95843	1.32e-15
rs1127695	4	77036369	0.1866	527	0.0083235	1.3207	0.729963	-0.0179753	0.9755	9263	0.000473549	0.030711	0.979387	-1.94046	0.1312	-1.95844	1.32e-15
rs17001433	4	77036406	0.1866	527	0.0083235	1.3207	0.729963	-0.0179753	0.9755	9263	0.000473549	0.030711	0.979387	-1.94046	0.1312	-1.95844	1.32e-15
rs10518144	4	77037031	0.1866	527	0.0083235	1.3207	0.729963	-0.0179753	0.9756	9263	0.000473549	0.0305856	0.979387	-1.94046	0.1312	-1.95844	1.32e-15
rs7679611	4	77037525	0.1866	527	0.0083235	1.3207	0.729963	-0.0179753	0.9757	9263	0.000473549	0.0304602	0.979387	-1.94047	0.1312	-1.95844	1.32e-15
rs6532201	4	77038974	0.1866	527	0.0083235	1.3207	0.729963	-0.0179753	0.9758	9263	0.000473549	0.0303349	0.979387	-1.94047	0.1312	-1.95845	1.32e-15
rs6840007	4	77039193	0.1866	527	0.0083235	1.3207	0.729963	-0.0179753	0.9758	9263	0.000473549	0.0303349	0.979387	-1.94047	0.1312	-1.95845	1.32e-15
rs11726372	4	77038662	0.1866	527	0.0083235	1.3207	0.729963	-0.0179753	0.9759	9263	0.000473549	0.0302095	0.979387	-1.94048	0.1312	-1.95845	1.32e-15
rs7657846	4	77038807	0.1866	527	0.0083235	1.3207	0.729963	-0.0179753	0.9759	9263	0.000473549	0.0302095	0.979387	-1.94048	0.1312	-1.95845	1.32e-15
rs57960366	4	77040487	0.1866	527	0.0083235	1.3207	0.729963	-0.0179753	0.9761	9263	0.000473549	0.0299587	0.979387	-1.94048	0.1312	-1.95846	1.32e-15
rs58319866	4	77041008	0.1866	527	0.0083235	1.3207	0.729963	-0.0179753	0.9761	9263	0.000473549	0.0299587	0.979387	-1.94048	0.1312	-1.95846	1.32e-15
rs61369069	4	77040411	0.1866	527	0.0083235	1.3207	0.729963	-0.0179753	0.9761	9263	0.000473549	0.0299587	0.979387	-1.94048	0.1312	-1.95846	1.32e-15
rs62299348	4	77041254	0.1866	527	0.0083235	1.3207	0.729963	-0.0179753	0.9761	9263	0.000473549	0.0299587	0.979387	-1.94048	0.1312	-1.95846	1.32e-15
rs62299349	4	77041450	0.1866	527	0.0083235	1.3207	0.729963	-0.0179753	0.9761	9263	0.000473549	0.0299587	0.979387	-1.94048	0.1312	-1.95846	1.32e-15
rs62299350	4	77041457	0.1866	527	0.0083235	1.3207	0.729963	-0.0179753	0.9761	9263	0.000473549	0.0299587	0.979387	-1.94048	0.1312	-1.95846	1.32e-15
rs41498548	4	77043213	0.1866	527	0.0083235	1.3207	0.729963	-0.0179753	0.9762	9263	0.000473549	0.0298333	0.979387	-1.94049	0.1312	-1.95846	1.32e-15
rs56669417	4	77043803	0.1866	527	0.0083235	1.3207	0.729963	-0.0179753	0.9762	9263	0.000473549	0.0298333	0.979387	-1.94049	0.1312	-1.95846	1.32e-15
rs61099048	4	77041727	0.1866	527	0.0083235	1.3207	0.729963	-0.0179753	0.9762	9263	0.000473549	0.0298333	0.979387	-1.94049	0.1312	-1.95846	1.32e-15
rs62299354	4	77042781	0.1866	527	0.0083235	1.3207	0.729963	-0.0179753	0.9762	9263	0.000473549	0.0298333	0.979387	-1.94049	0.1312	-1.95846	1.32e-15
rs62299355	4	77042789	0.1866	527	0.0083235	1.3207	0.729963	-0.0179753	0.9762	9263	0.000473549	0.0298333	0.979387	-1.94049	0.1312	-1.95846	1.32e-15
rs11725358	4	77044603	0.1866	527	0.0083235	1.3207	0.729963	-0.0179753	0.9763	9263	0.000473549	0.0297079	0.979387	-1.94049	0.1312	-1.95847	1.32e-15
rs56788469	4	77043450	0.1866	527	0.0083235	1.3207	0.729963	-0.0179753	0.9763	9263	0.000473549	0.0297079	0.979387	-1.94049	0.1312	-1.95847	1.32e-15
rs56887664	4	77044237	0.1866	527	0.0083235	1.3207	0.729963	-0.0179753	0.9763	9263	0.000473549	0.0297079	0.979387	-1.94049	0.1312	-1.95847	1.32e-15
rs58127619	4	77044391	0.1866	527	0.0083235	1.3207	0.729963	-0.0179753	0.9763	9263	0.000473549	0.0297079	0.979387	-1.94049	0.1312	-1.95847	1.32e-15
rs60573877	4	77044434	0.1866	527	0.0083235	1.3207	0.729963	-0.0179753	0.9763	9263	0.000473549	0.0297079	0.979387	-1.94049	0.1312	-1.95847	1.32e-15
rs11729637	4	77044811	0.1866	527	0.0083235	1.3207	0.729963	-0.0179753	0.9764	9263	0.000473549	0.0295825	0.979387	-1.94049	0.1312	-1.95847	1.32e-15
rs11733489	4	77045004	0.1866	527	0.0083235	1.3207	0.729963	-0.0179753	0.9764	9263	0.000473549	0.0295825	0.979387	-1.94049	0.1312	-1.95847	1.32e-15
rs7668507	4	77045594	0.1866	527	0.0083235	1.3207	0.729963	-0.0179753	0.9766	9263	0.000473549	0.0293318	0.979387	-1.9405	0.1312	-1.95848	1.32e-15
rs7697701	4	77045762	0.1866	527	0.0083235	1.3207	0.729963	-0.0179753	0.9766	9263	0.000473549	0.0293318	0.979387	-1.9405	0.1312	-1.95848	1.32e-15
rs10567712	4	77045985	0.1866	527	0.0083235	1.3207	0.729963	-0.0179753	0.9767	9263	0.000473549	0.0292064	0.979387	-1.9405	0.1312	-1.95848	1.32e-15
rs7693762	4	77046214	0.1866	527	0.0083235	1.3207	0.729963	-0.0179753	0.9767	9263	0.000473549	0.0292064	0.979387	-1.9405	0.1312	-1.95848	1.32e-15
rs11727718	4	77047504	0.1866	527	0.0083235	1.3207	0.729963	-0.0179753	0.977	9263	0.000473549	0.0288302	0.979387	-1.94051	0.1312	-1.95849	1.32e-15
rs11729695	4	77047268	0.1866	527	0.0083235	1.3207	0.729963	-0.0179753	0.977	9263	0.000473549	0.0288302	0.979387	-1.94051	0.1312	-1.95849	1.32e-15
rs56985043	4	77047578	0.1866	527	0.0083235	1.3207	0.729963	-0.0179753	0.977	9263	0.000473549	0.0288302	0.979387	-1.94051	0.1312	-1.95849	1.32e-15
rs58911257	4	77047845	0.1866	527	0.0083235	1.3207	0.729963	-0.0179753	0.977	9263	0.000473549	0.0288302	0.979387	-1.94051	0.1312	-1.95849	1.32e-15
rs7686870	4	77048564	0.1866	527	0.0083235	1.3207	0.729963	-0.0179753	0.9772	9263	0.000473549	0.0285795	0.979387	-1.94052	0.1312	-1.9585	1.32e-15
rs7688452	4	77048685	0.1866	527	0.0083235	1.3207	0.729963	-0.0179753	0.9772	9263	0.000473549	0.0285795	0.979387	-1.94052	0.1312	-1.9585	1.32e-15
rs62300565	4	77049270	0.1866	527	0.0083235	1.3207	0.729963	-0.0179753	0.9774	9263	0.000473549	0.0283287	0.979387	-1.94053	0.1312	-1.9585	1.32e-15
rs59927725	4	77049803	0.1866	527	0.0083235	1.3207	0.729963	-0.0179753	0.9775	9263	0.000473549	0.0282033	0.979387	-1.94053	0.1312	-1.95851	1.32e-15
rs80278496	4	77049520	0.1866	527	0.0083235	1.3207	0.729963	-0.0179753	0.9775	9263	0.000473549	0.0282033	0.979387	-1.94053	0.1312	-1.95851	1.32e-15
rs58247315	4	77050177	0.1866	527	0.0083235	1.3207	0.729963	-0.0179753	0.9776	9263	0.000473549	0.0280779	0.979387	-1.94054	0.1312	-1.95851	1.32e-15
rs58728245	4	77050138	0.1866	527	0.0083235	1.3207	0.729963	-0.0179753	0.9776	9263	0.000473549	0.0280779	0.979387	-1.94054	0.1312	-1.95851	1.32e-15
rs56923677	4	77050308	0.1866	527	0.0083235	1.3207	0.729963	-0.0179753	0.9777	9263	0.000473549	0.0279525	0.979387	-1.94054	0.1312	-1.95851	1.32e-15
rs62300570	4	77050623	0.1866	527	0.0083235	1.3207	0.729963	-0.0179753	0.9777	9263	0.000473549	0.0279525	0.979387	-1.94054	0.1312	-1.95851	1.32e-15
rs35040945	4	77051189	0.1866	527	0.0083235	1.3207	0.729963	-0.0179753	0.9779	9263	0.000473549	0.0277018	0.979387	-1.94055	0.1312	-1.95852	1.32e-15
rs57765272	4	77051703	0.1866	527	0.0083235	1.3207	0.729963	-0.0179753	0.978	9263	0.000473549	0.0275764	0.979387	-1.94055	0.1312	-1.95852	1.32e-15
rs60523248	4	77052288	0.1866	527	0.0083235	1.3207	0.729963	-0.0179753	0.9781	9263	0.000473549	0.027451	0.979387	-1.94055	0.1312	-1.95853	1.32e-15
rs62300572	4	77052031	0.1866	527	0.0083235	1.3207	0.729963	-0.0179753	0.9781	9263	0.000473549	0.027451	0.979387	-1.94055	0.1312	-1.95853	1.32e-15
rs59420212	4	77052828	0.1866	527	0.0083235	1.3207	0.729963	-0.0179753	0.9782	9263	0.000473549	0.0273256	0.979387	-1.94056	0.1312	-1.95853	1.32e-15
rs7667810	4	77053128	0.1866	527	0.0083235	1.3207	0.729963	-0.0179753	0.9783	9263	0.000473549	0.0272003	0.979387	-1.94056	0.1312	-1.95853	1.32e-15
rs7668038	4	77053271	0.1866	527	0.0083235	1.3207	0.729963	-0.0179753	0.9784	9263	0.000473549	0.0270749	0.979387	-1.94056	0.1312	-1.95854	1.32e-15
rs7698392	4	77053558	0.1866	527	0.0083235	1.3207	0.729963	-0.0179753	0.9784	9263	0.000473549	0.0270749	0.979387	-1.94056	0.1312	-1.95854	1.32e-15
rs11729776	4	77054032	0.1866	527	0.0083235	1.3207	0.729963	-0.0179753	0.9786	9263	0.000473549	0.0268241	0.979387	-1.94057	0.1312	-1.95854	1.32e-15
rs11729810	4	77054144	0.1866	527	0.0083235	1.3207	0.729963	-0.0179753	0.9786	9263	0.000473549	0.0268241	0.979387	-1.94057	0.1312	-1.95854	1.32e-15
rs11730695	4	77054297	0.1866	527	0.0083235	1.3207	0.729963	-0.0179753	0.9786	9263	0.000473549	0.0268241	0.979387	-1.94057	0.1312	-1.95854	1.32e-15
rs11730696	4	77054299	0.1866	527	0.0083235	1.3207	0.729963	-0.0179753	0.9786	9263	0.000473549	0.0268241	0.979387	-1.94057	0.1312	-1.95854	1.32e-15
rs79253246	4	77054885	0.1866	527	0.0083235	1.3207	0.729963	-0.0179753	0.9788	9263	0.000473549	0.0265734	0.979387	-1.94058	0.1312	-1.95855	1.32e-15
rs79860213	4	77054850	0.1866	527	0.0083235	1.3207	0.729963	-0.0179753	0.9788	9263	0.000473549	0.0265734	0.979387	-1.94058	0.1312	-1.95855	1.32e-15
rs11097244	4	77055474	0.1866	527	0.0083235	1.3207	0.729963	-0.0179753	0.9789	9263	0.000473549	0.026448	0.979387	-1.94058	0.1312	-1.95855	1.32e-15
rs58528289	4	77056062	0.1866	527	0.0083235	1.3207	0.729963	-0.0179753	0.979	9263	0.000473549	0.0263226	0.979387	-1.94058	0.1312	-1.95856	1.32e-15
rs61360019	4	77055923	0.1866	527	0.0083235	1.3207	0.729963	-0.0179753	0.979	9263	0.000473549	0.0263226	0.979387	-1.94058	0.1312	-1.95856	1.32e-15
rs62300609	4	77056464	0.1866	527	0.0083235	1.3207	0.729963	-0.0179753	0.9791	9263	0.000473549	0.0261973	0.979387	-1.94059	0.1312	-1.95856	1.32e-15
rs62300610	4	77056498	0.1866	527	0.0083235	1.3207	0.729963	-0.0179753	0.9791	9263	0.000473549	0.0261973	0.979387	-1.94059	0.1312	-1.95856	1.32e-15
rs62300611	4	77056731	0.1866	527	0.0083235	1.3207	0.729963	-0.0179753	0.9792	9263	0.000473549	0.0260719	0.979387	-1.94059	0.1312	-1.95856	1.32e-15
rs28479255	4	77056981	0.1866	527	0.0083235	1.3207	0.729963	-0.0179753	0.9793	9263	0.000473549	0.0259465	0.979387	-1.94059	0.1312	-1.95857	1.32e-15
rs11558468	4	77057501	0.1866	527	0.0083235	1.3207	0.729963	-0.0179753	0.9794	9263	0.000473549	0.0258211	0.979387	-1.9406	0.1312	-1.95857	1.32e-15
rs9918072	4	77057884	0.1866	527	0.0083235	1.3207	0.729963	-0.0179753	0.9794	9263	0.000473549	0.0258211	0.979387	-1.9406	0.1312	-1.95857	1.32e-15
rs61662067	4	77058134	0.1866	527	0.0083235	1.3207	0.729963	-0.0179753	0.9795	9263	0.000473549	0.0256958	0.979387	-1.9406	0.1312	-1.95857	1.32e-15
rs59084193	4	77058318	0.1866	527	0.0083235	1.3207	0.729963	-0.0179753	0.9796	9263	0.000473549	0.0255704	0.979387	-1.9406	0.1312	-1.95858	1.32e-15
rs59850201	4	77058251	0.1866	527	0.0083235	1.3207	0.729963	-0.0179753	0.9796	9263	0.000473549	0.0255704	0.979387	-1.9406	0.1312	-1.95858	1.32e-15
rs4481255	4	77059514	0.1866	527	0.0083235	1.3207	0.729963	-0.0179753	0.9798	9263	0.000473549	0.0253197	0.979387	-1.94061	0.1312	-1.95858	1.32e-15
rs4597859	4	77059421	0.1866	527	0.0083235	1.3207	0.729963	-0.0179753	0.9798	9263	0.000473549	0.0253197	0.979387	-1.94061	0.1312	-1.95858	1.32e-15
rs9917853	4	77059807	0.1866	527	0.0083235	1.3207	0.729963	-0.0179753	0.9798	9263	0.000473549	0.0253197	0.979387	-1.94061	0.1312	-1.95858	1.32e-15
rs60913446	4	77061130	0.1866	527	0.0083235	1.3207	0.729963	-0.0179753	0.9799	9263	0.000473549	0.0251943	0.979387	-1.94061	0.1312	-1.95859	1.32e-15
rs62300621	4	77060503	0.1866	527	0.0083235	1.3207	0.729963	-0.0179753	0.9799	9263	0.000473549	0.0251943	0.979387	-1.94061	0.1312	-1.95859	1.32e-15
rs9917948	4	77057748	0.1866	527	0.0083235	1.3207	0.729963	-0.0179753	0.9799	9263	0.000473549	0.0251943	0.979387	-1.94061	0.1312	-1.95859	1.32e-15
rs62300624	4	77061266	0.1866	527	0.0083235	1.3207	0.729963	-0.0179753	0.98	9263	0.000473549	0.0250689	0.979387	-1.94061	0.1312	-1.95859	1.32e-15
rs62300625	4	77061840	0.1866	527	0.0083235	1.3207	0.729963	-0.0179753	0.98	9263	0.000473549	0.0250689	0.979387	-1.94061	0.1312	-1.95859	1.32e-15
rs76723903	4	77061600	0.1866	527	0.0083235	1.3207	0.729963	-0.0179753	0.98	9263	0.000473549	0.0250689	0.979387	-1.94061	0.1312	-1.95859	1.32e-15
rs4267762	4	77062550	0.1866	527	0.0083235	1.3207	0.729963	-0.0179753	0.9801	9263	0.000473549	0.0249435	0.979387	-1.94062	0.1312	-1.95859	1.32e-15
rs4604075	4	77062404	0.1866	527	0.0083235	1.3207	0.729963	-0.0179753	0.9801	9263	0.000473549	0.0249435	0.979387	-1.94062	0.1312	-1.95859	1.32e-15
rs60675531	4	77062963	0.1866	527	0.0083235	1.3207	0.729963	-0.0179753	0.9801	9263	0.000473549	0.0249435	0.979387	-1.94062	0.1312	-1.95859	1.32e-15
rs62300626	4	77062095	0.1866	527	0.0083235	1.3207	0.729963	-0.0179753	0.9801	9263	0.000473549	0.0249435	0.979387	-1.94062	0.1312	-1.95859	1.32e-15
rs62300627	4	77062190	0.1866	527	0.0083235	1.3207	0.729963	-0.0179753	0.9801	9263	0.000473549	0.0249435	0.979387	-1.94062	0.1312	-1.95859	1.32e-15
rs62300628	4	77062212	0.1866	527	0.0083235	1.3207	0.729963	-0.0179753	0.9801	9263	0.000473549	0.0249435	0.979387	-1.94062	0.1312	-1.95859	1.32e-15
rs78579991	4	77062864	0.1866	527	0.0083235	1.3207	0.729963	-0.0179753	0.9801	9263	0.000473549	0.0249435	0.979387	-1.94062	0.1312	-1.95859	1.32e-15
rs59605708	4	77063040	0.1866	527	0.0083235	1.3207	0.729963	-0.0179753	0.9802	9263	0.000473549	0.0248182	0.979387	-1.94062	0.1312	-1.9586	1.32e-15
rs74645771	4	77062911	0.1866	527	0.0083235	1.3207	0.729963	-0.0179753	0.9802	9263	0.000473549	0.0248182	0.979387	-1.94062	0.1312	-1.9586	1.32e-15
rs34153791	4	77064497	0.1866	527	0.0083235	1.3207	0.729963	-0.0179753	0.9803	9263	0.000473549	0.0246928	0.979387	-1.94062	0.1312	-1.9586	1.32e-15
rs34384134	4	77064540	0.1866	527	0.0083235	1.3207	0.729963	-0.0179753	0.9803	9263	0.000473549	0.0246928	0.979387	-1.94062	0.1312	-1.9586	1.32e-15
rs5859496	4	77059482	0.1866	527	0.0083235	1.3207	0.729963	-0.0179753	0.9803	9263	0.000473549	0.0246928	0.979387	-1.94062	0.1312	-1.9586	1.32e-15
rs62300629	4	77063894	0.1866	527	0.0083235	1.3207	0.729963	-0.0179753	0.9803	9263	0.000473549	0.0246928	0.979387	-1.94062	0.1312	-1.9586	1.32e-15
rs62300630	4	77064271	0.1866	527	0.0083235	1.3207	0.729963	-0.0179753	0.9803	9263	0.000473549	0.0246928	0.979387	-1.94062	0.1312	-1.9586	1.32e-15
rs74702196	4	77064020	0.1866	527	0.0083235	1.3207	0.729963	-0.0179753	0.9803	9263	0.000473549	0.0246928	0.979387	-1.94062	0.1312	-1.9586	1.32e-15
rs11558469	4	77065580	0.1866	527	0.0083235	1.3207	0.729963	-0.0179753	0.9804	9263	0.000473549	0.0245674	0.979387	-1.94063	0.1312	-1.9586	1.32e-15
rs11724260	4	77065223	0.1866	527	0.0083235	1.3207	0.729963	-0.0179753	0.9804	9263	0.000473549	0.0245674	0.979387	-1.94063	0.1312	-1.9586	1.32e-15
rs11725016	4	77064843	0.1866	527	0.0083235	1.3207	0.729963	-0.0179753	0.9804	9263	0.000473549	0.0245674	0.979387	-1.94063	0.1312	-1.9586	1.32e-15
rs11736405	4	77064939	0.1866	527	0.0083235	1.3207	0.729963	-0.0179753	0.9804	9263	0.000473549	0.0245674	0.979387	-1.94063	0.1312	-1.9586	1.32e-15
rs62300633	4	77066146	0.1866	527	0.0083235	1.3207	0.729963	-0.0179753	0.9806	9263	0.000473549	0.0243167	0.979387	-1.94063	0.1312	-1.95861	1.32e-15
rs58380268	4	77032525	0.1866	527	0.0083235	1.3207	0.729963	-0.0179753	0.981	9263	0.000473549	0.0238152	0.979387	-1.94064	0.1312	-1.95862	1.32e-15
rs60015167	4	77067135	0.1866	527	0.0083235	1.3207	0.729963	-0.0179753	0.9833	9263	0.000473549	0.0209319	0.979387	-1.94071	0.1312	-1.95868	1.32e-15
rs67283578	4	77055746	0.1866	527	0.0083235	1.3207	0.729963	-0.0179753	0.9842	9263	0.000473549	0.0198037	0.979387	-1.94073	0.1312	-1.95871	1.32e-15
rs62300636	4	77067330	0.1866	527	0.0083235	1.3207	0.729963	-0.0179753	0.9843	9263	0.000473549	0.0196783	0.979387	-1.94073	0.1312	-1.95871	1.32e-15
rs58628853	4	77067449	0.1866	527	0.0083235	1.3207	0.729963	-0.0179753	0.9848	9263	0.000473549	0.0190515	0.979387	-1.94074	0.1312	-1.95872	1.32e-15
rs60455690	4	77067483	0.1866	527	0.0083235	1.3207	0.729963	-0.0179753	0.985	9263	0.000473549	0.0188008	0.979387	-1.94075	0.1312	-1.95872	1.32e-15
rs36024409	4	77065318	0.1866	527	0.0083235	1.3207	0.729963	-0.0179753	0.9863	9263	0.000473549	0.0171712	0.979387	-1.94078	0.1312	-1.95875	1.32e-15
rs79597332	4	77067735	0.1866	527	0.0083235	1.3207	0.729963	-0.0179753	0.9863	9263	0.000473549	0.0171712	0.979387	-1.94078	0.1312	-1.95875	1.32e-15
rs57317548	4	77067791	0.1866	527	0.0083235	1.3207	0.729963	-0.0179753	0.9866	9263	0.000473549	0.0167952	0.979387	-1.94078	0.1312	-1.95876	1.32e-15
rs61391079	4	77043961	0.1866	527	0.0083235	1.3207	0.729963	-0.0179753	0.9914	9263	0.000473549	0.0107787	0.979387	-1.94087	0.1312	-1.95884	1.32e-15
rs58358710	4	77043945	0.1866	527	0.0083235	1.3207	0.729963	-0.0179753	0.9936	9263	0.000473549	0.0080213	0.979387	-1.94089	0.1312	-1.95887	1.32e-15
rs59547714	4	77032179	0.1866	527	0.0083235	1.3207	0.729963	-0.0179753	0.9962	9263	0.000473549	0.00476261	0.979387	-1.94091	0.1312	-1.95889	1.32e-15
rs11729816	4	77054182	0.1866	527	0.0083235	1.3207	0.729963	-0.0179753	0.9989	9263	0.000473549	0.00137865	0.979387	-1.94092	0.1312	-1.9589	1.32e-15
rs145736527	4	77054169	0.1866	527	0.0083235	1.3207	0.729963	-0.0179753	0.9989	9263	0.000473549	0.00137865	0.979387	-1.94092	0.1312	-1.9589	1.32e-15
rs60289602	4	77039973	0.1866	527	0.00827005	1.3207	0.73123	-0.0192226	0.9437	9263	0.000470508	0.0706202	0.979517	-1.94163	0.1322	-1.96086	1.31e-15
rs184698343	4	77051164	0.2096	527	0.0083235	1.25467	0.729963	-0.0800486	0.7299	9263	0.000473549	0.345259	0.979387	-1.88255	0.1312	-1.9626	1.31e-15
rs62299342	4	77039537	0.1866	527	0.00827005	1.3207	0.73123	-0.0192226	0.9759	9263	0.000470508	0.0302095	0.979517	-1.94363	0.1322	-1.96285	1.31e-15
rs61102074	4	77066887	0.1866	527	0.00827005	1.3207	0.73123	-0.0192226	0.9798	9263	0.000470508	0.0253197	0.979517	-1.94376	0.1322	-1.96299	1.31e-15
rs60160936	4	77041063	0.1866	527	0.00827005	1.3207	0.73123	-0.0192226	0.9992	9263	0.000470508	0.00100265	0.979517	-1.94408	0.1322	-1.9633	1.31e-15
rs80216071	4	77098174	0.2156	527	0.00860375	1.23831	0.723385	-0.0879384	0.7526	9263	0.000489494	0.315213	0.978708	-1.87609	0.1262	-1.96403	1.31e-15
rs62302656	4	77104929	0.2156	527	0.00860375	1.23831	0.723385	-0.0879384	0.7527	9263	0.000489494	0.315081	0.978708	-1.87613	0.1262	-1.96407	1.31e-15
rs56986239	4	77106362	0.2156	527	0.00860375	1.23831	0.723385	-0.0879384	0.7531	9263	0.000489494	0.314554	0.978708	-1.87629	0.1262	-1.96423	1.31e-15
rs62300618	4	77059064	0.1866	527	0.00821744	1.3207	0.732483	-0.0204658	0.9798	9263	0.000467515	0.0253197	0.979645	-1.94689	0.1332	-1.96735	1.31e-15
rs62300619	4	77059097	0.1866	527	0.00821744	1.3207	0.732483	-0.0204658	0.9798	9263	0.000467515	0.0253197	0.979645	-1.94689	0.1332	-1.96735	1.31e-15
rs62300615	4	77058770	0.1866	527	0.00821744	1.3207	0.732483	-0.0204658	0.9906	9263	0.000467515	0.0117814	0.979645	-1.94713	0.1332	-1.9676	1.31e-15
rs59528314	4	76747650	0.7999	527	0.0125343	0.253477	0.642228	-0.493298	0.4601	9263	0.000713113	0.738682	0.96928	-1.47697	0.0825	-1.97027	1.3e-15
rs324683	4	76740867	0.2505	527	0.00716485	1.14914	0.758473	-0.209601	0.4787	9263	0.00040763	0.708395	0.982205	-1.76799	0.1571	-1.97759	1.29e-15
rs4859418	4	76999841	0.8902	527	0.0083235	0.138051	0.729963	-0.647642	0.264	9263	0.000473549	1.11699	0.979387	-1.32995	0.1312	-1.97759	1.29e-15
rs7676718	4	76740520	0.501	527	0.00416005	0.672917	0.84396	-0.73774	0.147	9263	0.000236678	1.45021	0.98959	-1.24191	0.3519	-1.97965	1.29e-15
rs6838303	4	77030255	0.1936	527	0.00827005	1.3	0.73123	-0.0390581	0.9774	9263	0.000470508	0.0283287	0.979517	-1.94368	0.1322	-1.98274	1.29e-15
rs6836715	4	77030160	0.1936	527	0.00827005	1.3	0.73123	-0.0390581	0.9776	9263	0.000470508	0.0280779	0.979517	-1.94369	0.1322	-1.98275	1.29e-15
rs12498327	4	77133079	0.2545	527	0.00421666	1.13949	0.842171	-0.376372	0.2455	9263	0.000239898	1.16135	0.98945	-1.60858	0.3419	-1.98495	1.28e-15
rs2276885	4	76928729	0.486	527	0.00657154	0.696685	0.773953	-0.555679	0.2614	9263	0.000373875	1.12309	0.983655	-1.43656	0.175	-1.99224	1.27e-15
rs12504339	4	76947304	0.6826	527	0.00536378	0.408918	0.8075	-0.756317	0.1751	9263	0.000305162	1.356	0.986619	-1.24989	0.2296	-2.0062	1.26e-15
rs11097213	4	76953498	0.6826	527	0.00534746	0.408918	0.807973	-0.757508	0.1751	9263	0.000304233	1.356	0.986659	-1.25135	0.2306	-2.00886	1.25e-15
rs6532116	4	76959100	0.6826	527	0.00534746	0.408918	0.807973	-0.757508	0.1751	9263	0.000304233	1.356	0.986659	-1.25135	0.2306	-2.00886	1.25e-15
rs7698149	4	76958315	0.6826	527	0.00534746	0.408918	0.807973	-0.757508	0.1751	9263	0.000304233	1.356	0.986659	-1.25135	0.2306	-2.00886	1.25e-15
rs75421611	4	76964172	0.6826	527	0.00534746	0.408918	0.807973	-0.757508	0.1752	9263	0.000304233	1.35568	0.986659	-1.25177	0.2306	-2.00928	1.25e-15
rs35672178	4	77048357	0.2066	527	0.0083235	1.26297	0.729963	-0.0724183	0.9771	9263	0.000473549	0.0287048	0.979387	-1.94052	0.1312	-2.01294	1.25e-15
rs7686854	4	77048542	0.2066	527	0.0083235	1.26297	0.729963	-0.0724183	0.9772	9263	0.000473549	0.0285795	0.979387	-1.94052	0.1312	-2.01294	1.25e-15
rs7676834	4	77101637	0.2385	527	0.00860375	1.17874	0.723385	-0.140015	0.7526	9263	0.000489494	0.315213	0.978708	-1.87609	0.1262	-2.0161	1.24e-15
rs7677231	4	77101858	0.2385	527	0.00860375	1.17874	0.723385	-0.140015	0.7526	9263	0.000489494	0.315213	0.978708	-1.87609	0.1262	-2.0161	1.24e-15
rs6823680	4	77103154	0.2385	527	0.00860375	1.17874	0.723385	-0.140015	0.7527	9263	0.000489494	0.315081	0.978708	-1.87613	0.1262	-2.01614	1.24e-15
rs62302654	4	77098431	0.2415	527	0.00860375	1.17125	0.723385	-0.146389	0.7524	9263	0.000489494	0.315476	0.978708	-1.87601	0.1262	-2.0224	1.24e-15
rs35028295	4	76971872	0.6826	527	0.00536378	0.408918	0.8075	-0.756317	0.1798	9263	0.000305162	1.34137	0.986619	-1.26935	0.2296	-2.02567	1.23e-15
rs884002	4	76934419	0.3583	527	0.00702379	0.918609	0.762097	-0.396401	0.3726	9263	0.000399605	0.891614	0.98255	-1.63365	0.161	-2.03005	1.23e-15
rs867562	4	76934740	0.3583	527	0.00702379	0.918609	0.762097	-0.396401	0.3729	9263	0.000399605	0.891054	0.98255	-1.63414	0.161	-2.03054	1.23e-15
rs11725489	4	77075794	0.2146	527	0.00821744	1.24102	0.732483	-0.0952304	0.9376	9263	0.000467515	0.0782867	0.979645	-1.9442	0.1332	-2.03943	1.21e-15
rs3821982	4	77095790	0.2515	527	0.00860375	1.14671	0.723385	-0.166956	0.7526	9263	0.000489494	0.315213	0.978708	-1.87609	0.1262	-2.04305	1.21e-15
rs13119628	4	76743056	0.498	527	0.00415467	0.67764	0.84413	-0.735555	0.1608	9263	0.000236372	1.40239	0.989604	-1.31004	0.3529	-2.04559	1.21e-15
rs58232272	4	77015591	0.2635	527	0.00883867	1.11816	0.717963	-0.184033	0.7645	9263	0.000502858	0.299577	0.978139	-1.86764	0.1223	-2.05167	1.2e-15
rs76264647	4	76743865	0.2834	527	0.00712799	1.07271	0.759417	-0.27541	0.484	9263	0.000405533	0.699884	0.982295	-1.77638	0.1581	-2.05179	1.2e-15
rs6856933	4	77085920	0.2525	527	0.00854589	1.1443	0.724734	-0.170518	0.7665	9263	0.000486202	0.296956	0.978848	-1.88485	0.1272	-2.05537	1.2e-15
rs8475	4	77081086	0.2525	527	0.00854589	1.1443	0.724734	-0.170518	0.7708	9263	0.000486202	0.291329	0.978848	-1.88647	0.1272	-2.05699	1.19e-15
rs3796496	4	77096220	0.2655	527	0.00860375	1.11349	0.723385	-0.19412	0.7526	9263	0.000489494	0.315213	0.978708	-1.87609	0.1262	-2.07021	1.18e-15
rs3733258	4	77095589	0.2705	527	0.00860375	1.10191	0.723385	-0.203394	0.7527	9263	0.000489494	0.315081	0.978708	-1.87613	0.1262	-2.07952	1.17e-15
rs11947701	4	77096777	0.2725	527	0.00854589	1.09732	0.724734	-0.208675	0.7524	9263	0.000486202	0.315476	0.978848	-1.8793	0.1272	-2.08798	1.16e-15
rs201725548	4	76739037	0.2804	527	0.00712799	1.07942	0.759417	-0.269928	0.5276	9263	0.000405533	0.631674	0.982295	-1.82099	0.1581	-2.09092	1.15e-15
rs116756623	4	76745953	0.5559	527	0.00698876	0.588942	0.763002	-0.587528	0.3023	9263	0.000397612	1.03151	0.982635	-1.50388	0.162	-2.09141	1.15e-15
rs61598131	4	77097951	0.2774	527	0.00860375	1.08618	0.723385	-0.215846	0.7526	9263	0.000489494	0.315213	0.978708	-1.87609	0.1262	-2.09193	1.15e-15
rs6532232	4	77097758	0.2774	527	0.00860375	1.08618	0.723385	-0.215846	0.7526	9263	0.000489494	0.315213	0.978708	-1.87609	0.1262	-2.09193	1.15e-15
rs3733257	4	77095574	0.2774	527	0.00860375	1.08618	0.723385	-0.215846	0.7527	9263	0.000489494	0.315081	0.978708	-1.87613	0.1262	-2.09198	1.15e-15
rs3821981	4	77095271	0.2774	527	0.00860375	1.08618	0.723385	-0.215846	0.7527	9263	0.000489494	0.315081	0.978708	-1.87613	0.1262	-2.09198	1.15e-15
rs41284767	4	77095215	0.2774	527	0.00860375	1.08618	0.723385	-0.215846	0.7527	9263	0.000489494	0.315081	0.978708	-1.87613	0.1262	-2.09198	1.15e-15
rs141013847	4	76739019	0.2804	527	0.00709523	1.07942	0.760258	-0.271188	0.5277	9263	0.000403669	0.631521	0.982375	-1.82333	0.159	-2.09452	1.15e-15
rs57313943	4	77063290	0.2445	527	0.00827005	1.16381	0.73123	-0.161739	0.9802	9263	0.000470508	0.0248182	0.979517	-1.94377	0.1322	-2.10551	1.14e-15
rs75529676	4	77034097	0.2705	527	0.00843293	1.10191	0.72738	-0.208243	0.7962	9263	0.000479775	0.258268	0.979122	-1.90187	0.1292	-2.11011	1.13e-15
rs79294795	4	77034095	0.2705	527	0.00843293	1.10191	0.72738	-0.208243	0.7962	9263	0.000479775	0.258268	0.979122	-1.90187	0.1292	-2.11011	1.13e-15
rs79825418	4	77034096	0.2705	527	0.00843293	1.10191	0.72738	-0.208243	0.7962	9263	0.000479775	0.258268	0.979122	-1.90187	0.1292	-2.11011	1.13e-15
rs17001562	4	77096519	0.2964	527	0.00860375	1.04418	0.723385	-0.248204	0.7297	9263	0.000489494	0.345525	0.978708	-1.86629	0.1262	-2.11449	1.13e-15
rs11730822	4	77054615	0.2635	527	0.0083235	1.11816	0.729963	-0.198271	0.964	9263	0.000473549	0.0451346	0.979387	-1.93992	0.1312	-2.13819	1.1e-15
rs10022736	4	76743482	0.488	527	0.00454233	0.693493	0.832029	-0.691906	0.2063	9263	0.000258427	1.26381	0.988645	-1.44951	0.2972	-2.14141	1.1e-15
rs2869456	4	76839729	0.2186	527	0.00702379	1.23026	0.762097	-0.141215	0.8284	9263	0.000399605	0.216754	0.98255	-2.00112	0.161	-2.14233	1.1e-15
rs62318915	4	77022854	0.3114	527	0.00860375	1.01229	0.723385	-0.271928	0.7396	9263	0.000489494	0.332383	0.978708	-1.87065	0.1262	-2.14258	1.1e-15
rs113848239	4	77091186	0.3044	527	0.00854589	1.02704	0.724734	-0.262777	0.766	9263	0.000486202	0.297611	0.978848	-1.88466	0.1272	-2.14744	1.09e-15
rs7667681	4	77090365	0.3044	527	0.00854589	1.02704	0.724734	-0.262777	0.7661	9263	0.000486202	0.29748	0.978848	-1.8847	0.1272	-2.14748	1.09e-15
rs2289512	4	77097137	0.3144	527	0.00860375	1.00603	0.723385	-0.276495	0.7524	9263	0.000489494	0.315476	0.978708	-1.87601	0.1262	-2.1525	1.08e-15
rs2289513	4	77097189	0.3144	527	0.00860375	1.00603	0.723385	-0.276495	0.7524	9263	0.000489494	0.315476	0.978708	-1.87601	0.1262	-2.1525	1.08e-15
rs72651313	4	76744008	0.3473	527	0.00712799	0.939839	0.759417	-0.376949	0.4839	9263	0.000405533	0.700044	0.982295	-1.77627	0.1581	-2.15322	1.08e-15
rs6813732	4	77039174	0.2715	527	0.0083235	1.09961	0.729963	-0.213279	0.9764	9263	0.000473549	0.0295825	0.979387	-1.94049	0.1312	-2.15377	1.08e-15
rs6811781	4	77080799	0.3144	527	0.00854589	1.00603	0.724734	-0.278256	0.7699	9263	0.000486202	0.292506	0.978848	-1.88614	0.1272	-2.16439	1.07e-15
rs1051326	4	77081814	0.3144	527	0.00854589	1.00603	0.724734	-0.278256	0.7707	9263	0.000486202	0.291459	0.978848	-1.88644	0.1272	-2.16469	1.07e-15
rs6532229	4	77083754	0.3144	527	0.00854589	1.00603	0.724734	-0.278256	0.7709	9263	0.000486202	0.291198	0.978848	-1.88651	0.1272	-2.16477	1.07e-15
rs6857806	4	77085633	0.3253	527	0.00854589	0.983625	0.724734	-0.294411	0.7657	9263	0.000486202	0.298004	0.978848	-1.88455	0.1272	-2.17896	1.06e-15
rs61262669	4	77091590	0.3343	527	0.00854589	0.965489	0.724734	-0.307221	0.766	9263	0.000486202	0.297611	0.978848	-1.88466	0.1272	-2.19188	1.04e-15
rs71607335	4	76738803	0.8583	527	0.00416005	0.178539	0.84396	-0.915369	0.1572	9263	0.000236678	1.41455	0.98959	-1.29245	0.3519	-2.20782	1.03e-15
rs13116582	4	76738800	0.8583	527	0.00416005	0.178539	0.84396	-0.915369	0.1573	9263	0.000236678	1.41421	0.98959	-1.29293	0.3519	-2.2083	1.03e-15
rs3806732	4	77069733	0.3084	527	0.00821744	1.01859	0.732483	-0.279305	0.9114	9263	0.000467515	0.111273	0.979645	-1.94114	0.1332	-2.22044	1.01e-15
rs58943792	4	77071182	0.3084	527	0.00821744	1.01859	0.732483	-0.279305	0.9145	9263	0.000467515	0.107364	0.979645	-1.94156	0.1332	-2.22086	1.01e-15
rs60585527	4	77071526	0.3084	527	0.00821744	1.01859	0.732483	-0.279305	0.9151	9263	0.000467515	0.106608	0.979645	-1.94164	0.1332	-2.22094	1.01e-15
rs6847897	4	77073513	0.3084	527	0.00821744	1.01859	0.732483	-0.279305	0.9189	9263	0.000467515	0.101819	0.979645	-1.94212	0.1332	-2.22143	1.01e-15
rs7666779	4	77075461	0.3084	527	0.00821744	1.01859	0.732483	-0.279305	0.9212	9263	0.000467515	0.0989223	0.979645	-1.94241	0.1332	-2.22171	1.01e-15
rs324682	4	76740008	0.3922	527	0.00716485	0.855634	0.758473	-0.432745	0.5016	9263	0.00040763	0.671974	0.982205	-1.79268	0.1571	-2.22542	1.01e-15
rs7675618	4	77011413	0.3832	527	0.00883867	0.872015	0.717963	-0.359885	0.7634	9263	0.000502858	0.301019	0.978139	-1.86722	0.1223	-2.2271	1.01e-15
rs28565556	4	76745113	0.5778	527	0.00419912	0.556601	0.842724	-0.794338	0.1932	9263	0.000238901	1.30117	0.989494	-1.44026	0.3449	-2.2346	9.99e-16
rs28453978	4	76819226	0.3483	527	0.0072022	0.937892	0.75752	-0.375244	0.5875	9263	0.000409755	0.542462	0.982114	-1.86738	0.1561	-2.24262	9.91e-16
rs13131187	4	77021077	0.3443	527	0.00485474	0.945703	0.822527	-0.496652	0.3423	9263	0.000276201	0.949631	0.987873	-1.76074	0.2664	-2.25739	9.77e-16
rs55738856	4	76816496	0.3723	527	0.00716485	0.892173	0.758473	-0.408526	0.566	9263	0.00040763	0.573952	0.982205	-1.85265	0.1571	-2.26118	9.73e-16
rs17001163	4	76812031	0.513	527	0.00716485	0.654174	0.758473	-0.548096	0.4362	9263	0.00040763	0.778626	0.982205	-1.7167	0.1571	-2.26479	9.7e-16
rs79744176	4	76865013	0.6307	527	0.009592	0.480742	0.701109	-0.522821	0.6068	9263	0.000545718	0.514647	0.97632	-1.74227	0.1113	-2.26509	9.69e-16
rs6532056	4	76867449	0.6307	527	0.009592	0.480742	0.701109	-0.522821	0.6074	9263	0.000545718	0.513788	0.97632	-1.7427	0.1113	-2.26552	9.69e-16
rs894251	4	77129840	0.5389	527	0.00930109	0.614477	0.707523	-0.48111	0.6717	9263	0.000529167	0.423816	0.977022	-1.79886	0.1153	-2.27997	9.55e-16
rs4859419	4	77000019	0.3144	527	0.00756221	1.00603	0.748448	-0.3113	0.8498	9263	0.000430237	0.189374	0.981237	-1.97034	0.1471	-2.28164	9.53e-16
rs35011483	4	76825533	0.3832	527	0.0072022	0.872015	0.75752	-0.420404	0.5851	9263	0.000409755	0.54595	0.982114	-1.86551	0.1561	-2.28592	9.49e-16
rs17001622	4	77119218	0.4561	527	0.00883867	0.745284	0.717963	-0.433463	0.7833	9263	0.000502858	0.275021	0.978139	-1.87454	0.1223	-2.308	9.29e-16
rs6820773	4	76811623	0.5878	527	0.00727843	0.542027	0.75558	-0.593442	0.4477	9263	0.000414092	0.759255	0.981929	-1.72368	0.1541	-2.31713	9.2e-16
rs6820777	4	76811628	0.5878	527	0.00727843	0.542027	0.75558	-0.593442	0.4479	9263	0.000414092	0.758921	0.981929	-1.72393	0.1541	-2.31738	9.2e-16
rs5859503	4	77134211	0.3932	527	0.00421666	0.853829	0.842171	-0.616141	0.2817	9263	0.000239898	1.07651	0.98945	-1.70251	0.3419	-2.31865	9.19e-16
rs6851970	4	76819129	0.3214	527	0.00672407	0.991585	0.769913	-0.356144	0.6884	9263	0.000382553	0.401027	0.983282	-1.96656	0.17	-2.32271	9.15e-16
rs1505612	4	76819454	0.3214	527	0.00672407	0.991585	0.769913	-0.356144	0.689	9263	0.000382553	0.400213	0.983282	-1.96689	0.17	-2.32303	9.15e-16
rs17001603	4	77109879	0.4601	527	0.00860375	0.738682	0.723385	-0.445207	0.7676	9263	0.000489494	0.295516	0.978708	-1.88198	0.1262	-2.32718	9.11e-16
rs56141568	4	76816597	0.4351	527	0.0072022	0.780494	0.75752	-0.477687	0.5697	9263	0.000409755	0.568493	0.982114	-1.85318	0.1561	-2.33086	9.08e-16
rs6852859	4	77115151	0.488	527	0.00871632	0.693493	0.720777	-0.464549	0.7757	9263	0.000495897	0.284927	0.978435	-1.87863	0.1243	-2.34318	8.97e-16
rs999357	4	77116117	0.488	527	0.00871632	0.693493	0.720777	-0.464549	0.7771	9263	0.000495897	0.2831	0.978435	-1.87914	0.1243	-2.34369	8.96e-16
rs28406986	4	76813672	0.5739	527	0.00716485	0.562317	0.758473	-0.590473	0.4813	9263	0.00040763	0.704213	0.982205	-1.77089	0.1571	-2.36136	8.8e-16
rs57374265	4	77098866	0.523	527	0.00871632	0.638728	0.720777	-0.490843	0.7549	9263	0.000495897	0.312185	0.978435	-1.87067	0.1243	-2.36152	8.8e-16
rs186562	4	76738361	0.7705	527	0.00751996	0.291721	0.749501	-0.660259	0.4504	9263	0.000427833	0.754748	0.98134	-1.71118	0.1481	-2.37144	8.72e-16
rs12512579	4	77111032	0.6188	527	0.00442693	0.497552	0.835595	-0.799281	0.2434	9263	0.000251862	1.16653	0.98893	-1.5789	0.3111	-2.37818	8.66e-16
rs62302659	4	77112640	0.5359	527	0.00866256	0.619025	0.72202	-0.501767	0.7725	9263	0.000492839	0.289106	0.978566	-1.88048	0.1252	-2.38225	8.62e-16
rs56085800	4	77093362	0.524	527	0.00854589	0.637192	0.724734	-0.497882	0.7658	9263	0.000486202	0.297873	0.978848	-1.88459	0.1272	-2.38247	8.62e-16
rs62302961	4	77113403	0.5359	527	0.00866256	0.619025	0.72202	-0.501767	0.7764	9263	0.000492839	0.284014	0.978566	-1.88191	0.1252	-2.38368	8.61e-16
rs35334463	4	76818050	0.3533	527	0.00614259	0.928207	0.785544	-0.431424	0.5972	9263	0.00034947	0.528431	0.984706	-1.95265	0.1909	-2.38407	8.61e-16
rs77433776	4	77007218	0.513	527	0.00854589	0.654174	0.724734	-0.489935	0.7935	9263	0.000486202	0.261768	0.978848	-1.89448	0.1272	-2.38441	8.6e-16
rs10007472	4	76817221	0.4072	527	0.00709523	0.828831	0.760258	-0.452962	0.6808	9263	0.000403669	0.411372	0.982375	-1.93611	0.159	-2.38907	8.56e-16
rs1078350	4	77101215	0.6238	527	0.00860375	0.490472	0.723385	-0.555555	0.6792	9263	0.000489494	0.413555	0.978708	-1.84102	0.1262	-2.39657	8.5e-16
rs35565943	4	76814837	0.5739	527	0.00716485	0.562317	0.758473	-0.590473	0.5156	9263	0.00040763	0.650143	0.982205	-1.80685	0.1571	-2.39732	8.49e-16
rs17001594	4	77107562	0.6597	527	0.00854589	0.440327	0.724734	-0.574749	0.6579	9263	0.000486202	0.442814	0.978848	-1.83204	0.1272	-2.40679	8.41e-16
rs6841815	4	77080831	0.6607	527	0.00848896	0.438947	0.726065	-0.577485	0.6596	9263	0.000482963	0.440465	0.978986	-1.83632	0.1282	-2.4138	8.35e-16
rs999360	4	77117749	0.5988	527	0.00877698	0.526127	0.719379	-0.535809	0.8032	9263	0.000499349	0.249208	0.978289	-1.88458	0.1233	-2.42039	8.3e-16
rs74819038	4	77093120	0.6208	527	0.00860375	0.494717	0.723385	-0.554043	0.7328	9263	0.000489494	0.341403	0.978708	-1.86767	0.1262	-2.42172	8.29e-16
rs3733259	4	77117096	0.5988	527	0.00871632	0.526127	0.720777	-0.538113	0.7937	9263	0.000495897	0.261509	0.978435	-1.88489	0.1243	-2.42301	8.28e-16
rs11729334	4	77117225	0.5988	527	0.00871632	0.526127	0.720777	-0.538113	0.7996	9263	0.000495897	0.253865	0.978435	-1.88682	0.1243	-2.42494	8.26e-16
rs60157651	4	77089311	0.6058	527	0.00860375	0.516078	0.723385	-0.546233	0.7662	9263	0.000489494	0.297349	0.978708	-1.88144	0.1262	-2.42768	8.24e-16
rs7661762	4	76829939	0.9741	527	0.00435942	0.0324665	0.837695	-0.908697	0.2216	9263	0.000248021	1.22228	0.989097	-1.52052	0.3201	-2.42921	8.23e-16
rs4859411	4	76829513	0.3842	527	0.00470311	0.870184	0.827111	-0.564401	0.3961	9263	0.000267574	0.848607	0.988248	-1.86601	0.2803	-2.43041	8.22e-16
rs35219270	4	76814434	0.6487	527	0.00716485	0.455569	0.758473	-0.63168	0.5094	9263	0.00040763	0.659772	0.982205	-1.80066	0.1571	-2.43234	8.2e-16
rs7438682	4	76814467	0.6487	527	0.00716485	0.455569	0.758473	-0.63168	0.5103	9263	0.00040763	0.658371	0.982205	-1.80156	0.1571	-2.43324	8.19e-16
rs55811990	4	77091867	0.7176	527	0.00860375	0.361668	0.723385	-0.595254	0.7327	9263	0.000489494	0.341536	0.978708	-1.86763	0.1262	-2.46288	7.95e-16
rs6843361	4	77030342	0.5629	527	0.00827005	0.578539	0.73123	-0.534576	0.9224	9263	0.000470508	0.097411	0.979517	-1.93943	0.1322	-2.47401	7.87e-16
rs6838328	4	77030287	0.5629	527	0.00827005	0.578539	0.73123	-0.534576	0.9225	9263	0.000470508	0.0972851	0.979517	-1.93944	0.1322	-2.47402	7.87e-16
rs56247019	4	77091661	0.7176	527	0.00860375	0.361668	0.723385	-0.595254	0.7598	9263	0.000489494	0.305743	0.978708	-1.87897	0.1262	-2.47422	7.86e-16
rs6836703	4	77030147	0.5629	527	0.00827005	0.578539	0.73123	-0.534576	0.9271	9263	0.000470508	0.0914941	0.979517	-1.93998	0.1322	-2.47455	7.86e-16
rs56136722	4	77092859	0.7176	527	0.00860375	0.361668	0.723385	-0.595254	0.7659	9263	0.000489494	0.297742	0.978708	-1.88133	0.1262	-2.47658	7.85e-16
rs57102498	4	77092908	0.7176	527	0.00860375	0.361668	0.723385	-0.595254	0.7659	9263	0.000489494	0.297742	0.978708	-1.88133	0.1262	-2.47658	7.85e-16
rs62302649	4	77092476	0.7176	527	0.00860375	0.361668	0.723385	-0.595254	0.7659	9263	0.000489494	0.297742	0.978708	-1.88133	0.1262	-2.47658	7.85e-16
rs35369082	4	77091006	0.7176	527	0.00860375	0.361668	0.723385	-0.595254	0.766	9263	0.000489494	0.297611	0.978708	-1.88137	0.1262	-2.47662	7.85e-16
rs7679797	4	77089928	0.7176	527	0.00860375	0.361668	0.723385	-0.595254	0.766	9263	0.000489494	0.297611	0.978708	-1.88137	0.1262	-2.47662	7.85e-16
rs13107337	4	76743995	0.8004	527	0.00383449	0.252829	0.854393	-0.936114	0.2116	9263	0.000218156	1.24918	0.990397	-1.55012	0.4493	-2.48624	7.77e-16
rs6856325	4	77085651	0.7874	527	0.00866256	0.269688	0.72202	-0.613847	0.7695	9263	0.000492839	0.293029	0.978566	-1.87936	0.1252	-2.49321	7.72e-16
rs34385808	4	76750148	0.8782	527	0.00692005	0.153251	0.764785	-0.714646	0.5011	9263	0.000393703	0.67276	0.982803	-1.8091	0.164	-2.52375	7.48e-16
rs6829592	4	77019581	0.6128	527	0.00472378	0.506081	0.826483	-0.769902	0.333	9263	0.00026875	0.968089	0.988197	-1.75661	0.2783	-2.52652	7.46e-16
rs67474106	4	76749200	0.9291	527	0.00695419	0.0889772	0.763898	-0.718722	0.504	9263	0.000395645	0.668209	0.98272	-1.8097	0.163	-2.52842	7.45e-16
rs7437856	4	77076710	0.5798	527	0.00591208	0.553677	0.791917	-0.663524	0.4896	9263	0.000336356	0.690945	0.985271	-1.87378	0.2008	-2.53731	7.38e-16
rs1847731	4	76819485	0.5808	527	0.00705928	0.552217	0.761182	-0.599969	0.6786	9263	0.000401623	0.414374	0.982463	-1.93738	0.16	-2.53735	7.38e-16
rs17001390	4	77024180	0.7036	527	0.00827005	0.380465	0.73123	-0.604026	0.8832	9263	0.000470508	0.146914	0.979517	-1.93351	0.1322	-2.53753	7.38e-16
rs58695482	4	77060903	0.7166	527	0.0083235	0.363007	0.729963	-0.606503	0.9799	9263	0.000473549	0.0251943	0.979387	-1.94061	0.1312	-2.54711	7.31e-16
rs62300620	4	77060475	0.7166	527	0.0083235	0.363007	0.729963	-0.606503	0.9799	9263	0.000473549	0.0251943	0.979387	-1.94061	0.1312	-2.54711	7.31e-16
rs6825004	4	77110365	0.987	527	0.00443477	0.0162938	0.835351	-0.90186	0.2904	9263	0.000252308	1.05724	0.988911	-1.6982	0.3101	-2.60006	6.93e-16
rs13147538	4	76818367	0.5409	527	0.00604876	0.611453	0.788125	-0.62855	0.6883	9263	0.000344132	0.401163	0.984936	-2.01846	0.1948	-2.64701	6.62e-16
rs6847598	4	76750356	0.5778	527	0.00379627	0.556601	0.855635	-0.835164	0.3108	9263	0.000215981	1.01354	0.990492	-1.81906	0.4911	-2.65423	6.57e-16
rs75251702	4	76822771	0.6148	527	0.00672407	0.503234	0.769913	-0.637161	0.9366	9263	0.000382553	0.0795439	0.983282	-2.04252	0.17	-2.67968	6.4e-16
rs11938626	4	77104152	0.5818	527	0.00602535	0.550757	0.788772	-0.657778	0.6947	9263	0.000342801	0.392485	0.984993	-2.02375	0.1958	-2.68153	6.39e-16
rs12508223	4	77128026	0.4471	527	0.00379508	0.760259	0.855673	-0.720551	0.392	9263	0.000215914	0.855996	0.990495	-1.96509	0.499	-2.68564	6.37e-16
rs2869851	4	77094831	0.7056	527	0.00607243	0.377772	0.787472	-0.718151	0.6201	9263	0.000345479	0.495709	0.984878	-1.97478	0.1938	-2.69293	6.32e-16
rs999361	4	77117574	0.7645	527	0.00624318	0.299577	0.782794	-0.728329	0.7305	9263	0.000355194	0.34446	0.984459	-2.02373	0.1869	-2.75206	5.96e-16
rs6858014	4	77085729	0.7824	527	0.00602535	0.276193	0.788772	-0.747324	0.6667	9263	0.000342801	0.430681	0.984993	-2.00827	0.1958	-2.75559	5.94e-16
rs11946079	4	77105700	0.7455	527	0.00604876	0.324579	0.788125	-0.734365	0.6936	9263	0.000344132	0.393974	0.984936	-2.02127	0.1948	-2.75564	5.94e-16
rs11947458	4	77106870	0.7455	527	0.00604876	0.324579	0.788125	-0.734365	0.6942	9263	0.000344132	0.393162	0.984936	-2.02159	0.1948	-2.75595	5.93e-16
rs4859626	4	77106485	0.7455	527	0.00604876	0.324579	0.788125	-0.734365	0.6945	9263	0.000344132	0.392756	0.984936	-2.02174	0.1948	-2.75611	5.93e-16
rs1372409	4	77099661	0.7455	527	0.00602535	0.324579	0.788772	-0.735859	0.6947	9263	0.000342801	0.392485	0.984993	-2.02375	0.1958	-2.75961	5.91e-16
rs4859429	4	77108306	0.7884	527	0.00604876	0.268389	0.788125	-0.747494	0.6902	9263	0.000344132	0.398584	0.984936	-2.01947	0.1948	-2.76697	5.87e-16
rs3836573	4	77083070	0.989	527	0.00602535	0.0137869	0.788772	-0.777334	0.6634	9263	0.000342801	0.435224	0.984993	-2.00633	0.1958	-2.78367	5.77e-16
rs4241583	4	77030971	0.4092	527	0.00392069	0.825302	0.851605	-0.663916	0.6599	9263	0.00022306	0.440051	0.990184	-2.21598	0.4105	-2.87989	5.24e-16
rs6532018	4	76827952	0.7515	527	0.00543069	0.316662	0.805566	-0.778441	0.7705	9263	0.000308968	0.291721	0.986454	-2.10886	0.2256	-2.8873	5.2e-16
rs6532230	4	77085403	0.4401	527	0.00379561	0.772024	0.855656	-0.712783	0.5895	9263	0.000215944	0.539561	0.990494	-2.18372	0.494	-2.89651	5.16e-16
rs10030683	4	77027607	0.4351	527	0.00382564	0.780494	0.85468	-0.704085	0.6197	9263	0.000217652	0.496276	0.990419	-2.20203	0.4553	-2.90612	5.11e-16
rs6857166	4	77111410	0.5279	527	0.00379581	0.631215	0.85565	-0.797297	0.5761	9263	0.000215955	0.55909	0.990493	-2.17307	0.493	-2.97037	4.79e-16
rs6532181	4	77014749	0.6138	527	0.00382846	0.504657	0.854588	-0.855271	0.551	9263	0.000217813	0.596262	0.990412	-2.14757	0.4533	-3.00284	4.64e-16
rs4440243	4	77017680	0.6138	527	0.00382846	0.504657	0.854588	-0.855271	0.5517	9263	0.000217813	0.595215	0.990412	-2.14819	0.4533	-3.00346	4.63e-16
rs4241587	4	77031424	0.5868	527	0.00391781	0.543479	0.851698	-0.82847	0.6259	9263	0.000222896	0.487506	0.990191	-2.19455	0.4115	-3.02302	4.54e-16
rs7678980	4	77030011	0.5868	527	0.00391781	0.543479	0.851698	-0.82847	0.6463	9263	0.000222896	0.458908	0.990191	-2.20795	0.4115	-3.03642	4.48e-16
rs4859622	4	77079086	0.6307	527	0.00379581	0.480742	0.85565	-0.86888	0.574	9263	0.000215955	0.56217	0.990493	-2.17136	0.493	-3.04024	4.47e-16
rs12508444	4	76750708	0.8563	527	0.00409444	0.181086	0.846042	-0.921665	0.5734	9263	0.000232945	0.563051	0.989753	-2.1335	0.3648	-3.05516	4.4e-16
rs4241582	4	77030929	0.6178	527	0.00391496	0.498971	0.85179	-0.848527	0.66	9263	0.000222734	0.439913	0.990198	-2.21676	0.4125	-3.06528	4.35e-16
rs4241591	4	77121346	0.7954	527	0.0037952	0.259305	0.855669	-0.939057	0.545	9263	0.000215921	0.605269	0.990495	-2.14652	0.497	-3.08558	4.27e-16
rs4859619	4	77053562	0.7445	527	0.00381688	0.3259	0.854965	-0.919985	0.5808	9263	0.000217154	0.552217	0.990441	-2.17412	0.4622	-3.09411	4.23e-16
rs4624679	4	77057822	0.7445	527	0.00381688	0.3259	0.854965	-0.919985	0.5818	9263	0.000217154	0.550757	0.990441	-2.17492	0.4622	-3.0949	4.23e-16
rs10006482	4	77027236	0.7216	527	0.00382564	0.356321	0.85468	-0.910151	0.6195	9263	0.000217652	0.496559	0.990419	-2.20189	0.4553	-3.11205	4.16e-16
rs894250	4	77129908	0.5269	527	0.00379722	0.632745	0.855604	-0.79632	0.8884	9263	0.000216035	0.140329	0.99049	-2.31794	0.4881	-3.11426	4.15e-16
rs55683381	4	77081837	0.7745	527	0.00379561	0.286494	0.855656	-0.932663	0.5908	9263	0.000215944	0.537677	0.990494	-2.18473	0.494	-3.11739	4.13e-16
rs7697711	4	77025368	0.7216	527	0.00382564	0.356321	0.85468	-0.910151	0.6367	9263	0.000217652	0.472318	0.990419	-2.21353	0.4553	-3.12368	4.11e-16
rs10009108	4	77027665	0.8593	527	0.00392656	0.177265	0.851416	-0.939926	0.6311	9263	0.000223394	0.480179	0.990169	-2.19695	0.4085	-3.13688	4.05e-16
rs4599438	4	77028142	0.8593	527	0.00391781	0.177265	0.851698	-0.940872	0.6308	9263	0.000222896	0.480601	0.990191	-2.19786	0.4115	-3.13873	4.05e-16
rs7668413	4	77030537	0.8812	527	0.00391781	0.149448	0.851698	-0.944742	0.6934	9263	0.000222896	0.394245	0.990191	-2.23526	0.4115	-3.18	3.88e-16
rs7678836	4	77029981	1	527	0.00391781	0	0.851698	-0.954253	0.6773	9263	0.000222896	0.41615	0.990191	-2.22647	0.4115	-3.18072	3.88e-16
rs1051325	4	77081836	0.8234	527	0.00379561	0.223174	0.855656	-0.946469	0.9385	9263	0.000215944	0.0771553	0.990494	-2.32495	0.494	-3.27142	3.54e-16
